# Supplementary material for: Potential field reconstruction-based path planning system for autonomous vehicle with enhancing stability
Source: PLoS One. 2025 Sep 30;20(9):e0333457. doi: 10.1371/journal.pone.0333457 (PMC12483242; doi:10.1371/journal.pone.0333457)
Supplement: PFR-BPPS_data. — (XLSX) [file pone.0333457.s001.xlsx]

## Sheet: Sheet1
t	y_dot	x_dot	phi	phi_dot	Y	X	dis	costU_v	X_predict	X_predict	X_predict	X_predict	X_predict	X_predict	X_predict	X_predict	X_predict	X_predict	X_predict	X_predict	X_predict	X_predict	X_predict	Y_predict	Y_predict	Y_predict	Y_predict	Y_predict	Y_predict	Y_predict	Y_predict	Y_predict	Y_predict	Y_predict	Y_predict	Y_predict	Y_predict	Y_predict	deta	costU_s
0	0	0.0001	0	0	0	0	100	0.00882217	5e-06	0.00246716	0.00279299	0.000982475	-0.00296438	-0.00904756	-0.0172671	-0.027623	-0.0401152	-0.0547437	-0.0715086	-0.0904098	-0.111447	-0.134621	-0.159931	0	0.000460813	0.00222011	0.00527789	0.00963416	0.0152889	0.0222421	0.0304938	0.040044	0.0508927	0.0630399	0.0764855	0.0912297	0.107272	0.124613	0	6.90253e-28
0.02	-3.14479e-20	9.99883	-5.94031e-21	-9.86219e-19	9.86199e-22	0.179989	99.62	0.00733064	0.679931	1.18237	1.68731	2.19476	2.7047	3.21714	3.73208	4.24952	4.76946	5.2919	5.81685	6.34429	6.87423	7.40667	7.94161	-6.3803e-22	7.3039e-08	1.16951e-06	3.28941e-06	6.43274e-06	1.05995e-05	1.57897e-05	2.20033e-05	2.92403e-05	3.75008e-05	4.67847e-05	5.7092e-05	6.84227e-05	8.07768e-05	9.41544e-05	0.00011107	1.7303e-27
0.04	9.67099e-07	9.99702	2.82862e-07	4.27985e-05	1.63402e-08	0.379945	99.2201	0.00744953	0.879796	1.38215	1.887	2.39435	2.9042	3.41655	3.9314	4.44875	4.9686	5.49096	6.01581	6.54316	7.07301	7.60536	8.14021	6.71629e-08	2.25208e-07	2.16814e-06	5.89448e-06	1.14028e-05	1.86915e-05	2.77593e-05	3.86045e-05	5.12259e-05	6.56218e-05	8.17908e-05	9.97315e-05	0.000119442	0.000140922	0.000164169	0.000390334	1.78856e-17
0.06	4.43776e-06	9.99453	2.51304e-06	0.000205181	1.41861e-07	0.579856	98.8201	0.00757083	1.07958	1.58181	2.08653	2.59376	3.10349	3.61571	4.13044	4.64767	5.16739	5.68962	6.21435	6.74157	7.2713	7.80353	8.33825	3.85668e-07	7.21797e-07	3.84852e-06	9.75832e-06	1.84437e-05	2.98971e-05	4.41109e-05	6.10778e-05	8.07902e-05	0.00010324	0.000128421	0.000156325	0.000186944	0.00022027	0.000256298	0.000698003	1.20052e-14
0.08	1.12877e-05	9.9912	9.68702e-06	0.000543562	5.35868e-07	0.779703	98.4203	0.00769459	1.27926	1.78132	2.28588	2.79294	3.3025	3.81456	4.32912	4.84618	5.36574	5.8878	6.41236	6.93942	7.46898	8.00104	8.5356	1.18471e-06	1.78822e-06	5.98139e-06	1.37433e-05	2.50529e-05	3.98892e-05	5.82314e-05	8.00583e-05	0.000105349	0.000134083	0.000166238	0.000201795	0.000240731	0.000283027	0.00032866	0.00106477	2.7894e-08
0.1	2.15204e-05	9.98698	2.56072e-05	0.00107554	1.38924e-06	0.979468	98.0205	0.00782085	1.47882	1.98067	2.48502	2.99186	3.50121	4.01306	4.52741	5.04426	5.56361	6.08546	6.60981	7.13666	7.66601	8.19786	8.7322	2.68844e-06	3.63894e-06	8.61079e-06	1.75602e-05	3.04432e-05	4.72161e-05	6.7835e-05	9.22562e-05	0.000120436	0.00015233	0.000187894	0.000227086	0.000269861	0.000316175	0.000365984	0.00141173	7.70947e-10
0.12	3.39162e-05	9.98187	5.37887e-05	0.0017529	2.86555e-06	1.17914	97.6209	0.00794968	1.67823	2.17982	2.68392	3.19051	3.6996	4.21119	4.72529	5.24188	5.76097	6.28257	6.80666	7.33325	7.86235	8.39394	8.92803	5.0299e-06	7.80212e-06	2.17684e-05	4.69235e-05	8.32622e-05	0.000130779	0.00018947	0.000259328	0.000340349	0.000432528	0.00053586	0.000650338	0.000775958	0.000912716	0.0010606	0.00165437	3.51425e-14
0.14	5.35982e-05	9.97591	9.82304e-05	0.00278666	5.16114e-06	1.37869	97.2213	0.00808113	1.87748	2.37878	2.88257	3.38887	3.89766	4.40896	4.92275	5.43905	5.95784	6.47914	7.00294	7.52923	8.05803	8.58932	9.12311	8.69621e-06	1.29188e-05	3.16294e-05	6.48177e-05	0.000112473	0.000174586	0.000251145	0.00034214	0.000447562	0.000567398	0.00070164	0.000850276	0.0010133	0.00119069	0.00138245	0.00292371	2.95753e-13
0.16	8.8091e-05	9.96921	0.000170249	0.00453757	8.89739e-06	1.57811	96.8219	0.00821526	2.07657	2.57753	3.08099	3.58695	4.09541	4.60637	5.11983	5.63579	6.15425	6.67521	7.19867	7.72463	8.25309	8.78405	9.31751	1.47831e-05	2.12582e-05	4.52125e-05	8.66234e-05	0.000145468	0.000221724	0.000315368	0.000426377	0.000554729	0.000700402	0.000863371	0.00104362	0.00124111	0.00145584	0.00168777	0.00398971	3.59929e-12
0.18	0.000137304	9.96189	0.000285284	0.00706784	1.4908e-05	1.77739	96.4226	0.00835214	2.27548	2.77608	3.27917	3.78477	4.29286	4.80345	5.31655	5.83214	6.35024	6.87083	7.39392	7.91952	8.44761	8.9782	9.5113	2.42533e-05	3.78033e-05	7.2249e-05	0.000127552	0.000203674	0.000300577	0.000418222	0.000556571	0.000715587	0.000895229	0.00109546	0.00131624	0.00155754	0.00181931	0.00210151	0.00494492	4.97885e-12
0.2	0.000199085	9.95411	0.000458316	0.0103177	2.39669e-05	1.97651	96.0235	0.00849182	2.47422	2.97443	3.47713	3.98234	4.49004	5.00024	5.51295	6.02815	6.54586	7.06606	7.58877	8.11397	8.64167	9.17188	9.70458	3.79023e-05	5.7755e-05	0.000101567	0.000169281	0.000260837	0.000376179	0.000515246	0.000677982	0.000864328	0.00107422	0.00130762	0.00156444	0.00184464	0.00214816	0.00247494	0.00607354	3.97486e-11
0.22	0.000271186	9.946	0.0007028	0.0141704	3.67569e-05	2.17548	95.6245	0.00863437	2.67278	3.17258	3.67488	4.17968	4.68698	5.19678	5.70908	6.22388	6.74118	7.26097	7.78327	8.30807	8.83537	9.36516	9.89746	5.64162e-05	8.4172e-05	0.000138592	0.000219591	0.000327086	0.000460992	0.000621226	0.000807703	0.00102034	0.00125905	0.00152376	0.00181437	0.0021308	0.00247297	0.0028408	0.00709528	2.61915e-10
0.24	0.000350274	9.93773	0.00102873	0.0184095	5.38146e-05	2.37429	95.2257	0.00877987	2.87117	3.37056	3.87245	4.37683	4.88372	5.3931	5.90499	6.41937	6.93626	7.45564	7.97752	8.50191	9.02879	9.55817	10.0901	8.02497e-05	0.000107054	0.000164555	0.000252654	0.000371256	0.000520262	0.000699576	0.000909101	0.00114874	0.00141839	0.00171796	0.00204736	0.00240648	0.00279522	0.0032135	0.00806563	1.47056e-09
0.26	0.000430654	9.92942	0.00144059	0.0226768	7.54659e-05	2.57293	94.8271	0.00892839	3.0694	3.56837	4.06984	4.57381	5.08028	5.58925	6.10072	6.61469	7.13116	7.65013	8.17159	8.69556	9.22203	9.75099	10.2825	0.000109481	0.000144048	0.000211528	0.000311792	0.00044471	0.00061015	0.000807985	0.00103808	0.00130031	0.00159455	0.00192066	0.00227851	0.00266797	0.00308892	0.00354122	0.00849066	2.09511e-09
0.28	0.000506545	9.92121	0.00193468	0.0265807	0.000101712	2.77141	94.4286	0.00908	3.26747	3.76603	4.26709	4.77065	5.27671	5.78527	6.29632	6.80988	7.32594	7.84449	8.36555	8.88911	9.41516	9.94371	10.4748	0.00014379	0.000186395	0.00026427	0.000377255	0.000525189	0.000707911	0.00092526	0.00117708	0.0014632	0.00178346	0.00213772	0.00252579	0.00294753	0.00340277	0.00389135	0.00885131	5.49596e-09
0.3	0.000575938	9.91318	0.00250122	0.0299031	0.00013236	2.96973	94.0303	0.00923477	3.46539	3.96355	4.46421	4.96736	5.47302	5.98118	6.49183	7.00499	7.52065	8.0388	8.55945	9.08261	9.60826	10.1364	10.6671	0.000182795	0.000232503	0.000318405	0.0004403	0.000597985	0.000791259	0.00101992	0.00128376	0.00158259	0.0019162	0.00228439	0.00268696	0.0031237	0.00359442	0.00409891	0.00917681	1.35507e-08
0.32	0.000637313	9.90543	0.0031272	0.0325057	0.000167156	3.1679	93.6321	0.0093928	3.66317	4.16094	4.66121	5.16398	5.66925	6.17702	6.68729	7.20005	7.71532	8.23309	8.75335	9.27612	9.80138	10.3291	10.8594	0.000226054	0.000283499	0.000378106	0.000509631	0.000677831	0.000882465	0.00112329	0.00140006	0.00171253	0.00206047	0.00244363	0.00286176	0.00331462	0.00380198	0.00432358	0.0091829	2.78012e-08
0.34	0.000688393	9.89801	0.00379696	0.0342818	0.000205753	3.36591	93.2341	0.00955417	3.86081	4.35822	4.85811	5.36051	5.86541	6.37281	6.8827	7.3951	7.90999	8.42739	8.94728	9.46967	9.99456	10.522	11.0518	0.000272969	0.000343239	0.000449067	0.000590146	0.000766171	0.000976835	0.00122183	0.00150086	0.0018136	0.00215976	0.00253904	0.00295111	0.00339568	0.00387244	0.00438109	0.00908365	5.45302e-08
0.36	0.000728143	9.89095	0.00449381	0.0352305	0.000247727	3.56379	92.8362	0.00971897	4.05834	4.55539	5.05493	5.55698	6.06152	6.56857	7.07811	7.59015	8.10469	8.62173	9.14127	9.66331	10.1878	10.7149	11.2444	0.000322922	0.000395393	0.000506077	0.000654646	0.000840773	0.00106413	0.00132439	0.00162123	0.00195432	0.00232333	0.00272794	0.00316782	0.00364263	0.00415206	0.00469578	0.00880392	7.05222e-08
0.38	0.00075617	9.88427	0.00520173	0.035417	0.000292623	3.76153	92.4385	0.00988727	4.25575	4.75246	5.25167	5.75338	6.25759	6.7643	7.27351	7.78522	8.29942	8.81613	9.33533	9.85703	10.3812	10.9079	11.4371	0.0003753	0.000454537	0.000572016	0.000727367	0.00092022	0.0011502	0.00141695	0.00172008	0.00205923	0.00243403	0.0028441	0.00328908	0.0037686	0.00428229	0.00482976	0.00850318	1.0764e-07
0.4	0.000772621	9.87796	0.00590653	0.0349483	0.000339986	3.95915	92.0409	0.0100592	4.45305	4.94945	5.44834	5.94974	6.45363	6.96003	7.46892	7.98031	8.4942	9.01059	9.52947	10.0509	10.5747	11.1011	11.63	0.000429532	0.000514774	0.000638208	0.000799423	0.000998004	0.00123354	0.00150562	0.00181382	0.00215775	0.00253697	0.00295109	0.00339969	0.00388235	0.00439866	0.00494822	0.00809772	1.54804e-07
0.42	0.000777671	9.87203	0.00659621	0.0339321	0.000389359	4.15665	91.6434	0.0102348	4.65025	5.14635	5.64495	6.14605	6.64964	7.15574	7.66433	8.17543	8.68902	9.20511	9.7237	10.2448	10.7684	11.2945	11.823	0.000485069	0.000575808	0.000704463	0.00087058	0.0010737	0.00131338	0.00158916	0.00190057	0.00224718	0.00262852	0.00304415	0.00349359	0.00397641	0.00449215	0.00504035	0.00762423	2.14525e-07
0.44	0.0007718	9.86643	0.00726088	0.0324735	0.000440299	4.35403	91.246	0.0104142	4.84735	5.34317	5.84149	6.34231	6.84563	7.35144	7.85976	8.37057	8.88388	9.39969	9.918	10.4388	10.9621	11.4879	12.0162	0.000541406	0.00063592	0.000766456	0.000932501	0.00113354	0.00136907	0.00163858	0.00194155	0.00227747	0.00264583	0.00304612	0.00347783	0.00394045	0.00443345	0.00495635	0.00710042	3.42588e-07
0.46	0.000754	9.86116	0.00789215	0.0305898	0.000492351	4.5513	90.8487	0.0105975	5.04436	5.53992	6.03798	6.53853	7.04159	7.54714	8.05519	8.56574	9.07878	9.59433	10.1124	10.6329	11.156	11.6815	12.2095	0.000597967	0.000703189	0.000844764	0.00102215	0.00123481	0.0014822	0.00176378	0.002079	0.00242733	0.00280823	0.00322114	0.00366554	0.00414088	0.00464662	0.00518221	0.00624491	3.88152e-07
0.48	0.000727112	9.85618	0.00848227	0.0284298	0.000545026	4.74848	90.4515	0.0107849	5.24129	5.7366	6.2344	6.73471	7.23751	7.74282	8.25062	8.76092	9.27371	9.78901	10.3068	10.8271	11.3499	11.8752	12.403	0.000654339	0.000756375	0.000894724	0.00106881	0.00127806	0.00152191	0.00179976	0.00211105	0.00245521	0.00283166	0.00323982	0.00367912	0.00414898	0.00464883	0.0051781	0.0060559	4.75273e-07
0.5	0.000694517	9.85146	0.0090282	0.0261736	0.00059806	4.94556	90.0544	0.0109763	5.43813	5.9332	6.43078	6.93084	7.43341	7.93848	8.44604	8.9561	9.46866	9.98372	10.5013	11.0213	11.5439	12.0689	12.5965	0.000710401	0.000814781	0.000954969	0.00113035	0.00134032	0.00158426	0.00186157	0.00217162	0.00251382	0.00288754	0.00329218	0.00372713	0.00419177	0.0046855	0.0052077	0.005355	5.8608e-07
0.52	0.000655427	9.84697	0.0095279	0.0238131	0.000651195	5.14255	89.6575	0.011172	5.6349	6.12974	6.62709	7.12693	7.62928	8.13412	8.64146	9.15129	9.66363	10.1785	10.6958	11.2156	11.7379	12.2628	12.7901	0.000765841	0.000871868	0.00101323	0.00118927	0.00139936	0.00164284	0.00191908	0.00222741	0.00256721	0.00293781	0.00333859	0.00376888	0.00422805	0.00471545	0.00523043	0.00470401	7.08078e-07
0.54	0.000610427	9.84268	0.00997952	0.0213755	0.000704147	5.33945	89.2606	0.011372	5.83158	6.32622	6.82335	7.32298	7.82511	8.32973	8.83685	9.34648	9.8586	10.3732	10.8903	11.4099	11.9321	12.4567	12.9838	0.000820386	0.000927242	0.00106902	0.00124505	0.00145464	0.00169713	0.00197182	0.00227805	0.00261514	0.0029824	0.00337917	0.00380475	0.00425848	0.00473967	0.00524765	0.00409556	8.39505e-07
0.56	0.000560864	9.83858	0.0103819	0.0189049	0.000756649	5.53627	88.8637	0.0115764	6.02819	6.52262	7.01955	7.51897	8.0209	8.52532	9.03224	9.54165	10.0536	10.568	11.0849	11.6043	12.1262	12.6506	13.1775	0.00087383	0.000988245	0.00113685	0.00131894	0.00153379	0.0017807	0.00205896	0.00236785	0.00270666	0.00307469	0.00347121	0.00389551	0.0043469	0.00482464	0.00532804	0.00352246	9.95476e-07
0.58	0.0005108	9.83464	0.0107357	0.0165588	0.000808523	5.733	88.467	0.0117855	6.22474	6.71897	7.2157	7.71492	8.21665	8.72087	9.22759	9.73681	10.2485	10.7627	11.2795	11.7987	12.3204	12.8446	13.3713	0.000926201	0.00103198	0.00117211	0.00134585	0.00155248	0.00179124	0.00206141	0.00236225	0.00269301	0.00305297	0.00344138	0.00385751	0.00430062	0.00476997	0.00526483	0.00338923	1.12761e-06
0.6	0.000461197	9.83086	0.0110446	0.0143807	0.000859763	5.92966	88.0703	0.0119992	6.42121	6.91525	7.41179	7.91083	8.41236	8.9164	9.42293	9.93196	10.4435	10.9575	11.474	11.993	12.5146	13.0386	13.5651	0.000977575	0.00108437	0.00122517	0.00139919	0.00160568	0.00184386	0.00211298	0.00241226	0.00274095	0.00309827	0.00348347	0.00389577	0.0043344	0.00479861	0.00528763	0.00265703	1.29318e-06
0.62	0.000409915	9.82721	0.0113106	0.012263	0.000910252	6.12625	87.6737	0.0122178	6.61761	7.11147	7.60783	8.10668	8.60804	9.11189	9.61824	10.1271	10.6384	11.1523	11.6686	12.1874	12.7088	13.2326	13.7589	0.00102775	0.00113369	0.00127343	0.00144615	0.00165108	0.00188741	0.00215437	0.00245114	0.00277696	0.00313101	0.00351251	0.00392067	0.0043547	0.0048138	0.00529718	0.00216256	1.4628e-06
0.64	0.000357864	9.8237	0.0115348	0.0102081	0.000959829	6.32277	87.2772	0.0124413	6.81395	7.30764	7.80382	8.3025	8.80367	9.30735	9.81352	10.3222	10.8334	11.347	11.8632	12.3818	12.903	13.4267	13.9528	0.00107661	0.00118134	0.0013197	0.00149089	0.00169408	0.00192846	0.00219321	0.00248751	0.00281055	0.00316152	0.00353959	0.00394394	0.00437377	0.00482825	0.00530658	0.00174091	1.63897e-06
0.66	0.000306549	9.82031	0.0117188	0.00824351	0.00100837	6.51921	86.8808	0.0126699	7.01023	7.50374	7.99976	8.49827	8.99927	9.50278	10.0088	10.5173	11.0283	11.5418	12.0578	12.5763	13.0972	13.6207	14.1467	0.00112413	0.0012265	0.00136247	0.00153119	0.00173183	0.00196354	0.00222549	0.00251683	0.00283673	0.00318435	0.00355884	0.00395937	0.0043851	0.00483519	0.00530879	0.0013809	1.81874e-06
0.68	0.000257146	9.81705	0.0118646	0.00639376	0.00105583	6.71559	86.4844	0.0129038	7.20644	7.6998	8.19565	8.69399	9.19484	9.69818	10.204	10.7124	11.2232	11.7365	12.2523	12.7707	13.2915	13.8148	14.3406	0.00117033	0.0012711	0.0014054	0.00157237	0.00177113	0.00200085	0.00226064	0.00254965	0.00286702	0.00321188	0.00358337	0.00398064	0.00440282	0.00484904	0.00531845	0.00103059	2.0082e-06
0.7	0.000210479	9.81392	0.0119748	0.00468124	0.00110217	6.91191	86.0881	0.013143	7.4026	7.8958	8.39149	8.88968	9.39037	9.89355	10.3992	10.9074	11.4181	11.9313	12.4469	12.9651	13.4858	14.0089	14.5346	0.00121525	0.00131851	0.00145502	0.0016239	0.00182428	0.00205526	0.00231595	0.00260549	0.00292297	0.00326753	0.00363826	0.0040343	0.00445475	0.00489873	0.00536535	0.000756993	2.21635e-06
0.72	0.000168717	9.8109	0.0120528	0.0031985	0.00114745	7.10816	85.6918	0.0133878	7.59871	8.09175	8.58729	9.08533	9.58587	10.0889	10.5944	11.1025	11.613	12.126	12.6415	13.1595	13.6801	14.2031	14.7286	0.00125908	0.00135686	0.00148802	0.00165166	0.00184688	0.00207277	0.00232844	0.00261296	0.00292546	0.00326501	0.00363071	0.00402167	0.00443697	0.00487571	0.005337	0.000773726	2.41295e-06
0.74	0.000132258	9.80801	0.0121039	0.00197875	0.00119182	7.30436	85.2956	0.0136382	7.79476	8.28766	8.78306	9.28095	9.78134	10.2842	10.7896	11.2975	11.8079	12.3208	12.8361	13.354	13.8744	14.3972	14.9226	0.00130203	0.00139797	0.0015272	0.00168879	0.00188182	0.00210537	0.00235851	0.00264033	0.00294988	0.00328626	0.00364854	0.00403579	0.00444709	0.00488152	0.00533815	0.000525121	2.63052e-06
0.76	9.90832e-05	9.80523	0.0121326	0.00094047	0.00123536	7.5005	84.8995	0.0138946	7.99076	8.48352	8.97878	9.47653	9.97679	10.4795	10.9848	11.4925	12.0028	12.5155	13.0307	13.5485	14.0687	14.5914	15.1166	0.00134413	0.00144417	0.00157699	0.00174164	0.00193718	0.00216266	0.00241713	0.00269966	0.00300929	0.00334508	0.00370608	0.00409136	0.00449996	0.00493093	0.00538334	0.000339297	2.88059e-06
0.78	6.98772e-05	9.80258	0.0121424	9.75146e-05	0.00127811	7.69658	84.5034	0.0141569	8.18671	8.67934	9.17447	9.67209	10.1722	10.6748	11.1799	11.6875	12.1977	12.7103	13.2254	13.743	14.2631	14.7856	15.3107	0.00138548	0.00147551	0.00159872	0.00175413	0.0019408	0.00215776	0.00240405	0.0026787	0.00298076	0.00330927	0.00366325	0.00404175	0.00444381	0.00486847	0.00531476	0.000466224	3.08217e-06
0.8	4.364e-05	9.80005	0.0121371	-0.000609849	0.00132016	7.89262	84.1074	0.0144254	8.38262	8.87512	9.37012	9.86762	10.3676	10.8701	11.3751	11.8826	12.3925	12.905	13.42	13.9375	14.4574	14.9799	15.5049	0.00142614	0.00151661	0.00163985	0.00179488	0.00198072	0.00219639	0.00244091	0.00271329	0.00301255	0.00333771	0.00368779	0.00406181	0.00445879	0.00487774	0.00531768	0.000133231	3.34648e-06
0.82	1.79633e-05	9.79764	0.0121177	-0.00131816	0.00136144	8.0886	83.7114	0.0147003	8.57848	9.07086	9.56574	10.0631	10.563	11.0654	11.5702	12.0776	12.5874	13.0998	13.6147	14.132	14.6518	15.1742	15.699	0.00146594	0.00155453	0.00167565	0.00182832	0.00201152	0.00222427	0.00246555	0.00273438	0.00302974	0.00335064	0.00369609	0.00406507	0.00445659	0.00486965	0.00530325	3.79631e-07	3.60268e-06
0.84	-6.89953e-06	9.79535	0.0120839	-0.0020535	0.00140187	8.28454	83.3155	0.0149817	8.7743	9.26657	9.76133	10.2586	10.7584	11.2606	11.7654	12.2726	12.7823	13.2946	13.8093	14.3266	14.8463	15.3685	15.8932	0.00150482	0.00158972	0.0017071	0.00185594	0.00203522	0.00224393	0.00248104	0.00274555	0.00303643	0.00335267	0.00369326	0.00405717	0.00444339	0.0048509	0.00527869	-0.00010702	3.84641e-06
0.86	-3.08887e-05	9.79317	0.012035	-0.00283387	0.00144138	8.48043	82.9196	0.0152699	8.97009	9.46224	9.9569	10.4541	10.9537	11.4558	11.9605	12.4676	12.9773	13.4894	14.004	14.5211	15.0408	15.5629	16.0875	0.00154269	0.00162732	0.001744	0.00189168	0.00206935	0.00227595	0.00251047	0.00277185	0.00305908	0.00337111	0.00370691	0.00406544	0.00444568	0.00484658	0.00526711	-0.000275169	4.12797e-06
0.88	-5.3514e-05	9.79111	0.0119702	-0.00363971	0.00147993	8.67628	82.5237	0.015565	9.16583	9.65789	10.1524	10.6495	11.149	11.6511	12.1556	12.6626	13.1722	13.6842	14.1987	14.7157	15.2353	15.7573	16.2818	0.00157953	0.00166209	0.00177643	0.00192152	0.00209629	0.0022997	0.00253069	0.00278822	0.00307124	0.00337868	0.00370951	0.00406267	0.00443711	0.00483178	0.00524564	-0.000306195	4.39438e-06
0.9	-7.38847e-05	9.78921	0.0118894	-0.0044122	0.00151751	8.87209	82.1279	0.0158673	9.36155	9.85351	10.348	10.8449	11.3444	11.8463	12.3508	12.8577	13.3671	13.8791	14.3935	14.9104	15.4298	15.9518	16.4762	0.00161538	0.00169568	0.00180749	0.00194972	0.00212133	0.00232124	0.00254839	0.00280171	0.00308013	0.00338259	0.00370802	0.00405536	0.00442353	0.00481148	0.00521813	-0.000336999	4.66161e-06
0.92	-9.20104e-05	9.78752	0.0117939	-0.00511801	0.00155416	9.06786	81.7321	0.0161769	9.55724	10.0491	10.5435	11.0404	11.5397	12.0416	12.5459	13.0528	13.5621	14.074	14.5883	15.1052	15.6245	16.1463	16.6707	0.0016503	0.00172867	0.00183813	0.0019776	0.00214598	0.0023422	0.00256517	0.00281382	0.00308707	0.00338382	0.00370301	0.00404355	0.00440435	0.00478434	0.00518243	-0.000373334	4.93623e-06
0.94	-0.000108362	9.78606	0.011685	-0.00574645	0.00158994	9.26361	81.3364	0.016494	9.75291	10.2447	10.739	11.2358	11.7351	12.2369	12.7412	13.248	13.7572	14.269	14.7833	15.3	15.8193	16.3411	16.8653	0.00168431	0.00175938	0.00186522	0.00200075	0.00216487	0.00235648	0.00257449	0.00281781	0.00308534	0.00337598	0.00368864	0.00402222	0.00437564	0.00474779	0.00513758	-0.000400428	5.18525e-06
0.96	-0.000123836	9.78475	0.0115642	-0.00631878	0.00162483	9.45932	80.9407	0.016819	9.94856	10.4403	10.9345	11.4313	11.9305	12.4322	12.9364	13.4431	13.9524	14.4641	14.9783	15.495	16.0142	16.5359	17.06	0.00171738	0.00179148	0.00189564	0.00202875	0.0021897	0.00237739	0.00259071	0.00282854	0.00308977	0.0033733	0.00367801	0.00400279	0.00434654	0.00470814	0.00508649	-0.000478349	5.483e-06
0.98	-0.000138663	9.78362	0.0114323	-0.00684587	0.00165882	9.65502	80.545	0.017152	10.1442	10.6359	11.1301	11.6267	12.1259	12.6276	13.1317	13.6384	14.1475	14.6592	15.1733	15.69	16.2091	16.7308	17.2549	0.00174949	0.00182139	0.00192276	0.00205249	0.00220944	0.00239251	0.00260056	0.00283246	0.00308711	0.00336337	0.00366012	0.00397624	0.0043106	0.00466208	0.00502955	-0.000488105	5.75407e-06
1	-0.000152667	9.78283	0.0112905	-0.00733256	0.0016919	9.85069	80.1493	0.0174932	10.3398	10.8315	11.3256	11.8222	12.3214	12.823	13.3271	13.8337	14.3429	14.8545	15.3686	15.8852	16.4043	16.9259	17.45	0.00178066	0.00185029	0.00194865	0.00207461	0.00222702	0.00240475	0.00260666	0.00283161	0.00307848	0.00334612	0.0036334	0.00393918	0.00426233	0.00460171	0.00495618	-0.000515121	6.02225e-06
1.02	-0.000168276	9.7825	0.0111383	-0.00788956	0.00172399	10.0464	79.7536	0.017843	10.5355	11.0271	11.5212	12.0178	12.517	13.0186	13.5227	14.0293	14.5384	15.05	15.5641	16.0806	16.5997	17.1213	17.6454	0.00181066	0.00187767	0.00197251	0.00209404	0.00224111	0.00241257	0.00260727	0.00282407	0.00306182	0.00331938	0.00359558	0.00388929	0.00419937	0.00452465	0.004864	-0.000553714	6.26737e-06
1.04	-0.00018452	9.78271	0.0109744	-0.00850083	0.00175498	10.242	79.358	0.0182016	10.7312	11.2228	11.7169	12.2136	12.7127	13.2143	13.7184	14.225	14.7341	15.2457	15.7598	16.2764	16.7955	17.3171	17.8412	0.00183944	0.00190411	0.00199532	0.00211192	0.00225273	0.0024166	0.00260238	0.0028089	0.003035	0.00327953	0.00354133	0.00381923	0.00411209	0.00441874	0.00473801	-0.000630429	6.52396e-06
1.06	-0.000201814	9.78351	0.0107976	-0.00919296	0.00178478	10.4377	78.9623	0.0185692	10.9269	11.4185	11.9127	12.4094	12.9086	13.4102	13.9144	14.421	14.9302	15.4418	15.956	16.4726	16.9917	17.5134	18.0375	0.00186688	0.00192883	0.00201582	0.00212668	0.00226023	0.00241531	0.00259076	0.00278539	0.00299805	0.00322756	0.00347276	0.00373247	0.00400553	0.00429077	0.00458702	-0.000743485	6.75126e-06
1.08	-0.000221043	9.78491	0.0106057	-0.010006	0.00181328	10.6334	78.5666	0.0189463	11.1226	11.6144	12.1086	12.6054	13.1046	13.6063	14.1106	14.6173	15.1265	15.6382	16.1524	16.6691	17.1883	17.71	18.2342	0.00189279	0.00195165	0.00203391	0.0021384	0.00226393	0.00240933	0.00257343	0.00275505	0.00295302	0.00316615	0.00339327	0.00363321	0.00388479	0.00414683	0.00441816	-0.000898525	6.92737e-06
1.1	-0.000243162	9.7869	0.010396	-0.0109808	0.00184031	10.8291	78.1709	0.019333	11.3185	11.8103	12.3047	12.8015	13.3008	13.8027	14.307	14.8138	15.3231	15.835	16.3493	16.8661	17.3854	17.9072	18.4315	0.00191694	0.00197265	0.00204976	0.00214709	0.00226347	0.0023977	0.00254861	0.00271501	0.00289572	0.00308956	0.00329534	0.00351188	0.003738	0.00397252	0.00421424	-0.00108178	7.09474e-06
1.12	-0.000268965	9.78944	0.0101649	-0.0121511	0.00186566	11.0249	77.7751	0.0197296	11.5144	12.0064	12.5008	12.9978	13.4973	13.9992	14.5037	15.0106	15.5201	16.032	16.5465	17.0634	17.5828	18.1048	18.6292	0.00193905	0.00199127	0.00206259	0.00215182	0.00225776	0.00237923	0.00251504	0.00266401	0.00282493	0.00299663	0.00317791	0.00336758	0.00356446	0.00376736	0.00397508	-0.00129796	7.25071e-06
1.14	-0.000299101	9.79249	0.0099082	-0.0135444	0.00188906	11.2208	77.3792	0.0201366	11.7104	12.2025	12.6971	13.1943	13.6939	14.196	14.7006	15.2077	15.7173	16.2294	16.744	17.2611	17.7807	18.3027	18.8273	0.00195878	0.00200711	0.00207215	0.0021527	0.00224758	0.00235559	0.00247553	0.00260623	0.00274647	0.00289508	0.00305085	0.0032126	0.00337913	0.00354926	0.00372178	-0.0015579	7.34867e-06
1.16	-0.0003339	9.79598	0.00962124	-0.0151729	0.00191024	11.4167	76.9833	0.0205542	11.9065	12.3988	12.8936	13.3909	13.8907	14.3929	14.8977	15.405	15.9148	16.4271	16.9418	17.4591	17.9788	18.5011	19.0259	0.0019758	0.0020197	0.00207797	0.00214941	0.00223283	0.00232704	0.00243083	0.00254303	0.00266242	0.00278784	0.00291807	0.00305193	0.00318822	0.00332575	0.00346333	-0.00183478	7.37078e-06
1.18	-0.000373108	9.79983	0.00929944	-0.0170188	0.00192891	11.6127	76.5873	0.0209828	12.1027	12.5952	13.0901	13.5876	14.0876	14.5901	15.0951	15.6025	16.1125	16.625	17.1399	17.6574	18.1773	18.6998	19.2248	0.00198978	0.00202879	0.0020798	0.00214163	0.00221308	0.00229296	0.00238008	0.00247325	0.00257127	0.00267296	0.00277713	0.00288258	0.00298812	0.00309257	0.00319472	-0.00210274	7.33944e-06
1.2	-0.000415968	9.80398	0.00893891	-0.0190347	0.00194478	11.8087	76.1913	0.0214227	12.2989	12.7916	13.2868	13.7845	14.2847	14.7874	15.2926	15.8003	16.3104	16.8231	17.3383	17.8559	18.3761	18.8988	19.4239	0.00200046	0.00203413	0.00207769	0.00212993	0.00218967	0.00225574	0.00232694	0.0024021	0.00248001	0.00255951	0.00263941	0.00271851	0.00279564	0.00286961	0.00293924	-0.00235451	7.2119e-06
1.22	-0.000461267	9.80833	0.00853695	-0.021145	0.00195764	12.0049	75.7951	0.0218743	12.4953	12.9882	13.4836	13.9815	14.4819	14.9849	15.4903	15.9982	16.5085	17.0214	17.5368	18.0547	18.5751	19.098	19.6234	0.00200765	0.00203554	0.00207104	0.00211296	0.00216014	0.00221139	0.00226553	0.00232138	0.00237778	0.00243353	0.00248746	0.00253839	0.00258514	0.00262653	0.00266139	-0.00254845	7.08222e-06
1.24	-0.000507723	9.81284	0.00809254	-0.0232652	0.00196734	12.2011	75.3989	0.0223379	12.6918	13.1849	13.6805	14.1787	14.6793	15.1824	15.6881	16.1962	16.7068	17.2199	17.7356	18.2537	18.7743	19.2974	19.823	0.00201125	0.00203301	0.00206046	0.00209241	0.00212772	0.00216521	0.0022037	0.00224204	0.00227906	0.00231358	0.00234445	0.00237048	0.00239052	0.0024034	0.00240794	-0.00272493	6.8582e-06
1.26	-0.000554096	9.81742	0.00760631	-0.0253131	0.00197377	12.3974	75.0026	0.022814	12.8883	13.3817	13.8776	14.3759	14.8768	15.3801	15.886	16.3944	16.9052	17.4186	17.9344	18.4527	18.9736	19.4969	20.0228	0.00201123	0.00202662	0.00204617	0.00206871	0.00209311	0.00211819	0.00214282	0.00216584	0.0021861	0.00220244	0.00221371	0.00221875	0.00221642	0.00220556	0.00218502	-0.00282881	6.5439e-06
1.28	-0.000598722	9.82204	0.00708063	-0.0271948	0.00197689	12.5939	74.6061	0.023303	13.085	13.5786	14.0747	14.5733	15.0744	15.5779	16.084	16.5926	17.1037	17.6173	18.1334	18.6519	19.173	19.6966	20.2227	0.00200765	0.00201639	0.00202768	0.00204038	0.00205335	0.00206546	0.00207556	0.00208251	0.00208519	0.00208244	0.00207313	0.00205613	0.00203029	0.00199448	0.00194756	-0.00282187	6.24963e-06
1.3	-0.000640067	9.82664	0.0065197	-0.0288288	0.00197675	12.7904	74.2096	0.0238053	13.2817	13.7755	14.2719	14.7707	15.272	15.7758	16.2822	16.791	17.3023	17.8161	18.3324	18.8512	19.3725	19.8963	20.4226	0.00200066	0.00200265	0.00200578	0.00200894	0.00201099	0.00201082	0.0020073	0.00199932	0.00198574	0.00196546	0.00193735	0.00190028	0.00185314	0.0017948	0.00172414	-0.00276731	5.92621e-06
1.32	-0.000677149	9.83119	0.00592901	-0.0301684	0.00197345	12.987	73.813	0.0243214	13.4785	13.9726	14.4691	14.9682	15.4697	15.9738	16.4803	16.9894	17.5009	18.015	18.5315	19.0506	19.5721	20.0961	20.6226	0.00199046	0.00198578	0.00198125	0.00197578	0.00196826	0.00195759	0.00194267	0.0019224	0.00189568	0.00186141	0.00181848	0.0017658	0.00170226	0.00162676	0.0015382	-0.00265314	5.5407e-06
1.34	-0.000708998	9.83567	0.00531479	-0.0311796	0.00196713	13.1836	73.4164	0.0248516	13.6754	14.1697	14.6665	15.1658	15.6676	16.1718	16.6786	17.1879	17.6996	18.2139	18.7307	19.2499	19.7717	20.2959	20.8227	0.00197729	0.00196603	0.00195408	0.00194037	0.00192382	0.00190335	0.00187788	0.00184634	0.00180763	0.00176068	0.00170442	0.00163776	0.00155962	0.00146892	0.00136458	-0.00243441	5.15333e-06
1.36	-0.000734782	9.84006	0.00468384	-0.0318435	0.00195796	13.3804	73.0196	0.0253964	13.8724	14.3669	14.8639	15.3634	15.8654	16.3699	16.8769	17.3864	17.8984	18.4129	18.9299	19.4493	19.9713	20.4958	21.0228	0.00196144	0.00194372	0.00192452	0.0019028	0.0018775	0.00184755	0.0018119	0.0017695	0.00171927	0.00166018	0.00159114	0.00151112	0.00141905	0.00131386	0.00119452	-0.00216641	4.78543e-06
1.38	-0.000753784	9.84434	0.00404317	-0.0321519	0.00194618	13.5773	72.6227	0.0259564	14.0695	14.5642	15.0614	15.5611	16.0633	16.5681	17.0753	17.585	18.0972	18.6119	19.1291	19.6488	20.171	20.6957	21.2229	0.00194323	0.00191933	0.00189335	0.00186427	0.00183104	0.00179263	0.001748	0.00169612	0.00163595	0.00156646	0.0014866	0.00139535	0.00129167	0.00117452	0.00104286	-0.00178901	4.41592e-06
1.4	-0.000765619	9.84851	0.00339991	-0.0321116	0.00193203	13.7742	72.2258	0.026532	14.2666	14.7616	15.259	15.7589	16.2613	16.7662	17.2737	17.7836	18.296	18.8109	19.3283	19.8482	20.3706	20.8955	21.4229	0.00192297	0.00189346	0.00186178	0.00182691	0.00178785	0.00174359	0.00169311	0.00163541	0.00156949	0.00149432	0.00140891	0.00131224	0.0012033	0.00108109	0.000944591	-0.00139193	4.00026e-06
1.42	-0.000770038	9.85258	0.00276084	-0.0317357	0.00191579	13.9712	71.8288	0.0271238	14.4639	14.959	15.4566	15.9567	16.4594	16.9645	17.4721	17.9822	18.4948	19.01	19.5276	20.0477	20.5703	21.0954	21.623	0.00190102	0.00186586	0.00182789	0.00178613	0.00173959	0.00168728	0.00162821	0.0015614	0.00148586	0.0014006	0.00130463	0.00119696	0.00107661	0.000942585	0.000793896	-0.00087671	3.69239e-06
1.44	-0.00076735	9.85653	0.00213246	-0.0310579	0.00189773	14.1683	71.4317	0.0277324	14.6612	15.1565	15.6543	16.1546	16.6575	17.1628	17.6706	18.1809	18.6937	19.209	19.7268	20.2472	20.77	21.2953	21.8231	0.00187771	0.00183651	0.00179246	0.00174458	0.00169192	0.00163352	0.0015684	0.00149562	0.0014142	0.00132318	0.0012216	0.0011085	0.000982912	0.000843876	0.000690429	-0.000412369	3.33724e-06
1.46	-0.000758757	9.86039	0.00152007	-0.030152	0.00187812	14.3655	71.0345	0.0283582	14.8585	15.354	15.8521	16.3526	16.8556	17.3611	17.8691	18.3796	18.8926	19.4081	19.9261	20.4466	20.9697	21.4952	22.0232	0.00185326	0.00180833	0.00176011	0.00170767	0.00165006	0.00158633	0.00151556	0.0014368	0.0013491	0.00125154	0.00114315	0.00102301	0.000890171	0.000743694	0.000582636	5.77252e-05	3.05291e-06
1.48	-0.000745045	9.86414	0.000927589	-0.0290768	0.00185715	14.5628	70.6372	0.0290019	15.056	15.5517	16.0499	16.5506	17.0538	17.5595	18.0677	18.5784	19.0916	19.6073	20.1255	20.6462	21.1693	21.695	22.2232	0.00182788	0.00177816	0.00172508	0.00166775	0.00160523	0.00153662	0.00146099	0.00137743	0.00128502	0.00118284	0.00106999	0.000945531	0.000808557	0.000658149	0.00049339	0.000583223	2.75493e-06
1.5	-0.000726752	9.8678	0.000357965	-0.0278761	0.00183503	14.7601	70.2399	0.029664	15.2535	15.7494	16.2477	16.7486	17.252	17.7579	18.2663	18.7772	19.2905	19.8064	20.3248	20.8457	21.3691	21.8949	22.4233	0.00180177	0.00174868	0.00169197	0.00163074	0.0015641	0.00149115	0.001411	0.00132276	0.00122552	0.00111839	0.00100048	0.000870894	0.000728731	0.000573097	0.000403098	0.00109517	2.50305e-06
1.52	-0.000704468	9.87137	-0.000186709	-0.0265882	0.00181192	14.9575	69.8425	0.0303454	15.451	15.9471	16.4457	16.9467	17.4503	17.9564	18.4649	18.976	19.4896	20.0056	20.5242	21.0452	21.5688	22.0948	22.6234	0.00177509	0.00171804	0.00165736	0.00159218	0.00152164	0.00144486	0.00136097	0.00126909	0.00116836	0.0010579	0.000936842	0.000804314	0.000659443	0.000501357	0.000329184	0.00162162	2.24867e-06
1.54	-0.00067884	9.87487	-0.000704997	-0.0252442	0.00178801	15.1549	69.4451	0.0310465	15.6487	16.1449	16.6437	17.1449	17.6486	18.1549	18.6636	19.1749	19.6886	20.2048	20.7236	21.2448	21.7685	22.2947	22.8235	0.00174799	0.00168934	0.00162591	0.00155682	0.00148122	0.00139825	0.00130704	0.00120674	0.00109649	0.000975426	0.000842685	0.000697407	0.000538733	0.000365801	0.000177751	0.00212627	2.0799e-06
1.56	-0.000651056	9.87828	-0.0011962	-0.0238915	0.00176342	15.3525	69.0475	0.0317681	15.8464	16.3428	16.8417	17.3431	17.847	18.3534	18.8624	19.3738	19.8877	20.4041	20.923	21.4444	21.9683	22.4947	23.0236	0.00172056	0.00165978	0.00159419	0.00152294	0.0014452	0.00136012	0.00126688	0.00116463	0.00105254	0.000929761	0.000795462	0.000648805	0.000488951	0.000315062	0.000126301	0.00255339	1.89965e-06
1.58	-0.000621846	9.88162	-0.00166055	-0.0225565	0.00173827	15.5501	68.6499	0.0325109	16.0442	16.5407	17.0398	17.5414	18.0455	18.552	19.0611	19.5727	20.0868	20.6033	21.1224	21.644	22.168	22.6946	23.2237	0.00169286	0.00162948	0.00156124	0.00148734	0.00140696	0.00131927	0.00122347	0.00111873	0.00100424	0.000879189	0.000742752	0.000594115	0.000432463	0.000256978	6.6845e-05	0.0030518	1.69293e-06
1.6	-0.000591272	9.88489	-0.0020983	-0.0212321	0.00171264	15.7477	68.2523	0.0332757	16.242	16.7387	17.238	17.7397	18.244	18.7507	19.2599	19.7717	20.2859	20.8026	21.3219	21.8436	22.3678	22.8946	23.4238	0.00166498	0.00160022	0.00153046	0.00145491	0.00137277	0.00128325	0.00118556	0.00107888	0.000962441	0.000835433	0.000697063	0.000546537	0.000383057	0.000205829	1.40572e-05	0.00352934	1.50306e-06
1.62	-0.000559401	9.88809	-0.00250957	-0.019906	0.00168665	15.9455	67.8545	0.0340633	16.4399	16.9368	17.4362	17.9381	18.4425	18.9494	19.4588	19.9707	20.4851	21.002	21.5214	22.0433	22.5677	23.0945	23.6239	0.00163703	0.00156744	0.00149332	0.0014139	0.00132842	0.00123609	0.00113614	0.00102782	0.000910346	0.000782947	0.000644855	0.0004953	0.000333511	0.000158717	-2.9851e-05	0.00402532	1.34908e-06
1.64	-0.000527096	9.89122	-0.0028944	-0.0185976	0.00166041	16.1433	67.4567	0.0348744	16.6378	17.1349	17.6344	18.1365	18.6411	19.1481	19.6577	20.1697	20.6843	21.2013	21.7209	22.2429	22.7675	23.2945	23.8241	0.00160907	0.00154101	0.00146763	0.00138817	0.00130188	0.00120801	0.00110579	0.000994468	0.000873287	0.00074149	0.000598319	0.000443018	0.00027483	9.29961e-05	-0.000103239	0.00438285	1.25187e-06
1.66	-0.000494981	9.89428	-0.00325345	-0.017323	0.00163398	16.3411	67.0589	0.03571	16.8358	17.333	17.8328	18.335	18.8397	19.3469	19.8566	20.3688	20.8835	21.4007	21.9204	22.4426	22.9673	23.4945	24.0242	0.00158114	0.0015119	0.00143715	0.00135614	0.00126813	0.0011724	0.0010682	0.000954787	0.000831429	0.000697385	0.000551916	0.000394283	0.000223748	3.95712e-05	-0.000158986	0.00484174	1.13023e-06
1.68	-0.000462911	9.89728	-0.0035872	-0.016068	0.00160744	16.539	66.661	0.0365709	17.0339	17.5313	18.0311	18.5335	19.0383	19.5457	20.0556	20.5679	21.0828	21.6001	22.12	22.6423	23.1672	23.6946	24.2244	0.00155332	0.00148312	0.00140722	0.00132489	0.00123541	0.00113806	0.00103212	0.000916868	0.000791581	0.000655538	0.00050802	0.000348306	0.000175674	-1.05968e-05	-0.000211227	0.00525302	1.02019e-06
1.7	-0.000431192	9.90021	-0.0038961	-0.0148389	0.00158086	16.737	66.263	0.037458	17.232	17.7295	18.2295	18.732	19.237	19.7446	20.2546	20.7671	21.2821	21.7996	22.3196	22.8421	23.3671	23.8946	24.4246	0.00152564	0.00145466	0.00137767	0.00129395	0.0012028	0.00110352	0.000995403	0.000877741	0.000749831	0.000610969	0.000460449	0.000297568	0.00012162	-6.80991e-05	-0.000272294	0.00562872	9.2692e-07
1.72	-0.000400368	9.90307	-0.00418082	-0.0136554	0.00155428	16.935	65.865	0.0383723	17.4302	17.9278	18.428	18.9306	19.4358	19.9434	20.4536	20.9662	21.4814	21.999	22.5192	23.0418	23.567	24.0946	24.6248	0.00149814	0.00142651	0.00134865	0.00126385	0.00117144	0.00107073	0.00096102	0.000841631	0.000711872	0.000571055	0.000418494	0.000253498	7.53816e-05	-0.000116545	-0.000322969	0.00595391	8.3873e-07
1.74	-0.000370953	9.90587	-0.00444253	-0.0125404	0.00152775	17.1331	65.4669	0.0393149	17.6284	18.1262	18.6265	19.1293	19.6346	20.1424	20.6527	21.1655	21.6807	22.1985	22.7188	23.2416	23.7669	24.2947	24.825	0.0014708	0.00139866	0.00132008	0.00123437	0.00114087	0.00103891	0.000927803	0.000806891	0.000675497	0.000532951	0.000378581	0.000211714	3.16791e-05	-0.000162196	-0.000370582	0.00625272	7.58864e-07
1.76	-0.000343174	9.90859	-0.00468275	-0.0115072	0.00150125	17.3313	65.0687	0.0402866	17.8267	18.3246	18.825	19.328	19.8334	20.3413	20.8518	21.3647	21.8801	22.398	22.9185	23.4414	23.9668	24.4947	25.0251	0.0014436	0.00137054	0.0012908	0.00120371	0.00110863	0.0010049	0.000891856	0.000768849	0.000635222	0.000490317	0.000333478	0.000164048	-1.86287e-05	-0.000215208	-0.000426348	0.00652842	6.88972e-07
1.78	-0.000317279	9.91125	-0.00490324	-0.0105699	0.0014748	17.5295	64.6705	0.0412888	18.025	18.5231	19.0236	19.5267	20.0323	20.5403	21.0509	21.5639	22.0795	22.5976	23.1181	23.6412	24.1667	24.6948	25.2253	0.00141653	0.00134366	0.00126398	0.00117684	0.00108162	0.000977669	0.000864346	0.000741012	0.000607028	0.000461753	0.000304547	0.000134772	-4.82145e-05	-0.000245051	-0.000456378	0.00674443	6.20439e-07
1.8	-0.000293119	9.91385	-0.00510595	-0.00972335	0.00144837	17.7277	64.2723	0.0423224	18.2234	18.7216	19.2223	19.7255	20.2312	20.7394	21.25	21.7632	22.2789	22.7971	23.3178	23.841	24.3667	24.8949	25.4255	0.00138954	0.00131748	0.00123886	0.00115307	0.00105948	0.00095748	0.000846441	0.000725748	0.000594781	0.00045292	0.000299546	0.000134038	-4.42219e-05	-0.000235854	-0.000441478	0.00699948	5.43672e-07
1.82	-0.000269386	9.91637	-0.00529218	-0.00890536	0.00142199	17.926	63.874	0.0433888	18.4218	18.9201	19.421	19.9243	20.4301	20.9384	21.4492	21.9625	22.4784	22.9967	23.5175	24.0408	24.5666	25.0949	25.6257	0.00136272	0.001294	0.00121891	0.00113684	0.0010472	0.000949377	0.000842783	0.000726816	0.000600874	0.000464359	0.00031667	0.000157207	-1.46289e-05	-0.000199438	-0.00039782	0.0073598	4.76095e-07
1.84	-0.000243553	9.91883	-0.00546132	-0.0079866	0.00139577	18.1244	63.4756	0.0444891	18.6203	19.1187	19.6197	20.1231	20.6291	21.1375	21.6484	22.1619	22.6778	23.1962	23.7172	24.2406	24.7666	25.295	25.8259	0.00133632	0.00126313	0.00118269	0.00109442	0.000997725	0.000892001	0.000776658	0.000651101	0.000514736	0.000366967	0.000207201	3.48435e-05	-0.000150701	-0.000350027	-0.000563728	0.007907	4.57714e-07
1.86	-0.000217084	9.92123	-0.00561099	-0.00699754	0.00136991	18.3227	63.0773	0.0456246	18.8188	19.3174	19.8184	20.322	20.8281	21.3366	21.8477	22.3612	22.8773	23.3958	23.9169	24.4405	24.9665	25.4951	26.0261	0.00131047	0.00123696	0.00115636	0.00106811	0.000971622	0.00086632	0.000751628	0.00062697	0.000491768	0.000345445	0.000187424	1.71281e-05	-0.00016602	-0.000362597	-0.00057318	0.00789619	4.02243e-07
1.88	-0.000194001	9.92355	-0.00574171	-0.00611	0.00134441	18.5212	62.6788	0.0467967	19.0174	19.516	20.0172	20.5209	21.0271	21.5358	22.0469	22.5606	23.0768	23.5955	24.1166	24.6403	25.1665	25.6951	26.2263	0.00128498	0.00121164	0.00113107	0.00104272	0.000946023	0.000840417	0.000725336	0.00060022	0.000464503	0.000317624	0.000159018	-1.18771e-05	-0.000195625	-0.000392789	-0.000603932	0.0079442	3.63669e-07
1.9	-0.000175122	9.92582	-0.00585635	-0.00539357	0.00131913	18.7197	62.2803	0.0480069	19.216	19.7148	20.2161	20.7198	21.2261	21.7349	22.2462	22.76	23.2763	23.7951	24.3164	24.8401	25.3664	25.8952	26.4265	0.00125965	0.00118719	0.00110703	0.00101862	0.000921402	0.000814823	0.000698331	0.000571372	0.000433392	0.000283839	0.000122158	-5.22038e-05	-0.0002398	-0.000441183	-0.000656907	0.00803276	3.4071e-07
1.92	-0.000159607	9.92802	-0.00595845	-0.00485213	0.00129395	18.9182	61.8818	0.0492566	19.4146	19.9135	20.4149	20.9188	21.4252	21.9341	22.4455	22.9594	23.4758	23.9947	24.5161	25.04	25.5664	26.0953	26.6267	0.00123434	0.00116398	0.00108657	0.0010016	0.000908524	0.000806819	0.000695952	0.000575392	0.000444609	0.000303073	0.000150251	-1.43854e-05	-0.000191369	-0.000381229	-0.000584497	0.00811836	2.87875e-07
1.94	-0.000144707	9.93016	-0.00605081	-0.00438648	0.00126879	19.1168	61.4832	0.0505474	19.6133	20.1123	20.6138	21.1178	21.6243	22.1333	22.6448	23.1588	23.6754	24.1944	24.7159	25.2399	25.7664	26.2954	26.8269	0.00120912	0.00113686	0.00105676	0.000968299	0.000870945	0.000764173	0.000647457	0.00052027	0.000382085	0.000232375	7.06155e-05	-0.000103722	-0.000291163	-0.000492234	-0.000707463	0.0084506	2.78342e-07
1.96	-0.000129612	9.93224	-0.00613395	-0.00394234	0.00124373	19.3154	61.0846	0.0518809	19.812	20.3111	20.8127	21.3169	21.8235	22.3326	22.8442	23.3583	23.8749	24.394	24.9156	25.4397	25.9663	26.4954	27.0271	0.00118409	0.00111147	0.00103148	0.000943581	0.000847284	0.000742075	0.000627447	0.000502892	0.000367902	0.000221968	6.45822e-05	-0.000104763	-0.000286576	-0.000481365	-0.000689638	0.00842127	2.3809e-07
1.98	-0.000115668	9.93426	-0.00620875	-0.00354817	0.00121881	19.5141	60.6859	0.0532588	20.0108	20.51	21.0117	21.5159	22.0226	22.5318	23.0436	23.5578	24.0745	24.5937	25.1154	25.6396	26.1663	26.6955	27.2272	0.0011592	0.00108764	0.00100825	0.000920555	0.000824041	0.000718213	0.000602572	0.000476617	0.000339849	0.000191769	3.18764e-05	-0.000140327	-0.000325342	-0.000523667	-0.000735803	0.00850049	2.24806e-07
2	-0.000103012	9.93623	-0.00627602	-0.00318822	0.00119403	19.7128	60.2872	0.054683	20.2096	20.7089	21.2107	21.715	22.2218	22.7311	23.2429	23.7573	24.2741	24.7934	25.3152	25.8395	26.3663	26.8956	27.4274	0.00113446	0.00106602	0.000990902	0.00090863	0.000818735	0.000720742	0.00061418	0.000498575	0.000373455	0.000238348	9.27804e-05	-6.372e-05	-0.000231626	-0.00041141	-0.000603546	0.00856605	1.80044e-07
2.02	-8.93807e-05	9.93813	-0.00633568	-0.00275134	0.00116942	19.9115	59.8885	0.0561552	20.4084	20.9078	21.4097	21.9141	22.421	22.9304	23.4423	23.9568	24.4737	24.9931	25.515	26.0394	26.5663	27.0957	27.6276	0.00111	0.00104197	0.00096736	0.000885709	0.000796559	0.00069945	0.000593925	0.000479523	0.000355785	0.000222253	7.8468e-05	-7.60301e-05	-0.0002417	-0.000419001	-0.000608391	0.00899832	1.60042e-07
2.04	-7.25037e-05	9.93999	-0.00638467	-0.00211696	0.00114515	20.1103	59.4897	0.0576774	20.6073	21.1068	21.6088	22.1133	22.6203	23.1298	23.6418	24.1563	24.6733	25.1928	25.7148	26.2393	26.7663	27.2957	27.8277	0.00108614	0.00101833	0.000943916	0.000862457	0.000773502	0.000676605	0.000571319	0.000457196	0.00033379	0.000200651	5.73343e-05	-9.66087e-05	-0.000261625	-0.000438162	-0.000626667	0.00928375	1.44037e-07
2.06	-5.35662e-05	9.94179	-0.00641914	-0.00131663	0.00112143	20.3091	59.0909	0.0592518	20.8062	21.3058	21.8079	22.3125	22.8195	23.3291	23.8412	24.3558	24.8729	25.3925	25.9146	26.4392	26.9662	27.4958	28.0279	0.00106306	0.000994099	0.000918068	0.000834523	0.000743024	0.000643127	0.000534391	0.000416375	0.000288637	0.000150735	2.22729e-06	-0.000157328	-0.000328372	-0.000511346	-0.000706694	0.00944143	1.36754e-07
2.08	-3.56439e-05	9.94353	-0.00643703	-0.000491262	0.00109835	20.5079	58.6921	0.0608804	21.0051	21.5048	22.007	22.5116	23.0188	23.5285	24.0407	24.5553	25.0725	25.5922	26.1144	26.639	27.1662	27.6959	28.2281	0.00104071	0.000972315	0.000895993	0.000811304	0.000717807	0.000615063	0.000502631	0.00038007	0.000246941	0.000102802	-5.27863e-05	-0.000220264	-0.000400073	-0.000592651	-0.000798441	0.0094013	1.34928e-07
2.1	-2.24135e-05	9.94523	-0.00643984	0.000153613	0.00107581	20.7068	58.2932	0.0625655	21.2041	21.7038	22.2061	22.7109	23.2181	23.7279	24.2402	24.7549	25.2722	25.7919	26.3142	26.8389	27.3662	27.896	28.4282	0.0010188	0.000951337	0.000875901	0.000792066	0.000699402	0.000597479	0.000485868	0.000364139	0.000231862	8.86074e-05	-6.60541e-05	-0.000232552	-0.000411317	-0.000602778	-0.000807365	0.0091743	1.22266e-07
2.12	-1.46281e-05	9.94688	-0.00643265	0.000512931	0.00105357	20.9057	57.8943	0.0643094	21.4031	21.9029	22.4053	22.9101	23.4175	23.9273	24.4396	24.9545	25.4718	25.9917	26.514	27.0389	27.5662	28.096	28.6284	0.000997002	0.000930036	0.000855863	0.000774072	0.000684254	0.000585999	0.000478896	0.000362536	0.000236509	0.000100404	-4.61871e-05	-0.000203676	-0.000372472	-0.000552984	-0.000745624	0.0091331	1.01298e-07
2.14	-9.79747e-06	9.94848	-0.00642077	0.000641383	0.00103142	21.1047	57.4953	0.0661148	21.6021	22.102	22.6045	23.1094	23.6168	24.1267	24.6392	25.1541	25.6715	26.1914	26.7138	27.2388	27.7662	28.2961	28.8285	0.000975182	0.000908501	0.000834668	0.000753286	0.000663955	0.000566276	0.000459849	0.000344276	0.000219158	8.40941e-05	-6.13135e-05	-0.000217464	-0.000384757	-0.000563592	-0.000754367	0.00915878	9.1034e-08
2.16	-5.49251e-06	9.95004	-0.0064078	0.000642339	0.00100928	21.3037	57.0963	0.0679841	21.8012	22.3012	22.8037	23.3087	23.8162	24.3262	24.8387	25.3537	25.8712	26.3912	26.9137	27.4387	27.9662	28.4962	29.0287	0.000953366	0.000887618	0.000813991	0.000732087	0.000641508	0.000541856	0.000432734	0.000313743	0.000184487	4.45663e-05	-0.000106416	-0.000268857	-0.000443156	-0.00062971	-0.000828917	0.00919048	8.97869e-08
2.18	-9.42781e-07	9.95155	-0.0063954	0.00059314	0.000987198	21.5027	56.6973	0.0699201	22.0003	22.5003	23.0029	23.508	24.0156	24.5256	25.0382	25.5533	26.0709	26.5909	27.1135	27.6386	28.1662	28.6962	29.2288	0.000931611	0.000865953	0.000793164	0.000712864	0.000624675	0.000528216	0.000423109	0.000308975	0.000185433	5.21058e-05	-9.13876e-05	-0.000245426	-0.000410389	-0.000586655	-0.000774604	0.00914599	7.04974e-08
2.2	3.8201e-06	9.95302	-0.00638402	0.000552013	0.00096522	21.7017	56.2983	0.0719257	22.1994	22.6995	23.2022	23.7073	24.215	24.7251	25.2378	25.7529	26.2706	26.7907	27.3134	27.8385	28.3662	28.8963	29.429	0.000909962	0.000845395	0.000773255	0.000693165	0.000604751	0.000507637	0.000401448	0.000285808	0.000160341	2.46735e-05	-0.000121571	-0.000278769	-0.000447294	-0.000627522	-0.000819829	0.00917124	7.12092e-08
2.22	8.40498e-06	9.95444	-0.00637304	0.000552276	0.000943392	21.9008	55.8992	0.0740039	22.3985	22.8987	23.4015	23.9067	24.4144	24.9246	25.4373	25.9526	26.4703	26.9905	27.5132	28.0384	28.5662	29.0964	29.6291	0.00088845	0.000824497	0.000753162	0.000674081	0.000586889	0.000491223	0.000386717	0.000273009	0.000149733	1.65262e-05	-0.000126977	-0.000281139	-0.000446326	-0.000622901	-0.000811228	0.00912558	6.30733e-08
2.24	1.28097e-05	9.95582	-0.00636148	0.000617926	0.000921732	22.0999	55.5001	0.0761579	22.5977	23.098	23.6008	24.106	24.6138	25.1241	25.6369	26.1522	26.67	27.1903	27.7131	28.2384	28.7662	29.2964	29.8292	0.000867103	0.00080295	0.000732176	0.000654435	0.000569379	0.000476661	0.000375936	0.000266856	0.000149075	2.22462e-05	-0.000113977	-0.000259942	-0.000415995	-0.000582483	-0.000759751	0.00920732	4.9873e-08
2.26	1.78494e-05	9.95716	-0.00634761	0.000786383	0.000900279	22.299	55.101	0.078391	22.7969	23.2972	23.8001	24.3054	24.8133	25.3237	25.8365	26.3519	26.8697	27.3901	27.9129	28.4383	28.9662	29.4965	30.0294	0.000846015	0.000782107	0.000711881	0.000635001	0.000551132	0.00045994	0.00036109	0.000254245	0.000139072	1.52348e-05	-0.000117601	-0.000259771	-0.000411609	-0.000573452	-0.000745634	0.00929971	4.51902e-08
2.28	2.38165e-05	9.95847	-0.00632929	0.00105993	0.0008791	22.4982	54.7018	0.0807067	22.9961	23.4965	23.9994	24.5049	25.0128	25.5232	26.0361	26.5515	27.0695	27.5899	28.1128	28.6382	29.1662	29.6966	30.2295	0.000825287	0.000762308	0.000693075	0.000617262	0.000534544	0.000444593	0.000347084	0.000241692	0.000128089	5.9501e-06	-0.000125051	-0.00026524	-0.000414943	-0.000574486	-0.000744195	0.00937428	4.01242e-08
2.3	3.05359e-05	9.95973	-0.00630464	0.00141281	0.000858263	22.6973	54.3027	0.0831088	23.1953	23.6958	24.1988	24.7043	25.2123	25.7228	26.2357	26.7512	27.2692	27.7897	28.3127	28.8382	29.3662	29.8966	30.4296	0.000804993	0.000743599	0.000677054	0.000605053	0.000527292	0.000443467	0.000353272	0.000256403	0.000152556	4.14257e-05	-7.72921e-05	-0.000203902	-0.000338709	-0.000482017	-0.000634131	0.00943693	3.08898e-08
2.32	3.88961e-05	9.96096	-0.00627208	0.00186275	0.000837842	22.8965	53.9035	0.0856011	23.3946	23.8951	24.3982	24.9037	25.4118	25.9223	26.4354	26.9509	27.469	27.9895	28.5126	29.0381	29.5662	30.0967	30.6297	0.000785266	0.000724038	0.000657281	0.000584693	0.000505972	0.000420816	0.000328924	0.000229993	0.000123722	9.80945e-06	-0.000112047	-0.00024215	-0.0003808	-0.000528299	-0.000684949	0.00968826	2.98078e-08
2.34	4.88307e-05	9.96215	-0.00622951	0.00239573	0.000817955	23.0958	53.5042	0.0881877	23.5939	24.0945	24.5976	25.1032	25.6113	26.1219	26.635	27.1506	27.6687	28.1893	28.7124	29.238	29.7662	30.2968	30.8299	0.00076624	0.000706824	0.000640983	0.000568413	0.000488808	0.000401863	0.000307275	0.000204738	9.39481e-05	-2.54006e-05	-0.000153612	-0.000290992	-0.000437843	-0.000594473	-0.000761184	0.00970982	3.1022e-08
2.36	5.82597e-05	9.96331	-0.00617631	0.00290808	0.000798652	23.295	53.105	0.0908729	23.7932	24.2938	24.797	25.3027	25.8108	26.3215	26.8347	27.3503	27.8685	28.3892	28.9123	29.438	29.9662	30.4968	31.03	0.000747865	0.000688564	0.000623441	0.000552207	0.00047457	0.00039024	0.000298926	0.000200339	9.4188e-05	-1.98183e-05	-0.00014197	-0.000272557	-0.000411871	-0.000560201	-0.000717838	0.00966724	2.56491e-08
2.38	6.58741e-05	9.96443	-0.00611378	0.00331794	0.000779883	23.4943	52.7057	0.0936614	23.9925	24.4932	24.9964	25.5022	26.0104	26.5211	27.0343	27.5501	28.0683	28.589	29.1122	29.6379	30.1662	30.6969	31.2301	0.000730014	0.000671787	0.000607956	0.000538241	0.000462361	0.000380036	0.000290985	0.000194928	9.15826e-05	-1.93303e-05	-0.000138092	-0.000264982	-0.000400283	-0.000544274	-0.000697235	0.00962542	2.2387e-08
2.4	7.14907e-05	9.96552	-0.00604442	0.0035903	0.000761554	23.6936	52.3064	0.0965578	24.1919	24.6926	25.1959	25.7017	26.21	26.7207	27.234	27.7498	28.2681	28.7888	29.3121	29.8379	30.3662	30.8969	31.4302	0.000712563	0.000656432	0.000593969	0.000524889	0.000448912	0.000365755	0.000275135	0.000176771	7.03794e-05	-4.43214e-05	-0.000167614	-0.00029978	-0.000441103	-0.000591864	-0.000752346	0.00958421	2.29493e-08
2.42	7.55409e-05	9.96657	-0.005971	0.0037282	0.000743574	23.8929	51.9071	0.0995673	24.3912	24.8921	25.3954	25.9012	26.4095	26.9204	27.4337	27.9495	28.4678	28.9887	29.512	30.0378	30.5662	31.097	31.6303	0.000695419	0.000640288	0.000578914	0.00051102	0.000436334	0.000354579	0.000265483	0.000168769	6.41635e-05	-4.8608e-05	-0.00016982	-0.000299748	-0.000438665	-0.000586847	-0.000744568	0.0095434	2.05677e-08
2.44	7.85994e-05	9.9676	-0.00589596	0.00375964	0.000725885	24.0922	51.5078	0.102695	24.5906	25.0915	25.5949	26.1007	26.6091	27.12	27.6334	28.1493	28.6676	29.1885	29.7119	30.2378	30.7662	31.297	31.8304	0.000678529	0.000623044	0.000562043	0.000495264	0.00042245	0.000343339	0.000257672	0.00016519	6.56318e-05	-4.12618e-05	-0.000155751	-0.000278095	-0.000408554	-0.000547387	-0.000694856	0.00950284	1.62286e-08
2.46	8.10929e-05	9.96859	-0.00582104	0.00372337	0.000708457	24.2916	51.1084	0.105947	24.79	25.2909	25.7944	26.3003	26.8087	27.3197	27.8331	28.349	28.8675	29.3884	29.9118	30.4377	30.9662	31.4971	32.0305	0.000661873	0.000607353	0.000547414	0.000481804	0.000410271	0.000332562	0.000248425	0.000157607	5.98562e-05	-4.50801e-05	-0.000157454	-0.000277519	-0.000405526	-0.000541728	-0.000686377	0.00946247	1.47389e-08
2.48	8.3214e-05	9.96955	-0.00574721	0.00365672	0.000691286	24.491	50.709	0.109329	24.9894	25.4904	25.9939	26.4999	27.0084	27.5193	28.0328	28.5488	29.0673	29.5882	30.1117	30.6377	31.1662	31.6971	32.2306	0.000645446	0.000591267	0.000532594	0.00046919	0.00040082	0.000327249	0.000248241	0.000163563	7.29769e-05	-2.37508e-05	-0.000126856	-0.000236573	-0.000353139	-0.000476787	-0.000607754	0.00942234	1.11507e-08
2.5	8.57101e-05	9.97049	-0.00567457	0.00362044	0.000674385	24.6904	50.3096	0.112847	25.1889	25.6899	26.1934	26.6995	27.208	27.719	28.2325	28.7486	29.2671	29.7881	30.3116	30.8376	31.3662	31.8972	32.4307	0.000629297	0.000576165	0.000518392	0.000455748	0.000388	0.000314918	0.000236271	0.000151826	6.13534e-05	-3.53785e-05	-0.000138601	-0.000248545	-0.000365442	-0.000489523	-0.000621019	0.009507	1.04206e-08
2.52	8.87597e-05	9.9714	-0.00560197	0.00364743	0.000657808	24.8898	49.9102	0.116509	25.3883	25.8894	26.3925	26.8977	27.4049	27.9142	28.4255	28.9388	29.4542	29.9716	30.491	31.0125	31.5359	32.0613	32.5887	0.000613499	-0.00218388	-0.00730845	-0.014768	-0.0245701	-0.0367226	-0.0512331	-0.0681093	-0.0873588	-0.108989	-0.133008	-0.159423	-0.188242	-0.219473	-0.253121	0.00946774	0.027174
2.54	-0.0018701	9.97226	-0.00611092	-0.0833224	0.000607929	25.0892	49.5108	0.12032	25.5878	26.0889	26.592	27.0972	27.6044	28.1136	28.6248	29.1381	29.6533	30.1706	30.6898	31.211	31.7342	32.2594	32.7865	0.000461244	-0.00251071	-0.00785274	-0.0155726	-0.0256779	-0.0381764	-0.0530756	-0.0703834	-0.0901072	-0.112255	-0.136833	-0.163851	-0.193315	-0.225232	-0.259611	-0.315167	0.0282704
2.56	-0.00824225	9.97305	-0.0103615	-0.383502	0.00034876	25.2887	49.1113	0.124288	25.7873	26.2884	26.7916	27.2967	27.8039	28.313	28.8242	29.3373	29.8524	30.3695	30.8886	31.4096	31.9325	32.4574	32.9843	-0.00015353	-0.00341347	-0.0090504	-0.0170717	-0.0274848	-0.040297	-0.0555156	-0.0731481	-0.0932016	-0.115683	-0.140601	-0.167961	-0.197772	-0.230039	-0.264772	-0.633011	0.0275222
2.58	-0.0189515	9.9737	-0.0230871	-0.92341	-0.000367393	25.4881	48.7119	0.128421	25.9868	26.4879	26.9911	27.4962	28.0033	28.5124	29.0235	29.5365	30.0515	30.5684	31.0873	31.6081	32.1309	32.6556	33.1822	-0.00151591	-0.0051954	-0.0111764	-0.0194653	-0.0300685	-0.0429925	-0.0582435	-0.075828	-0.0957523	-0.118023	-0.142645	-0.169627	-0.198974	-0.230692	-0.264787	-0.86255	0.0270192
2.6	-0.031759	9.97424	-0.0484202	-1.61936	-0.00173321	25.6876	48.3124	0.132728	26.1863	26.6875	27.1906	27.6957	28.2028	28.7118	29.2228	29.7357	30.2506	30.7674	31.2861	31.8068	32.3294	32.854	33.3804	-0.00374262	-0.0079306	-0.0142259	-0.022633	-0.0331564	-0.0458007	-0.0605704	-0.0774699	-0.0965038	-0.117677	-0.140993	-0.166456	-0.194073	-0.223845	-0.255779	-0.970266	0.0327816
2.62	-0.0436768	9.97475	-0.0880214	-2.32129	-0.00379764	25.8871	47.9129	0.137217	26.3858	26.887	27.3901	27.8952	28.4022	28.9112	29.4221	29.9349	30.4496	30.9663	31.485	32.0055	32.528	33.0524	33.5787	-0.00674768	-0.0114215	-0.0179479	-0.0263291	-0.0365674	-0.048665	-0.0626239	-0.0784465	-0.096135	-0.115691	-0.137118	-0.160417	-0.185591	-0.212642	-0.241571	-0.982325	0.0572672
2.64	-0.0525083	9.97531	-0.140467	-2.88174	-0.00646283	26.0866	47.5134	0.141897	26.5853	27.0865	27.5897	28.0947	28.6017	29.1105	29.6213	30.134	30.6487	31.1652	31.6836	32.204	32.7263	33.2504	33.7765	-0.010311	-0.0152611	-0.0218793	-0.0301659	-0.0401215	-0.0517467	-0.0650417	-0.0800072	-0.0966436	-0.114951	-0.134931	-0.156583	-0.179908	-0.204906	-0.231578	-0.9193	0.104789
2.66	-0.0574355	9.97595	-0.201822	-3.20236	-0.00954387	26.2861	47.1139	0.146779	26.7848	27.2861	27.7892	28.2942	28.8011	29.3099	29.8206	30.3332	30.8476	31.3639	31.8822	32.4023	32.9243	33.4482	33.974	-0.0141726	-0.0192125	-0.025809	-0.0339616	-0.0436695	-0.0549322	-0.0677489	-0.0821191	-0.098042	-0.115517	-0.134543	-0.155121	-0.177248	-0.200925	-0.226151	-0.807176	0.149377
2.68	-0.0587323	9.97668	-0.266827	-3.24861	-0.0128406	26.4856	46.7144	0.151873	26.9844	27.4857	27.9888	28.4938	29.0006	29.5093	30.0199	30.5323	31.0465	31.5626	32.0806	32.6005	33.1222	33.6457	34.1712	-0.0181003	-0.0231019	-0.0295805	-0.0375347	-0.0469629	-0.0578636	-0.0702353	-0.0840764	-0.0993854	-0.116161	-0.134401	-0.154105	-0.17527	-0.197896	-0.22198	-0.668873	0.167164
2.7	-0.0571469	9.97746	-0.330117	-3.04087	-0.0161845	26.6851	46.3149	0.15719	27.1839	27.6853	28.1884	28.6933	29.2001	29.7087	30.2191	30.7313	31.2454	31.7613	32.279	32.7985	33.3199	33.8431	34.3682	-0.0219161	-0.0268085	-0.0331016	-0.040793	-0.0498804	-0.0603614	-0.0722338	-0.0854951	-0.100143	-0.116175	-0.133589	-0.152383	-0.172554	-0.194099	-0.217018	-0.519856	0.157651
2.72	-0.0534007	9.97826	-0.387141	-2.63546	-0.0194526	26.8846	45.9154	0.162742	27.3835	27.8849	28.388	28.8929	29.3996	29.9081	30.4183	30.9304	31.4442	31.9598	32.4772	32.9965	33.5175	34.0403	34.5649	-0.0254936	-0.0302275	-0.0362798	-0.0436474	-0.0523271	-0.0623157	-0.0736102	-0.0862072	-0.100104	-0.115296	-0.131782	-0.149558	-0.16862	-0.188966	-0.210592	-0.371852	0.133111
2.74	-0.0480383	9.97905	-0.434655	-2.10522	-0.0225588	27.0842	45.5158	0.168542	27.5831	28.0845	28.5876	29.0925	29.5991	30.1074	30.6175	31.1293	31.6429	32.1583	32.6754	33.1942	33.7149	34.2373	34.7615	-0.0287457	-0.0332928	-0.0390711	-0.0460764	-0.0543049	-0.0637524	-0.0744151	-0.086289	-0.0993699	-0.113654	-0.129137	-0.145815	-0.163684	-0.18274	-0.202979	-0.232501	0.105669
2.76	-0.0415536	9.9798	-0.470952	-1.5261	-0.0254475	27.2837	45.1163	0.174603	27.7827	28.2841	28.7872	29.292	29.7985	30.3067	30.8167	31.3283	31.8416	32.3566	32.8734	33.3919	33.9121	34.434	34.9577	-0.0316266	-0.0359596	-0.0414402	-0.0480636	-0.0558251	-0.0647199	-0.0747434	-0.0858907	-0.098157	-0.111538	-0.126028	-0.141623	-0.158317	-0.176107	-0.194987	-0.108569	0.0824696
2.78	-0.0343236	9.98052	-0.495691	-0.958532	-0.0280837	27.4833	44.7167	0.180939	27.9823	28.4838	28.9869	29.4916	29.998	30.5061	31.0157	31.5271	32.0401	32.5548	33.0712	33.5893	34.109	34.6304	35.1535	-0.0341171	-0.0382072	-0.0433779	-0.0496237	-0.0569393	-0.0653195	-0.0747588	-0.0852519	-0.0967935	-0.109378	-0.123	-0.137655	-0.153336	-0.170039	-0.187758	-0.0040775	0.0650003
2.8	-0.0267421	9.9812	-0.509569	-0.445884	-0.0304486	27.6829	44.3171	0.187566	28.182	28.6835	29.1865	29.6912	30.1975	30.7053	31.2148	31.7259	32.2386	32.7529	33.2688	33.7864	34.3056	34.8265	35.349	-0.0362241	-0.0400559	-0.044927	-0.0508315	-0.0577638	-0.0657182	-0.074689	-0.0846704	-0.0956567	-0.107642	-0.120621	-0.134587	-0.149535	-0.165459	-0.182352	0.078348	0.0525883
2.82	-0.0192234	9.98184	-0.513983	-0.0152038	-0.0325396	27.8825	43.9175	0.1945	28.3816	28.8831	29.3862	29.8908	30.3969	30.9046	31.4138	31.9246	32.4369	32.9508	33.4663	33.9834	34.502	35.0223	35.5441	-0.0379779	-0.0415458	-0.0461418	-0.0517603	-0.0583953	-0.066041	-0.0746915	-0.084341	-0.0949836	-0.106613	-0.119224	-0.13281	-0.147366	-0.162884	-0.17936	0.137398	0.0439529
2.84	-0.0121688	9.98245	-0.51073	0.319639	-0.0343713	28.0822	43.5178	0.201757	28.5813	29.0828	29.5858	30.0903	30.5963	31.1038	31.6127	32.1232	32.6351	33.1486	33.6636	34.1801	34.6981	35.2177	35.7388	-0.0394288	-0.0427358	-0.0470926	-0.0524933	-0.0589323	-0.0664038	-0.074902	-0.0844211	-0.0949554	-0.106499	-0.119046	-0.13259	-0.147127	-0.162648	-0.17915	0.173163	0.0375745
2.86	-0.00591757	9.98303	-0.501785	0.554782	-0.0359742	28.2818	43.1182	0.209356	28.781	29.2825	29.7855	30.2899	30.7957	31.3029	31.8116	32.3217	32.8332	33.3462	33.8606	34.3765	34.8939	35.4127	35.933	-0.0406415	-0.0437206	-0.0478979	-0.053168	-0.0595254	-0.0669647	-0.0754803	-0.0850667	-0.0957183	-0.10743	-0.120195	-0.134009	-0.148866	-0.16476	-0.181686	0.187164	0.0327481
2.88	-0.000735754	9.9836	-0.489107	0.694611	-0.0373916	28.4815	42.7185	0.217317	28.9807	29.4823	29.9852	30.4895	30.9951	31.5021	32.0104	32.5201	33.0312	33.5436	34.0575	34.5727	35.0893	35.6074	36.1268	-0.0416896	-0.0445914	-0.0486594	-0.0538886	-0.0602739	-0.0678101	-0.0764923	-0.0863152	-0.0972737	-0.109363	-0.122577	-0.136911	-0.15236	-0.168918	-0.186581	0.181382	0.0288976
2.9	0.0032174	9.98416	-0.474525	0.747606	-0.038674	28.6812	42.3189	0.225661	29.1804	29.682	30.1849	30.689	31.1944	31.7012	32.2091	32.7184	33.229	33.7409	34.2541	34.7686	35.2845	35.8016	36.3202	-0.0426476	-0.0454322	-0.0494635	-0.0547372	-0.0612484	-0.0689925	-0.077965	-0.0881612	-0.0995763	-0.112206	-0.126044	-0.141088	-0.157332	-0.174771	-0.1934	0.1588	0.0254688
2.92	0.0058806	9.9847	-0.459665	0.725283	-0.039875	28.8808	41.9192	0.234409	29.3801	29.8817	30.3845	30.8886	31.3938	31.9002	32.4078	32.9167	33.4267	33.938	34.4505	34.9643	35.4793	35.9955	36.5131	-0.0435861	-0.0463244	-0.0503943	-0.0557914	-0.0625119	-0.0705514	-0.0799058	-0.0905709	-0.102543	-0.115817	-0.130389	-0.146254	-0.16341	-0.18185	-0.201572	0.123049	0.022329
2.94	0.00727809	9.98522	-0.445903	0.640945	-0.0410458	29.0805	41.5195	0.243586	29.5798	30.0815	30.5842	31.0881	31.5931	32.0992	32.6064	33.1148	33.6243	34.1349	34.6467	35.1596	35.6738	36.189	36.7055	-0.0445673	-0.0473303	-0.0515082	-0.0570973	-0.064094	-0.0724947	-0.0822956	-0.0934929	-0.106083	-0.120062	-0.135427	-0.152173	-0.170296	-0.189794	-0.210661	0.0779538	0.0192939
2.96	0.00747379	9.98572	-0.434345	0.507509	-0.0422336	29.2802	41.1198	0.253217	29.7795	30.2812	30.7839	31.2876	31.7923	32.2981	32.8049	33.3128	33.8217	34.3316	34.8426	35.3547	35.8679	36.3821	36.8974	-0.0456448	-0.0485099	-0.0528695	-0.0587206	-0.0660599	-0.0748841	-0.08519	-0.0969743	-0.110234	-0.124965	-0.141165	-0.158831	-0.177958	-0.198544	-0.220584	0.0274568	0.0162617
2.98	0.0065872	9.98619	-0.425849	0.338153	-0.0434808	29.48	40.7201	0.263329	29.9793	30.481	30.9836	31.4871	31.9916	32.497	33.0033	33.5106	34.0189	34.5281	35.0383	35.5494	36.0616	36.5747	37.0888	-0.0468625	-0.0499061	-0.0545182	-0.0606958	-0.0684363	-0.0777368	-0.0885945	-0.101007	-0.11497	-0.130483	-0.147541	-0.166142	-0.186283	-0.207961	-0.231173	-0.0260934	0.0133877
3	0.00482891	9.98665	-0.420975	0.147998	-0.0448218	29.6797	40.3204	0.273951	30.179	30.6807	31.1832	31.6866	32.1908	32.6958	33.2017	33.7084	34.216	34.7244	35.2337	35.7438	36.2549	36.7668	37.2796	-0.0482492	-0.0515337	-0.0564548	-0.0630102	-0.0711974	-0.081014	-0.0924576	-0.105526	-0.120216	-0.136526	-0.154454	-0.173996	-0.19515	-0.217914	-0.242286	-0.0804993	0.0108282
3.02	0.00236599	9.98708	-0.420019	-0.05151	-0.0462833	29.8794	39.9206	0.285115	30.3787	30.8805	31.3829	31.8861	32.3899	32.8946	33.3999	33.906	34.4128	34.9204	35.4287	35.9378	36.4477	36.9584	37.4698	-0.0498256	-0.0534196	-0.0587151	-0.0657103	-0.0744031	-0.0847915	-0.0968736	-0.110647	-0.126111	-0.143261	-0.162098	-0.182617	-0.204818	-0.228698	-0.254255	-0.133771	0.00863359
3.04	-0.000648222	9.98749	-0.423075	-0.251695	-0.0478865	30.0791	39.5209	0.296854	30.5785	31.0802	31.5826	32.0855	32.5891	33.0932	33.598	34.1034	34.6095	35.1161	35.6235	36.1314	36.6401	37.1493	37.6593	-0.0516063	-0.0555764	-0.0613179	-0.0688292	-0.0781087	-0.0891548	-0.101966	-0.11654	-0.132877	-0.150973	-0.170828	-0.19244	-0.215807	-0.240928	-0.2678	-0.185801	0.00661528
3.06	-0.00409045	9.98788	-0.430092	-0.446802	-0.0496487	30.2789	39.1211	0.309204	30.7783	31.28	31.7822	32.2849	32.7881	33.2918	33.796	34.3007	34.8059	35.3116	35.8178	36.3246	36.8319	37.3397	37.8481	-0.0536019	-0.0580012	-0.0642525	-0.0723547	-0.0823066	-0.094107	-0.107755	-0.123249	-0.140588	-0.15977	-0.180796	-0.203662	-0.228369	-0.254915	-0.283298	-0.237922	0.0047963
3.08	-0.00787381	9.98825	-0.44094	-0.63482	-0.0515853	30.4786	38.7214	0.322203	30.978	31.4798	31.9819	32.4843	32.9871	33.4903	33.9939	34.4978	35.0021	35.5067	36.0118	36.5173	37.0231	37.5294	38.036	-0.0558223	-0.0607161	-0.0675656	-0.07637	-0.0871285	-0.0998406	-0.114505	-0.131122	-0.14969	-0.170208	-0.192676	-0.217093	-0.243458	-0.271771	-0.302029	-0.291324	0.00308327
3.1	-0.0119479	9.9886	-0.455496	-0.818281	-0.0537117	30.6784	38.3216	0.335894	31.1778	31.6795	32.1815	32.6837	33.1861	33.6887	34.1916	34.6946	35.1979	35.7015	36.2053	36.7093	37.2136	37.7181	38.2229	-0.0582794	-0.063725	-0.0713052	-0.0810197	-0.0928682	-0.10685	-0.122966	-0.141215	-0.161596	-0.18411	-0.208756	-0.235534	-0.264443	-0.295483	-0.328654	-0.34946	0.00129147
3.12	-0.0163667	9.98893	-0.473731	-1.00446	-0.0560466	30.8781	37.9219	0.350319	31.3776	31.8793	32.3811	32.883	33.3849	33.8869	34.3889	34.8909	35.393	35.8951	36.3973	36.8995	37.4017	37.9039	38.4061	-0.0609943	-0.0669955	-0.0758383	-0.0875229	-0.102049	-0.119418	-0.139628	-0.162681	-0.188575	-0.217312	-0.248891	-0.283312	-0.320576	-0.360682	-0.40363	-0.421803	0.00219448
3.14	-0.0216948	9.98922	-0.495941	-1.22415	-0.0586245	31.0779	37.5221	0.365529	31.5773	32.0791	32.5807	33.0823	33.5837	34.085	34.5863	35.0873	35.5883	36.0891	36.5898	37.0904	37.5908	38.091	38.5911	-0.0640323	-0.0708574	-0.0806694	-0.0934684	-0.109254	-0.128026	-0.149785	-0.174529	-0.20226	-0.232976	-0.266678	-0.303364	-0.343036	-0.385692	-0.431333	-0.578522	0.00813634
3.16	-0.0283903	9.98947	-0.523171	-1.50773	-0.0615178	31.2777	37.1224	0.381573	31.7771	32.2788	32.7803	33.2815	33.7825	34.2831	34.7835	35.2836	35.7834	36.2829	36.7821	37.281	37.7796	38.2779	38.7758	-0.0674979	-0.0753184	-0.0861715	-0.100057	-0.116974	-0.136922	-0.1599	-0.185908	-0.214946	-0.247012	-0.282106	-0.320227	-0.361376	-0.40555	-0.45275	-0.708874	0.0186327
3.18	-0.0360952	9.98967	-0.556696	-1.84967	-0.0648045	31.4774	36.7226	0.398507	31.9769	32.4786	32.9799	33.4807	33.9811	34.4811	34.9806	35.4797	35.9783	36.4764	36.9741	37.4713	37.968	38.4642	38.9599	-0.0714621	-0.0804458	-0.0924506	-0.107476	-0.12552	-0.146583	-0.170664	-0.19776	-0.227873	-0.261	-0.29714	-0.336293	-0.378457	-0.423632	-0.471816	-0.813172	0.0364783
3.2	-0.0441273	9.98984	-0.597433	-2.22253	-0.0685364	31.6772	36.3229	0.416392	32.1766	32.6783	33.1794	33.6799	34.1797	34.679	35.1776	35.6756	36.1729	36.6696	37.1657	37.6611	38.1559	38.65	39.1434	-0.0759509	-0.0862429	-0.0995152	-0.115766	-0.134995	-0.1572	-0.18238	-0.210534	-0.24166	-0.275757	-0.312823	-0.352858	-0.395859	-0.441825	-0.490756	-0.897254	0.0669846
3.22	-0.0518886	9.98999	-0.645659	-2.59273	-0.0727309	31.877	35.9231	0.435291	32.3764	32.878	33.3789	33.879	34.3782	34.8767	35.3744	35.8712	36.3673	36.8625	37.3569	37.8504	38.3432	38.835	39.3261	-0.0809538	-0.0927013	-0.107376	-0.124976	-0.1455	-0.168946	-0.195312	-0.224597	-0.256799	-0.291916	-0.329947	-0.370889	-0.41474	-0.4615	-0.511166	-0.967532	0.113768
3.24	-0.0590755	9.99013	-0.701027	-2.93332	-0.0773797	32.0767	35.5234	0.455276	32.5762	33.0777	33.5784	34.078	34.5767	35.0743	35.571	36.0667	36.5614	37.055	37.5477	38.0393	38.5299	39.0195	39.508	-0.0864447	-0.0997808	-0.115987	-0.13506	-0.156999	-0.181801	-0.209464	-0.239986	-0.273365	-0.309599	-0.348684	-0.39062	-0.435403	-0.483033	-0.533505	-1.03165	0.179011
3.26	-0.0656898	9.99027	-0.762784	-3.23091	-0.0824666	32.2765	35.1236	0.47642	32.7759	33.2774	33.7778	34.277	34.775	35.2718	35.7675	36.2619	36.7552	37.2472	37.738	38.2277	38.7161	39.2032	39.6892	-0.0924006	-0.107539	-0.125487	-0.146242	-0.169801	-0.196162	-0.225322	-0.257278	-0.292027	-0.329567	-0.369895	-0.413008	-0.458903	-0.507577	-0.559029	-1.09506	0.264525
3.28	-0.071955	9.99041	-0.830065	-3.48793	-0.0879816	32.4762	34.7239	0.498807	32.9756	33.4771	33.9772	34.4759	34.9732	35.4692	35.9637	36.4569	36.9487	37.4391	37.9281	38.4156	38.9018	39.3865	39.8698	-0.0988155	-0.116	-0.135923	-0.158582	-0.183974	-0.212094	-0.242939	-0.276506	-0.312792	-0.351793	-0.393505	-0.437926	-0.485051	-0.534877	-0.587401	-1.16708	0.373067
3.3	-0.0782119	9.99054	-0.902205	-3.72094	-0.0939319	32.676	34.3242	0.522525	33.1754	33.6767	34.1765	34.6747	35.1713	35.6664	36.1599	36.6517	37.142	37.6307	38.1178	38.6032	39.0871	39.5693	40.0499	-0.105707	-0.125254	-0.147455	-0.172307	-0.199804	-0.229944	-0.262721	-0.298131	-0.33617	-0.376834	-0.420119	-0.46602	-0.514532	-0.565653	-0.619376	-1.25418	0.514334
3.32	-0.084836	9.99064	-0.978975	-3.95606	-0.100345	32.8757	33.9245	0.547669	33.3751	33.8763	34.3757	34.8734	35.3693	35.8635	36.3558	36.8464	37.3351	37.8221	38.3073	38.7906	39.2721	39.7518	40.2297	-0.113121	-0.135421	-0.160264	-0.187644	-0.217556	-0.249996	-0.284958	-0.322437	-0.362428	-0.404926	-0.449925	-0.49742	-0.547407	-0.59988	-0.654833	-1.36351	0.702866
3.34	-0.0922073	9.9907	-1.06073	-4.22405	-0.107271	33.0754	33.5248	0.574343	33.5748	34.0758	34.5749	35.072	35.5671	36.0603	36.5515	37.0408	37.528	38.0133	38.4965	38.9778	39.457	39.9342	40.4094	-0.121128	-0.14671	-0.174695	-0.205077	-0.237849	-0.273007	-0.310543	-0.350452	-0.392727	-0.437362	-0.484351	-0.533688	-0.585367	-0.639381	-0.695724	-1.5011	0.966289
3.36	-0.100733	9.99068	-1.14844	-4.55707	-0.11478	33.2751	33.1251	0.602661	33.7744	34.2752	34.7739	35.2705	35.7649	36.2571	36.7472	37.2352	37.7209	38.2046	38.686	39.1652	39.6423	40.1172	40.5898	-0.129828	-0.158844	-0.190081	-0.223532	-0.25919	-0.297048	-0.3371	-0.379337	-0.423753	-0.470341	-0.519094	-0.570004	-0.623064	-0.678268	-0.735608	-1.67721	1.34338
3.38	-0.110649	9.99057	-1.24366	-4.97654	-0.122963	33.4748	32.7255	0.632744	33.9741	34.4747	34.9732	35.4693	35.9631	36.4547	36.9439	37.4309	37.9155	38.3978	38.8778	39.3555	39.8308	40.3038	40.7745	-0.139336	-0.169732	-0.202103	-0.236442	-0.272741	-0.310994	-0.351191	-0.393325	-0.43739	-0.483377	-0.531278	-0.581087	-0.632795	-0.686394	-0.741878	-1.87031	1.86907
3.4	-0.121016	9.99041	-1.34792	-5.44611	-0.1319	33.6744	32.3259	0.664726	34.1737	34.6742	35.1724	35.6681	36.1614	36.6523	37.1408	37.6269	38.1105	38.5917	39.0705	39.5468	40.0207	40.4921	40.961	-0.1497	-0.18158	-0.215158	-0.250428	-0.287381	-0.326008	-0.366302	-0.408255	-0.451858	-0.497104	-0.543985	-0.592491	-0.642616	-0.694351	-0.747687	-1.92807	2.56947
3.42	-0.129913	9.99032	-1.4613	-5.8701	-0.141591	33.874	31.9263	0.698753	34.3732	34.8736	35.3715	35.867	36.3599	36.8502	37.3381	37.8235	38.3063	38.7866	39.2644	39.7397	40.2124	40.6826	41.1502	-0.160824	-0.194195	-0.228982	-0.265177	-0.302769	-0.341752	-0.382116	-0.423852	-0.466951	-0.511406	-0.557207	-0.604345	-0.652812	-0.702599	-0.753697	-1.90326	3.31602
3.44	-0.135987	9.99038	-1.58194	-6.15996	-0.151943	34.0736	31.5267	0.734983	34.5728	35.073	35.5708	36.0659	36.5585	37.0485	37.536	38.0209	38.5032	38.9829	39.46	39.9346	40.4066	40.876	41.3428	-0.17253	-0.207317	-0.243247	-0.280309	-0.318495	-0.357795	-0.398198	-0.439696	-0.482279	-0.525937	-0.570661	-0.61644	-0.663266	-0.711129	-0.760018	-1.82615	3.91726
3.46	-0.138782	9.99061	-1.70654	-6.26173	-0.162808	34.2732	31.1272	0.773591	34.7723	35.2724	35.77	36.265	36.7574	37.2473	37.7345	38.2192	38.7013	39.1809	39.6578	40.1321	40.6039	41.0731	41.5397	-0.18462	-0.220696	-0.257665	-0.295516	-0.334238	-0.373821	-0.414253	-0.455525	-0.497625	-0.540541	-0.584265	-0.628783	-0.674087	-0.720164	-0.767005	-1.71567	4.24933
3.48	-0.138542	9.991	-1.83113	-6.16272	-0.174031	34.4727	30.7278	0.814767	34.9718	35.4718	35.9693	36.4643	36.9567	37.4466	37.934	38.4188	38.9011	39.3809	39.8581	40.3328	40.805	41.2746	41.7418	-0.196917	-0.23413	-0.272022	-0.310581	-0.349793	-0.389647	-0.430131	-0.471232	-0.512937	-0.555235	-0.598114	-0.64156	-0.685562	-0.730108	-0.775184	-1.58594	4.32827
3.5	-0.135865	9.99151	-1.95189	-5.88753	-0.185479	34.6723	30.3283	0.858721	35.1713	35.6712	36.1687	36.6638	37.1564	37.6466	38.1344	38.6198	39.1027	39.5833	40.0614	40.5371	41.0104	41.4813	41.9498	-0.209284	-0.247482	-0.286183	-0.325373	-0.36504	-0.405168	-0.445744	-0.486756	-0.528187	-0.570026	-0.612258	-0.65487	-0.697848	-0.741178	-0.784846	-1.44875	4.26388
3.52	-0.13135	9.99209	-2.06574	-5.48241	-0.197053	34.8718	29.9288	0.905681	35.3709	35.8707	36.3682	36.8635	37.3565	37.8474	38.336	38.8223	39.3065	39.7884	40.2681	40.7456	41.2209	41.6939	42.1648	-0.221625	-0.260656	-0.300054	-0.339806	-0.379896	-0.42031	-0.461033	-0.50205	-0.543346	-0.584906	-0.626717	-0.668762	-0.711028	-0.7535	-0.796163	-1.31326	4.18389
3.54	-0.125488	9.99271	-2.17063	-5.00146	-0.208686	35.0714	29.5294	0.955899	35.5704	36.0701	36.5678	37.0635	37.5572	38.049	38.5388	39.0267	39.5126	39.9965	40.4785	40.9586	41.4368	41.9131	42.3874	-0.23388	-0.273597	-0.313588	-0.353836	-0.394326	-0.435044	-0.475975	-0.517103	-0.558413	-0.599892	-0.641524	-0.683294	-0.725188	-0.767192	-0.80929	-1.1858	4.15581
3.56	-0.118671	9.99334	-2.26556	-4.49507	-0.220329	35.2709	29.1299	1.00965	35.77	36.2695	36.7672	37.2631	37.7572	38.2494	38.7399	39.2285	39.7153	40.2003	40.6836	41.165	41.6447	42.1226	42.5988	-0.246011	-0.286282	-0.326936	-0.367954	-0.409323	-0.451026	-0.493048	-0.535372	-0.577985	-0.62087	-0.664012	-0.707397	-0.751008	-0.79483	-0.83885	-1.07017	4.25689
3.58	-0.111398	9.99394	-2.35049	-4.00996	-0.231956	35.4705	28.7305	1.06723	35.9695	36.469	36.9666	37.4623	37.9562	38.4482	38.9384	39.4268	39.9133	40.398	40.881	41.3621	41.8414	42.3189	42.7947	-0.258015	-0.298732	-0.340086	-0.38206	-0.424636	-0.467798	-0.511527	-0.555806	-0.600617	-0.645945	-0.691771	-0.738079	-0.784851	-0.832071	-0.879722	-0.99561	4.5019
3.6	-0.104395	9.99449	-2.42632	-3.59281	-0.243566	35.6701	28.331	1.12899	36.1691	36.6684	37.1659	37.6614	38.1551	38.647	39.1369	39.625	40.1113	40.5957	41.0783	41.5591	42.0381	42.5152	42.9905	-0.269937	-0.311029	-0.352997	-0.395822	-0.439485	-0.483965	-0.529245	-0.575304	-0.622124	-0.669686	-0.717971	-0.76696	-0.816635	-0.866977	-0.917968	-0.97017	4.88221
3.62	-0.0983347	9.99498	-2.49482	-3.27995	-0.255191	35.8696	27.9315	1.19527	36.3687	36.8679	37.3652	37.8605	38.354	38.8456	39.3354	39.8232	40.3092	40.7933	41.2756	41.756	42.2346	42.7113	43.1862	-0.281856	-0.323304	-0.365847	-0.409463	-0.454131	-0.499831	-0.546541	-0.594242	-0.642911	-0.69253	-0.743076	-0.794531	-0.846874	-0.900084	-0.954141	-0.970999	5.42166
3.64	-0.0935496	9.9954	-2.55824	-3.08617	-0.266887	36.0692	27.5321	1.2665	36.5683	37.0673	37.5644	38.0596	38.5529	39.0443	39.5337	40.0213	40.507	40.9908	41.4727	41.9527	42.4309	42.9072	43.3817	-0.293867	-0.335685	-0.378798	-0.423182	-0.468815	-0.515674	-0.563738	-0.612984	-0.66339	-0.714933	-0.767592	-0.821346	-0.876171	-0.932047	-0.988953	-0.985085	6.12863
3.66	-0.0900609	9.99576	-2.61896	-3.00569	-0.278717	36.2688	27.1326	1.34312	36.7679	37.2667	37.7636	38.2586	38.7516	39.2428	39.732	40.2192	40.7046	41.1881	41.6696	42.1493	42.627	43.1029	43.5768	-0.306053	-0.348275	-0.39198	-0.437142	-0.483739	-0.531746	-0.581139	-0.631895	-0.68399	-0.737401	-0.792103	-0.848075	-0.905292	-0.963733	-1.02337	-1.00492	7.02404
3.68	-0.0876975	9.99604	-2.67905	-3.01756	-0.290736	36.4684	26.7332	1.42563	36.9674	37.4661	37.9628	38.4575	38.9503	39.4411	39.93	40.417	40.902	41.3851	41.8663	42.3455	42.8228	43.2982	43.7716	-0.318478	-0.361145	-0.405476	-0.451444	-0.499024	-0.54819	-0.598918	-0.651181	-0.704956	-0.760217	-0.81694	-0.875099	-0.93467	-0.99563	-1.05795	-1.02673	8.11928
3.7	-0.0862278	9.99627	-2.74007	-3.09326	-0.302985	36.6679	26.3338	1.51456	37.167	37.6654	38.1618	38.6563	39.1488	39.6394	40.1279	40.6146	41.0992	41.5819	42.0626	42.5414	43.0182	43.4931	43.966	-0.331185	-0.374339	-0.419334	-0.466143	-0.514739	-0.565096	-0.617186	-0.670984	-0.726462	-0.783595	-0.842357	-0.902721	-0.964661	-1.02815	-1.09317	-1.04846	9.44275
3.72	-0.0854469	9.99645	-2.80301	-3.20394	-0.315491	36.8675	25.9344	1.61055	37.3665	37.8647	38.3608	38.855	39.3472	39.8374	40.3257	40.8119	41.2961	41.7784	42.2586	42.7369	43.2132	43.6875	44.1599	-0.344201	-0.387875	-0.43357	-0.481256	-0.530904	-0.582488	-0.635978	-0.691346	-0.748566	-0.807608	-0.868446	-0.931052	-0.995398	-1.06146	-1.1292	-1.06923	11.0237
3.74	-0.0852081	9.99658	-2.86831	-3.32557	-0.32827	37.067	25.5351	1.71425	37.566	38.0639	38.5598	39.0537	39.5455	40.0354	40.5232	41.009	41.4928	41.9746	42.4544	42.9321	43.4079	43.8816	44.3533	-0.357537	-0.40176	-0.448184	-0.496779	-0.547515	-0.600363	-0.655293	-0.712276	-0.771282	-0.832281	-0.895246	-0.960146	-1.02695	-1.09564	-1.16617	-1.08878	12.906
3.76	-0.0854141	9.99668	-2.93601	-3.44157	-0.341332	37.2665	25.1358	1.82644	37.7655	38.2631	38.7587	39.2522	39.7437	40.2332	40.7206	41.206	41.6893	42.1706	42.6498	43.127	43.6021	44.0752	44.5462	-0.371199	-0.415987	-0.463163	-0.512693	-0.564547	-0.618694	-0.675101	-0.733739	-0.794576	-0.857582	-0.922725	-0.989976	-1.0593	-1.13068	-1.20407	-1.10698	15.1407
3.78	-0.0859932	9.99676	-3.00589	-3.54307	-0.354684	37.466	24.7365	1.94796	37.965	38.4622	38.9575	39.4507	39.9418	40.4308	40.9178	41.4027	41.8855	42.3663	42.8449	43.3215	43.7959	44.2683	44.7386	-0.385188	-0.430549	-0.478486	-0.528968	-0.58196	-0.637429	-0.695344	-0.755671	-0.818377	-0.883431	-0.9508	-1.02045	-1.09235	-1.16648	-1.24278	-1.12414	17.7826
3.8	-0.0868776	9.99682	-3.07763	-3.62743	-0.368331	37.6655	24.3373	2.07976	38.1644	38.6614	39.1562	39.649	40.1397	40.6284	41.1149	41.5993	42.0816	42.5617	43.0398	43.5157	43.9895	44.4611	44.9306	-0.399504	-0.44543	-0.494129	-0.545566	-0.599706	-0.656515	-0.715959	-0.778003	-0.842612	-0.909753	-0.979391	-1.05149	-1.12602	-1.20295	-1.28224	-1.14013	20.9137
3.82	-0.0879914	9.99687	-3.1509	-3.696	-0.382277	37.865	23.9381	2.22289	38.3638	38.8604	39.3549	39.8473	40.3376	40.8258	41.3118	41.7957	42.2774	42.757	43.2344	43.7096	44.1827	44.6536	45.1223	-0.414144	-0.460614	-0.51006	-0.562446	-0.617736	-0.675893	-0.73688	-0.800662	-0.867202	-0.936465	-1.00841	-1.08302	-1.16023	-1.24003	-1.32237	-1.15481	24.6176
3.84	-0.0892503	9.99691	-3.22541	-3.75184	-0.396526	38.0644	23.5389	2.37854	38.5632	39.0595	39.5536	40.0456	40.5355	41.0232	41.5087	41.992	42.4732	42.9522	43.4289	43.9034	44.3757	44.8458	45.3136	-0.429105	-0.476082	-0.526248	-0.579564	-0.635992	-0.695493	-0.75803	-0.823563	-0.892056	-0.96347	-1.03777	-1.11491	-1.19486	-1.27758	-1.36304	-1.16764	29.0106
3.86	-0.0905658	9.99695	-3.30093	-3.79782	-0.411079	38.2639	23.1398	2.54806	38.7626	39.2585	39.7523	40.2439	40.7333	41.2206	41.7056	42.1884	42.669	43.1473	43.6234	44.0972	44.5687	45.038	45.5049	-0.444381	-0.491815	-0.542658	-0.596871	-0.654413	-0.715243	-0.779321	-0.846608	-0.917062	-0.990645	-1.06732	-1.14704	-1.22976	-1.31546	-1.40409	-1.17793	34.2049
3.88	-0.0918484	9.997	-3.37728	-3.83554	-0.425934	38.4633	22.7407	2.73295	38.962	39.4576	39.951	40.4422	40.9312	41.418	41.9026	42.3849	42.8649	43.3426	43.818	44.2911	44.7618	45.2302	45.6963	-0.459965	-0.507791	-0.559258	-0.614324	-0.672946	-0.735082	-0.800689	-0.869726	-0.942149	-1.01792	-1.09699	-1.17932	-1.26487	-1.35359	-1.44546	-1.18464	40.3593
3.9	-0.0930095	9.99704	-3.45431	-3.86479	-0.441088	38.6627	22.3417	2.93492	39.1613	39.6566	40.1498	40.6406	41.1293	41.6157	42.0998	42.5816	43.061	43.5382	44.0129	44.4853	44.9553	45.4228	45.888	-0.475847	-0.523989	-0.576016	-0.631882	-0.691544	-0.754957	-0.822075	-0.892854	-0.967251	-1.04522	-1.12671	-1.21169	-1.30011	-1.39193	-1.48709	-1.1865	47.6532
3.92	-0.0939625	9.9971	-3.53182	-3.88374	-0.456534	38.862	21.9427	3.1559	39.3606	39.8557	40.3486	40.8393	41.3276	41.8137	42.2974	42.7787	43.2577	43.7343	44.2084	44.6802	45.1494	45.6162	46.0805	-0.492016	-0.540392	-0.592909	-0.649521	-0.71018	-0.77484	-0.843452	-0.915971	-0.992348	-1.07254	-1.15649	-1.24416	-1.3355	-1.43047	-1.52902	-1.18258	56.3335
3.94	-0.0946255	9.99716	-3.60958	-3.88945	-0.472263	39.0614	21.5438	3.39806	39.5599	40.0549	40.5477	41.0382	41.5263	42.0121	42.4955	42.9765	43.4551	43.9312	44.4049	44.876	45.3446	45.8106	46.2741	-0.508455	-0.556983	-0.609924	-0.667228	-0.728846	-0.794729	-0.864826	-0.939088	-1.01746	-1.09991	-1.18636	-1.27679	-1.37112	-1.46933	-1.57135	-1.1721	66.6397
3.96	-0.0949265	9.99724	-3.68729	-3.87861	-0.488262	39.2607	21.145	3.6639	39.7592	40.2543	40.747	41.2375	41.7255	42.2112	42.6945	43.1753	43.6536	44.1294	44.6026	45.0733	45.5413	46.0067	46.4694	-0.525146	-0.573757	-0.62707	-0.685032	-0.747592	-0.814696	-0.886292	-0.962327	-1.04275	-1.1275	-1.21654	-1.30981	-1.40725	-1.50881	-1.61444	-1.15496	78.9313
3.98	-0.0948152	9.99733	-3.7646	-3.84858	-0.504515	39.46	20.7461	3.95626	39.9585	40.4537	40.9467	41.4373	41.9255	42.4112	42.8945	43.3752	43.8534	44.329	44.802	45.2723	45.7399	46.2047	46.6669	-0.542066	-0.590725	-0.644394	-0.703016	-0.766536	-0.8349	-0.908051	-0.985934	-1.06849	-1.15567	-1.24741	-1.34366	-1.44436	-1.54945	-1.65889	-1.13214	93.6205
4	-0.0942823	9.99744	-3.8411	-3.7987	-0.521003	39.6593	20.3474	4.27838	40.1577	40.6534	41.1468	41.6377	42.1262	42.6122	43.0957	43.5766	44.0548	44.5304	45.0033	45.4734	45.9407	46.4052	46.8668	-0.559193	-0.607922	-0.661988	-0.721332	-0.785897	-0.855623	-0.930451	-1.01032	-1.09518	-1.18496	-1.2796	-1.37905	-1.48325	-1.59212	-1.70563	-1.1065	111.249
4.02	-0.0933865	9.99756	-3.91643	-3.73183	-0.537708	39.8585	19.9487	4.63395	40.3569	40.8526	41.3459	41.8367	42.325	42.8107	43.2938	43.7743	44.252	44.727	45.1991	45.6684	46.1348	46.5982	47.0586	-0.576509	-0.625843	-0.680855	-0.741485	-0.80767	-0.879348	-0.956456	-1.03893	-1.12671	-1.21973	-1.31793	-1.42123	-1.52959	-1.64293	-1.76119	-1.08328	132.811
4.04	-0.0924804	9.99768	-3.99037	-3.66483	-0.554622	40.0578	19.5501	5.02726	40.5562	41.0518	41.5449	42.0356	42.5236	43.0091	43.4918	43.9718	44.449	44.9233	45.3946	45.863	46.3284	46.7906	47.2498	-0.594021	-0.643949	-0.699919	-0.761865	-0.829722	-0.903422	-0.982899	-1.06809	-1.15892	-1.25532	-1.35723	-1.46457	-1.57728	-1.69529	-1.81853	-1.10285	159.047
4.06	-0.0921415	9.99777	-4.06321	-3.62764	-0.571759	40.257	19.1515	5.4632	40.7553	41.2509	41.7439	42.2344	42.7222	43.2074	43.6897	44.1692	44.6457	45.1193	45.5898	46.0572	46.5214	46.9824	47.4401	-0.611775	-0.662317	-0.719285	-0.782611	-0.852223	-0.928052	-1.01002	-1.09807	-1.19212	-1.29209	-1.39792	-1.50952	-1.62683	-1.74977	-1.87827	-1.15012	191.279
4.08	-0.0928106	9.99783	-4.13584	-3.64744	-0.589163	40.4563	18.753	5.94742	40.9545	41.45	41.9429	42.4332	42.9208	43.4055	43.8874	44.3663	44.8422	45.3149	45.7845	46.2507	46.7137	47.1733	47.6293	-0.629844	-0.681048	-0.739088	-0.803891	-0.875381	-0.953482	-1.03812	-1.12921	-1.22669	-1.33047	-1.44047	-1.55661	-1.67881	-1.807	-1.94108	-1.21746	231.179
4.1	-0.0947036	9.99785	-4.2096	-3.74176	-0.606897	40.6554	18.3546	6.48649	41.1536	41.649	42.1418	42.6319	43.1192	43.6035	44.0849	44.5632	45.0382	45.5101	45.9785	46.4436	46.9051	47.3631	47.8174	-0.648314	-0.70025	-0.75946	-0.825866	-0.899387	-0.979942	-1.06745	-1.16183	-1.26299	-1.37085	-1.48533	-1.60633	-1.73378	-1.86757	-2.00763	-1.30101	280.918
4.12	-0.0978606	9.99781	-4.28606	-3.91704	-0.625029	40.8546	17.9563	7.088	41.3527	41.848	42.3407	42.8305	43.3174	43.8013	44.2821	44.7597	45.2339	45.7047	46.1719	46.6356	47.0955	47.5516	48.0039	-0.667268	-0.720022	-0.78052	-0.848678	-0.924411	-1.00763	-1.09825	-1.19618	-1.30132	-1.41359	-1.5329	-1.65914	-1.79223	-1.93206	-2.07854	-1.39892	343.356
4.14	-0.102238	9.99771	-4.36683	-4.17058	-0.643627	41.0537	17.5581	7.76082	41.5518	42.047	42.5394	43.029	43.5155	43.9989	44.479	44.9558	45.429	45.8986	46.3645	46.8265	47.2847	47.7387	48.1887	-0.686786	-0.740455	-0.802376	-0.872457	-0.950606	-1.03673	-1.13073	-1.23251	-1.34198	-1.45903	-1.58356	-1.71546	-1.85464	-2.00099	-2.15439	-1.51029	422.284
4.16	-0.107783	9.99755	-4.4534	-4.49409	-0.662756	41.2528	17.16	8.5153	41.7507	42.2458	42.7381	43.2273	43.7134	44.1962	44.6756	45.1514	45.6235	46.0918	46.5561	47.0163	47.4724	47.9241	48.3714	-0.706944	-0.761636	-0.825127	-0.897319	-0.978112	-1.06741	-1.16509	-1.27107	-1.38523	-1.50746	-1.63765	-1.77569	-1.92146	-2.07485	-2.23574	-1.63489	522.7
4.18	-0.114472	9.99731	-4.54705	-4.87739	-0.682481	41.4518	16.7621	9.36359	41.9496	42.4446	42.9366	43.4255	43.9111	44.3932	44.8717	45.3464	45.8173	46.284	46.7466	47.2047	47.6584	48.1074	48.5517	-0.727814	-0.783647	-0.848873	-0.923385	-1.00708	-1.09984	-1.20155	-1.3121	-1.43137	-1.55924	-1.69559	-1.84029	-1.99321	-2.15423	-2.3232	-1.773	651.498
4.2	-0.122277	9.99699	-4.64889	-5.3096	-0.702863	41.6507	16.3644	10.32	42.1484	42.6432	43.135	43.6234	44.1084	44.5898	45.0674	45.5409	46.0102	46.4752	46.9357	47.3915	47.8425	48.2884	48.7292	-0.74947	-0.806569	-0.873706	-0.950768	-1.03764	-1.13419	-1.2403	-1.35584	-1.48069	-1.61471	-1.75775	-1.90969	-2.07038	-2.23967	-2.41743	-1.92558	818.008
4.22	-0.131255	9.99659	-4.75981	-5.78545	-0.72397	41.8496	15.9668	11.4014	42.3471	42.8418	43.3332	43.8214	44.3059	44.7867	45.2636	45.7362	46.2046	46.6684	47.1276	47.5818	48.031	48.475	48.9136	-0.771985	-0.830486	-0.899357	-0.978479	-1.06773	-1.16697	-1.27609	-1.39494	-1.52339	-1.66129	-1.8085	-1.96488	-2.13027	-2.30452	-2.48747	-2.09422	921.012
4.24	-0.141092	9.99612	-4.88058	-6.28693	-0.745865	42.0484	15.5695	12.6279	42.5458	43.0402	43.5314	44.0193	44.5035	44.984	45.4605	45.9327	46.4007	46.864	47.3227	47.7764	48.225	48.6685	49.1065	-0.795418	-0.855447	-0.925838	-1.00647	-1.09722	-1.19796	-1.30855	-1.42887	-1.55877	-1.69811	-1.84674	-2.00453	-2.17131	-2.34693	-2.53125	-2.21955	931.075
4.26	-0.150691	9.99567	-5.01122	-6.76151	-0.768582	42.247	15.1724	14.0233	42.7443	43.2385	43.7295	44.217	44.701	45.1811	45.6571	46.129	46.5965	47.0594	47.5175	47.9706	48.4187	48.8615	49.2989	-0.819745	-0.881376	-0.953359	-1.03557	-1.12789	-1.23019	-1.34233	-1.46418	-1.5956	-1.73645	-1.88657	-2.04583	-2.21407	-2.39114	-2.57688	-2.26347	941.79
4.28	-0.158807	9.99532	-5.15053	-7.14426	-0.792089	42.4456	14.7756	15.6164	42.9427	43.4367	43.9274	44.4147	44.8983	45.3781	45.8537	46.3252	46.7922	47.2546	47.7122	48.1648	48.6123	49.0545	49.4912	-0.844863	-0.908096	-0.981673	-1.06547	-1.15936	-1.26322	-1.37691	-1.50029	-1.63323	-1.77558	-1.9272	-2.08793	-2.25763	-2.43614	-2.6233	-2.25951	951.24
4.3	-0.16479	9.99512	-5.29619	-7.39183	-0.816302	42.6441	14.3791	17.4418	43.141	43.6348	44.1253	44.6123	45.0956	45.575	46.0503	46.5214	46.988	47.4499	47.907	48.3591	48.806	49.2476	49.6837	-0.870636	-0.935421	-1.01054	-1.09587	-1.19128	-1.29665	-1.41183	-1.5367	-1.67111	-1.81492	-1.96798	-2.13014	-2.30124	-2.48114	-2.66968	-2.22502	957.996
4.32	-0.168581	9.99508	-5.4453	-7.49035	-0.841118	42.8426	13.9828	19.5412	43.3393	43.8329	44.3231	44.8099	45.2929	45.772	46.247	46.7176	47.1838	47.6453	48.1019	48.5535	48.9999	49.441	49.8765	-0.896934	-0.963192	-1.03977	-1.12656	-1.22341	-1.33021	-1.44681	-1.57309	-1.70889	-1.85408	-2.00851	-2.17202	-2.34447	-2.52569	-2.71552	-2.16998	961.558
4.34	-0.170406	9.9952	-5.59494	-7.44939	-0.866443	43.0409	13.5867	21.9657	43.5375	44.0309	44.521	45.0075	45.4902	45.969	46.4437	46.914	47.3798	47.8409	48.2971	48.7482	49.1941	49.6347	50.0697	-0.923646	-0.991285	-1.06924	-1.15738	-1.25559	-1.36373	-1.48166	-1.60926	-1.74637	-1.89285	-2.04856	-2.21333	-2.38703	-2.56949	-2.76055	-2.10121	962.102
4.36	-0.170538	9.99544	-5.74253	-7.29307	-0.892195	43.2393	13.191	24.7777	43.7357	44.2289	44.7188	45.2051	45.6876	46.1661	46.6405	47.1105	47.5759	48.0366	48.4924	48.9432	49.3887	49.8287	50.2633	-0.950685	-1.0196	-1.09883	-1.18823	-1.28769	-1.39707	-1.51624	-1.64505	-1.78337	-1.93105	-2.08794	-2.25389	-2.42875	-2.61235	-2.80454	-2.02379	960.067
4.38	-0.169258	9.99579	-5.88611	-7.0547	-0.918312	43.4375	12.7955	28.0538	43.9338	44.4269	44.9166	45.4027	45.885	46.3633	46.8374	47.3071	47.7722	48.2326	48.688	49.1384	49.5835	50.0231	50.4572	-0.977984	-1.04808	-1.12847	-1.21903	-1.31964	-1.43016	-1.55046	-1.68039	-1.81982	-1.9686	-2.12658	-2.29361	-2.46953	-2.65418	-2.84741	-1.94147	956.023
4.4	-0.166777	9.99621	-6.02437	-6.76659	-0.944745	43.6358	12.4003	31.8891	44.1319	44.6249	45.1144	45.6004	46.0824	46.5605	47.0344	47.5038	47.9687	48.4287	48.8839	49.3339	49.7786	50.2179	50.6516	-1.00549	-1.07665	-1.15811	-1.24973	-1.35138	-1.46294	-1.58427	-1.71522	-1.85566	-2.00544	-2.16441	-2.33241	-2.5093	-2.69491	-2.88908	-1.85676	950.472
4.42	-0.163256	9.99668	-6.15658	-6.45452	-0.971453	43.834	12.0054	36.4023	44.33	44.8229	45.3123	45.798	46.28	46.7578	47.2315	47.7007	48.1653	48.6251	49.0799	49.5297	49.9741	50.413	50.8464	-1.03317	-1.1053	-1.18771	-1.28028	-1.38288	-1.49538	-1.61763	-1.74951	-1.89086	-2.04154	-2.2014	-2.37029	-2.54805	-2.73452	-2.92955	-1.77117	943.855
4.44	-0.158839	9.99717	-6.28246	-6.13596	-0.9984	44.0321	11.6109	41.7422	44.5281	45.0209	45.5101	45.9958	46.4775	46.9552	47.4287	47.8977	48.3621	48.8216	49.2762	49.7257	50.1698	50.6085	51.0415	-1.06099	-1.13399	-1.21726	-1.31069	-1.41413	-1.52747	-1.65056	-1.78326	-1.92543	-2.07692	-2.23758	-2.40726	-2.5858	-2.77305	-2.96884	-1.68542	936.582
4.46	-0.153677	9.99767	-6.40198	-5.82088	-1.02555	44.2303	11.2167	48.0975	44.7262	45.2188	45.708	46.1935	46.6751	47.1527	47.626	48.0948	48.559	49.0183	49.4727	49.9219	50.3658	50.8042	51.237	-1.08893	-1.1627	-1.24674	-1.34093	-1.44513	-1.55922	-1.68306	-1.81649	-1.95939	-2.11161	-2.27298	-2.44337	-2.62262	-2.81055	-3.00703	-1.59986	929.043
4.48	-0.147927	9.99816	-6.51528	-5.51368	-1.05288	44.4284	10.8229	55.7089	44.9243	45.4168	45.9059	46.3913	46.8728	47.3502	47.8233	48.292	48.756	49.2152	49.6694	50.1184	50.5621	51.0002	51.4327	-1.11696	-1.19142	-1.27615	-1.37102	-1.4759	-1.59066	-1.71516	-1.84926	-1.99281	-2.14566	-2.30768	-2.4787	-2.65857	-2.84712	-3.04421	-1.51472	921.594
4.5	-0.141741	9.99863	-6.62253	-5.21539	-1.08037	44.6265	10.4296	64.8862	45.1223	45.6148	46.1038	46.5891	47.0705	47.5478	48.0208	48.4893	48.9532	49.4122	49.8662	50.315	50.7585	51.1965	51.6288	-1.14506	-1.22014	-1.30549	-1.40097	-1.50645	-1.62181	-1.7469	-1.88158	-2.02572	-2.17915	-2.34174	-2.51332	-2.69374	-2.88285	-3.08047	-1.43025	914.534
4.52	-0.135258	9.99907	-6.72389	-4.92547	-1.10797	44.8246	10.0367	76.0326	45.3204	45.8128	46.3017	46.7869	47.2682	47.7454	48.2183	48.6867	49.1504	49.6093	50.0632	50.5118	50.9551	51.3929	51.825	-1.17323	-1.24886	-1.33476	-1.43078	-1.53681	-1.6527	-1.77832	-1.91353	-2.05818	-2.21213	-2.37522	-2.5473	-2.72822	-2.91782	-3.11593	-1.34689	908.088
4.54	-0.128595	9.99948	-6.81953	-4.64296	-1.13569	45.0227	9.64436	89.6771	45.5184	46.0108	46.4996	46.9848	47.466	47.9431	48.4158	48.8841	49.3477	49.8065	50.2602	50.7087	51.1519	51.5895	52.0215	-1.20144	-1.27757	-1.36396	-1.46047	-1.56698	-1.68335	-1.80944	-1.94512	-2.09023	-2.24464	-2.40819	-2.58072	-2.76209	-2.95212	-3.15067	-1.26513	902.409
4.56	-0.121852	9.99984	-6.90958	-4.3672	-1.1635	45.2208	9.25262	106.522	45.7164	46.2088	46.6975	47.1826	47.6637	48.1407	48.6134	49.0816	49.5451	50.0038	50.4574	50.9058	51.3488	51.7863	52.2181	-1.2297	-1.30627	-1.39309	-1.49004	-1.59698	-1.71378	-1.84029	-1.97639	-2.12192	-2.27674	-2.44069	-2.61362	-2.79538	-2.98581	-3.18474	-1.1853	897.586
4.58	-0.115109	10.0002	-6.99419	-4.09801	-1.19138	45.4189	8.86155	127.513	45.9145	46.4067	46.8955	47.3805	47.8615	48.3385	48.8111	49.2792	49.7426	50.2011	50.6546	51.1029	51.5459	51.9832	52.4149	-1.25798	-1.33495	-1.42216	-1.5195	-1.62682	-1.744	-1.8709	-2.00736	-2.15326	-2.30845	-2.47276	-2.64605	-2.82816	-3.01894	-3.21822	-1.1079	893.658
4.6	-0.108434	10.0004	-7.07348	-3.83572	-1.21932	45.617	8.47124	153.932	46.1125	46.6047	47.0928	47.5764	48.055	48.5284	48.9962	49.4581	49.9136	50.3625	50.8043	51.2389	51.6659	52.0849	52.4956	-1.28628	-1.3636	-1.45462	-1.55919	-1.67713	-1.80826	-1.95239	-2.10932	-2.27885	-2.46076	-2.65481	-2.86078	-3.07841	-3.30746	-3.54766	-1.03325	1106.55
4.62	-0.104235	10.0006	-7.14829	-3.68525	-1.24735	45.815	8.08181	187.559	46.3105	46.8022	47.2895	47.7723	48.2501	48.7225	49.1893	49.6499	50.1042	50.5517	50.9921	51.4251	51.8504	52.2677	52.6767	-1.31475	-1.39598	-1.49089	-1.59932	-1.7211	-1.85605	-2.00398	-2.16467	-2.33792	-2.52352	-2.72123	-2.9308	-3.15201	-3.38458	-3.62825	-1.35513	1152.82
4.64	-0.105624	10.0005	-7.22263	-3.80459	-1.27567	46.013	7.69345	230.868	46.5084	47	47.4872	47.9698	48.4474	48.9197	49.3862	49.8466	50.3006	50.7478	51.188	51.6207	52.0457	52.4626	52.8712	-1.34378	-1.42571	-1.52132	-1.63045	-1.75292	-1.88855	-2.03714	-2.1985	-2.37241	-2.55865	-2.75699	-2.96719	-3.18901	-3.42218	-3.66645	-1.66825	1160.02
4.66	-0.113188	10.0002	-7.30268	-4.25598	-1.30458	46.211	7.30643	287.377	46.7062	47.1975	47.6846	48.1669	48.6443	49.1162	49.5824	50.0425	50.4961	50.9429	51.3826	51.8149	52.2394	52.6558	53.0639	-1.37375	-1.45674	-1.5534	-1.66357	-1.78707	-1.92372	-2.07333	-2.23568	-2.41058	-2.59779	-2.79709	-3.00824	-3.23098	-3.46507	-3.71024	-1.9792	1187.28
4.68	-0.125531	9.99949	-7.39489	-5.00228	-1.33437	46.4088	6.92107	362.174	46.9038	47.3948	47.8816	48.3636	48.8406	49.3121	49.7778	50.2374	50.6905	51.1368	51.5759	52.0076	52.4314	52.8472	53.2545	-1.40494	-1.48933	-1.58738	-1.69892	-1.82378	-1.96178	-2.11272	-2.27639	-2.45259	-2.64109	-2.84166	-3.05405	-3.27803	-3.51332	-3.75968	-2.2405	1233.3
4.7	-0.139761	9.9986	-7.50396	-5.90816	-1.36522	46.6064	6.53772	462.778	47.1011	47.5919	48.0783	48.5599	49.0364	49.5075	49.9727	50.4317	50.8842	51.3298	51.7683	52.1992	52.6223	53.0372	53.4437	-1.43744	-1.52345	-1.62312	-1.73627	-1.86272	-2.00229	-2.15479	-2.32	-2.49772	-2.68772	-2.88977	-3.10362	-3.32903	-3.56574	-3.81348	-2.37111	1291.43
4.72	-0.152737	9.99772	-7.6312	-6.78683	-1.39715	46.8039	6.15675	600.566	47.2983	47.7887	48.2747	48.7559	49.232	49.7025	50.1671	50.6255	51.0774	51.5223	51.96	52.3902	52.8125	53.2266	53.6322	-1.4711	-1.55884	-1.66022	-1.77506	-1.90319	-2.04442	-2.19856	-2.3654	-2.54472	-2.7363	-2.93991	-3.1553	-3.38222	-3.62041	-3.8696	-2.42565	1350.78
4.74	-0.162814	9.997	-7.77446	-7.49119	-1.43004	47.0012	5.77857	793.204	47.4953	47.9854	48.471	48.9518	49.4273	49.8973	50.3614	50.8192	51.2704	51.7147	52.1516	52.581	53.0025	53.4157	53.8205	-1.50572	-1.59518	-1.69826	-1.81479	-1.94459	-2.08747	-2.24325	-2.4117	-2.59262	-2.78577	-2.99092	-3.20783	-3.43625	-3.67591	-3.92655	-2.42971	1402.95
4.76	-0.169902	9.99649	-7.92936	-7.94748	-1.46371	47.1983	5.40368	1068.91	47.6922	48.182	48.6672	49.1475	49.6226	50.0921	50.5557	51.0129	51.4635	51.907	52.3433	52.7719	53.1926	53.605	54.0089	-1.54108	-1.63221	-1.73694	-1.85511	-1.98654	-2.13103	-2.28839	-2.45841	-2.64087	-2.83555	-3.0422	-3.26058	-3.49045	-3.73153	-3.98356	-2.3975	1445.04
4.78	-0.174623	9.99621	-8.09077	-8.14678	-1.49804	47.3954	5.03274	1474.22	47.889	48.3784	48.8633	49.3433	49.8179	50.2869	50.7499	51.2066	51.6565	52.0995	52.535	52.9629	53.3828	53.7945	54.1975	-1.57703	-1.66977	-1.7761	-1.89585	-2.02884	-2.17488	-2.33376	-2.50529	-2.68924	-2.88537	-3.09347	-3.31327	-3.54453	-3.78698	-4.04035	-2.34026	1477.91
4.8	-0.177567	9.99614	-8.25384	-8.1255	-1.53291	47.5923	4.66662	2088.81	48.0857	48.5748	49.0594	49.5389	50.0132	50.4817	50.9442	51.4004	51.8497	52.292	52.727	53.1542	53.5733	53.9842	54.3864	-1.61345	-1.70772	-1.81558	-1.93683	-2.07132	-2.21883	-2.37917	-2.55214	-2.7375	-2.93504	-3.1445	-3.36565	-3.59824	-3.84199	-4.09663	-2.26353	1503.06
4.82	-0.178649	9.99626	-8.41465	-7.92736	-1.56824	47.7892	4.3065	3055.01	48.2823	48.7712	49.2554	49.7347	50.2085	50.6766	51.1387	51.5943	52.0431	52.4849	52.9192	53.3458	53.7643	54.1744	54.5759	-1.65022	-1.74592	-1.85519	-1.97785	-2.11371	-2.2626	-2.42429	-2.59859	-2.78526	-2.98409	-3.19483	-3.41723	-3.65104	-3.89599	-4.15182	-2.12693	1519.11
4.84	-0.177303	9.99659	-8.56996	-7.58182	-1.60395	47.986	3.95395	4640.12	48.4789	48.9675	49.4515	49.9304	50.404	50.8717	51.3334	51.7885	52.2369	52.6781	53.1119	53.5379	53.9558	54.3654	54.7662	-1.6872	-1.78416	-1.89468	-2.01858	-2.15566	-2.30575	-2.46864	-2.64411	-2.83195	-3.03192	-3.24378	-3.46728	-3.70217	-3.94818	-4.20504	-1.9533	1522.44
4.86	-0.173161	9.99707	-8.71708	-7.11443	-1.63992	48.1827	3.61112	7376.37	48.6755	49.1639	49.6477	50.1264	50.5996	51.0671	51.5284	51.9832	52.4312	52.872	53.3053	53.7309	54.1483	54.5573	54.9576	-1.72424	-1.82226	-1.93382	-2.05874	-2.19685	-2.34795	-2.51183	-2.68829	-2.87709	-3.078	-3.29079	-3.51521	-3.751	-3.99789	-4.2556	-1.75682	1510.9
4.88	-0.16577	9.99769	-8.85369	-6.52914	-1.67602	48.3795	3.28093	12399.2	48.8721	49.3604	49.844	50.3225	50.7955	51.2627	51.7238	52.1783	52.626	53.0665	53.4995	53.9247	54.3418	54.7504	55.1503	-1.76115	-1.85998	-1.97234	-2.09805	-2.23694	-2.38881	-2.55344	-2.73064	-2.92017	-3.12181	-3.3353	-3.56041	-3.79687	-4.04442	-4.30279	-1.4769	1482.63
4.9	-0.154435	9.99841	-8.97722	-5.80196	-1.71209	48.5762	2.9675	22338	49.0688	49.557	50.0405	50.5189	50.9918	51.4589	51.9198	52.3742	52.8217	53.262	53.6948	54.1198	54.5366	54.945	55.3446	-1.79772	-1.89705	-2.0099	-2.13611	-2.27547	-2.42781	-2.59291	-2.77057	-2.96055	-3.16262	-3.37654	-3.60207	-3.83893	-4.08688	-4.34562	-1.12442	1435.72
4.92	-0.138851	9.99915	-9.08455	-4.90959	-1.7479	48.773	2.67655	43895.9	49.2656	49.7538	50.2373	50.7156	51.1885	51.6556	52.1164	52.5708	53.0182	53.4585	53.8912	54.3161	54.7329	55.1412	55.5408	-1.8337	-1.93318	-2.04618	-2.17253	-2.31204	-2.46452	-2.62975	-2.80753	-2.99763	-3.19982	-3.41385	-3.63948	-3.87645	-4.12448	-4.38331	-0.747911	1371.72
4.94	-0.11926	9.9998	-9.17232	-3.84953	-1.78326	48.9699	2.41606	96089.2	49.4625	49.9508	50.4343	50.9128	51.3857	51.8528	52.3138	52.7682	53.2157	53.6561	54.0889	54.5139	54.9308	55.3392	55.7389	-1.86885	-1.96812	-2.08091	-2.20705	-2.34635	-2.49861	-2.66362	-2.84118	-3.03106	-3.23303	-3.44684	-3.67224	-3.90899	-4.1568	-4.4154	-0.355518	1295.87
4.96	-0.096194	10.0003	-9.23731	-2.63841	-1.81795	49.1669	2.19672	238260	49.6596	50.148	50.6317	51.1103	51.5834	52.0507	52.5118	52.9664	53.4142	53.8548	54.2878	54.7131	55.1302	55.5389	55.9389	-1.90296	-2.00166	-2.11388	-2.23944	-2.37817	-2.52986	-2.69431	-2.8713	-3.06062	-3.26203	-3.47528	-3.70013	-3.93632	-4.18359	-4.44165	0.0447622	1214.9
4.98	-0.0705213	10.0005	-9.27687	-1.31732	-1.8518	49.364	2.03177	649693	49.8569	50.3455	50.8294	51.3082	51.7815	52.2491	52.7105	53.1655	53.6136	54.0545	54.4879	54.9136	55.3311	55.7403	56.1407	-1.93589	-2.03366	-2.14497	-2.26962	-2.40743	-2.55821	-2.72176	-2.89786	-3.08629	-3.28682	-3.4992	-3.72319	-3.95852	-4.20494	-4.46217	0.444942	1135.94
5	-0.0430481	10.0004	-9.28929	0.0668843	-1.88467	49.5613	1.93505	1.55718e+06	50.0544	50.5432	51.0274	51.5065	51.9802	52.4481	52.9099	53.3652	53.8138	54.2552	54.6891	55.1153	55.5334	55.9431	56.3442	-1.9675	-2.06404	-2.1741	-2.29752	-2.43411	-2.58367	-2.74601	-2.92092	-3.10816	-3.3075	-3.51872	-3.74155	-3.97575	-4.22104	-4.47715	0.837413	1064.35
5.02	-0.014528	10	-9.27378	1.46625	-1.91643	49.7588	1.91688	1.87353e+06	50.2521	50.7412	51.2257	51.7051	52.1792	52.6475	53.1098	53.5656	54.0147	54.4567	54.8912	55.3181	55.7369	56.1473	56.5491	-1.99773	-2.09272	-2.20125	-2.32315	-2.45823	-2.6063	-2.76715	-2.94058	-3.12635	-3.32426	-3.53404	-3.75546	-3.98825	-4.23216	-4.48691	1.21517	1003.71
5.04	0.0143513	9.99937	-9.23051	2.83482	-1.94701	49.9564	1.97937	945936	50.45	50.948	51.4499	51.9555	52.4645	52.9767	53.4916	54.009	54.5285	55.0499	55.5728	56.0969	56.6218	57.1472	57.6728	-2.0265	-2.094	-2.14941	-2.19259	-2.22337	-2.24162	-2.2472	-2.23998	-2.21985	-2.18668	-2.14038	-2.08085	-2.008	-1.92175	-1.82203	1.57186	876.674
5.06	0.0429716	9.99844	-9.16051	4.13433	-1.97635	50.1543	2.11539	348400	50.6482	51.1463	51.6484	52.1541	52.6632	53.1754	53.6903	54.2076	54.7271	55.2483	55.7709	56.2947	56.8193	57.3443	57.8695	-2.05381	-2.11928	-2.17265	-2.21377	-2.2425	-2.25869	-2.26221	-2.25293	-2.23072	-2.19549	-2.14712	-2.08553	-2.01062	-1.92232	-1.82055	1.91045	888.642
5.08	0.0711679	9.99728	-9.06536	5.35038	-2.0044	50.3523	2.312	134307	50.8465	51.3448	51.8471	52.353	52.8622	53.3743	53.8892	54.4064	54.9257	55.4467	55.9691	56.4926	57.0168	57.5414	58.066	-2.07964	-2.14287	-2.194	-2.23287	-2.25934	-2.27327	-2.27451	-2.26295	-2.23847	-2.20096	-2.15032	-2.08644	-2.00926	-1.91869	-1.81467	2.24974	911.903
5.1	0.0991475	9.99592	-8.94665	6.49368	-2.03112	50.5505	2.55526	58580.9	51.0449	51.5436	52.046	52.552	53.0613	53.5735	54.0883	54.6054	55.1245	55.6452	56.1673	56.6904	57.2142	57.7383	58.2623	-2.10395	-2.16475	-2.21344	-2.24986	-2.27387	-2.28532	-2.28409	-2.27005	-2.24308	-2.20309	-2.14996	-2.0836	-2.00394	-1.91089	-1.80439	2.5886	946.661
5.12	0.127126	9.99436	-8.80562	7.58541	-2.05646	50.7488	2.83317	28698.4	51.2436	51.7425	52.2451	52.7513	53.2606	53.7727	54.2874	54.8044	55.3233	55.8438	56.3655	56.8882	57.4115	57.935	58.4585	-2.12667	-2.18485	-2.2309	-2.26467	-2.28601	-2.2948	-2.29089	-2.27416	-2.24451	-2.20182	-2.14599	-2.07695	-1.9946	-1.89886	-1.78969	2.9268	993.672
5.14	0.155196	9.9926	-8.64309	8.64819	-2.08034	50.9473	3.13651	15460.1	51.4424	51.9416	52.4444	52.9506	53.46	53.9721	54.4867	55.0035	55.5222	56.0423	56.5637	57.0859	57.6087	58.1316	58.6544	-2.14775	-2.20311	-2.24632	-2.27724	-2.29573	-2.30164	-2.29485	-2.27524	-2.2427	-2.19711	-2.1384	-2.06645	-1.98121	-1.88259	-1.77053	3.26452	1053.98
5.16	0.1833	9.99066	-8.45942	9.70224	-2.1027	51.146	3.45858	8984.22	51.6414	52.1408	52.6438	53.1502	53.6595	54.1716	54.6861	55.2027	55.7211	56.2409	56.7618	57.2835	57.8057	58.3279	58.85	-2.16712	-2.21947	-2.25966	-2.28754	-2.30297	-2.30582	-2.29596	-2.27327	-2.23764	-2.18896	-2.12715	-2.05212	-1.96378	-1.86208	-1.74695	3.60204	1128.61
5.18	0.211331	9.98856	-8.25464	10.7597	-2.12345	51.3448	3.79459	5547.92	51.8406	52.3402	52.8434	53.3498	53.8592	54.3712	54.8856	55.4019	55.92	56.4394	56.9598	57.481	58.0025	58.524	59.0452	-2.1847	-2.23386	-2.27084	-2.2955	-2.30769	-2.30729	-2.29417	-2.26821	-2.2293	-2.17735	-2.11226	-2.03394	-1.94233	-1.83735	-1.71895	3.9396	1218.47
5.2	0.239181	9.9863	-8.02864	11.8234	-2.14253	51.5438	4.14114	3599.12	52.0399	52.5398	53.0431	53.5496	54.059	54.5709	55.0851	55.6012	56.1189	56.6378	57.1577	57.6783	58.1991	58.7198	59.2401	-2.20043	-2.24622	-2.27981	-2.30107	-2.30984	-2.306	-2.28944	-2.26002	-2.21766	-2.16224	-2.09368	-2.0119	-1.91682	-1.80839	-1.68653	4.27803	1324.46
5.22	0.266675	9.98392	-7.78135	12.8878	-2.15987	51.743	4.49577	2431.65	52.2394	52.7395	53.2429	53.7495	54.2588	54.7706	55.2846	55.8004	56.3177	56.8361	57.3555	57.8753	58.3954	58.9153	59.4346	-2.21425	-2.2565	-2.28653	-2.30421	-2.30939	-2.30195	-2.28176	-2.24872	-2.20272	-2.14366	-2.07146	-1.98604	-1.88732	-1.77524	-1.64976	4.61855	1447.01
5.24	0.293871	9.98144	-7.51277	13.9517	-2.17539	51.9422	4.85669	1699.56	52.439	52.9393	53.4429	53.9494	54.4587	54.9704	55.4841	55.9995	56.5164	57.0343	57.553	58.0721	58.5914	59.1103	59.6287	-2.22608	-2.26462	-2.29092	-2.30485	-2.30626	-2.29503	-2.27105	-2.23421	-2.18439	-2.12152	-2.0455	-1.95625	-1.85371	-1.73782	-1.60853	4.95923	1587.47
5.26	0.320866	9.97885	-7.22291	15.0152	-2.18904	52.1417	5.22257	1222.46	52.6387	53.1392	53.6429	54.1495	54.6586	55.1701	55.6835	56.1986	56.7149	57.2323	57.7503	58.2686	58.7869	59.3049	59.8221	-2.23586	-2.27051	-2.2929	-2.30289	-2.30036	-2.28517	-2.25721	-2.21638	-2.16257	-2.09569	-2.01567	-1.92242	-1.81589	-1.696	-1.56272	5.29994	1747.67
5.28	0.347725	9.97619	-6.91179	16.0781	-2.20073	52.3412	5.59242	901.165	52.8385	53.3392	53.8429	54.3495	54.8585	55.3698	55.8829	56.3975	56.9133	57.43	57.9473	58.4647	58.9821	59.499	60.015	-2.2435	-2.27408	-2.29238	-2.29826	-2.29159	-2.27226	-2.24014	-2.19514	-2.13715	-2.06609	-1.98188	-1.88445	-1.77373	-1.64967	-1.51222	5.64076	1929.63
5.3	0.374473	9.97344	-6.57941	17.1407	-2.21039	52.5408	5.96547	678.577	53.0384	53.5392	54.043	54.5495	55.0584	55.5694	56.0821	56.5962	57.1114	57.6274	58.1439	58.6604	59.1767	59.6925	60.2072	-2.24893	-2.27526	-2.28929	-2.29087	-2.27989	-2.25622	-2.21976	-2.1704	-2.10805	-2.03263	-1.94405	-1.84224	-1.72715	-1.59873	-1.45693	5.98174	2135.34
5.32	0.401021	9.97064	-6.22577	18.2031	-2.21795	52.7406	6.34112	520.532	53.2383	53.7393	54.2431	54.7496	55.2582	55.7689	56.2811	56.7947	57.3093	57.8245	58.3401	58.8556	59.3708	59.8853	60.3987	-2.25208	-2.27399	-2.28356	-2.28067	-2.2652	-2.23702	-2.19604	-2.14215	-2.07526	-1.99528	-1.90216	-1.79581	-1.67618	-1.54322	-1.3969	6.32425	2366.01
5.34	0.42725	9.96781	-5.85089	19.265	-2.22334	52.9404	6.7189	405.866	53.4384	53.9394	54.4432	54.9495	55.4579	55.9682	56.48	56.993	57.5068	58.0212	58.5358	59.0502	59.5642	60.0774	60.5893	-2.25289	-2.2702	-2.27515	-2.26762	-2.24748	-2.21462	-2.16894	-2.11035	-2.03874	-1.95406	-1.85621	-1.74515	-1.62081	-1.48315	-1.33213	6.66802	2622.19
5.36	0.453122	9.96494	-5.45477	20.3265	-2.22649	53.1402	7.09845	321.069	53.6384	54.1395	54.6432	55.1493	55.6575	56.1673	56.6786	57.1909	57.7039	58.2174	58.731	59.2442	59.7569	60.2687	60.7791	-2.2513	-2.26384	-2.264	-2.25165	-2.22667	-2.18897	-2.13843	-2.07496	-1.99848	-1.9089	-1.80618	-1.69023	-1.56101	-1.41849	-1.26262	7.01306	2904.89
5.38	0.478717	9.96204	-5.03741	21.3872	-2.22733	53.3401	7.47946	257.29	53.8384	54.3395	54.8432	55.349	55.8568	56.3662	56.8768	57.3884	57.9006	58.4131	58.9255	59.4375	59.9488	60.459	60.9678	-2.24722	-2.25482	-2.25002	-2.23268	-2.2027	-2.15998	-2.1044	-2.03589	-1.95436	-1.85973	-1.75195	-1.63095	-1.4967	-1.34914	-1.18825	7.35852	3216.4
5.4	0.504112	9.9591	-4.59884	22.4474	-2.22579	53.54	7.86167	208.583	54.0384	54.5395	55.043	55.5485	56.0559	56.5647	57.0747	57.5854	58.0967	58.6081	59.1193	59.63	60.1398	60.6484	61.1554	-2.24059	-2.24308	-2.23314	-2.21064	-2.17548	-2.12756	-2.06678	-1.99305	-1.90629	-1.80644	-1.69344	-1.56722	-1.42775	-1.275	-1.10893	7.70411	3559.42
5.42	0.529291	9.95613	-4.13908	23.5049	-2.22181	53.7399	8.24488	170.876	54.2383	54.7393	55.2426	55.7478	56.2547	56.7629	57.2721	57.782	58.2922	58.8024	59.3123	59.8216	60.3298	60.8367	61.3418	-2.23134	-2.22854	-2.21328	-2.18545	-2.14494	-2.09165	-2.02549	-1.94637	-1.85422	-1.74898	-1.63058	-1.49898	-1.35414	-1.19602	-1.0246	8.05059	3935.56
5.44	0.54937	9.95449	-3.65971	24.343	-2.21539	53.9397	8.62892	141.316	54.4382	54.9391	55.4421	55.947	56.4534	56.961	57.4695	57.9785	58.4877	58.9968	59.5054	60.0132	60.5199	61.025	61.5283	-2.21975	-2.21175	-2.19126	-2.15819	-2.11241	-2.05384	-1.98238	-1.89796	-1.80051	-1.68996	-1.56625	-1.42935	-1.27921	-1.11582	-0.939136	7.82422	4263.05
5.46	0.560141	9.95496	-3.16793	24.731	-2.20687	54.1395	9.01378	117.872	54.638	55.1389	55.6417	56.1463	56.6523	57.1594	57.6672	58.1754	58.6837	59.1917	59.6992	60.2057	60.7109	61.2145	61.7161	-2.20642	-2.19358	-2.16823	-2.13027	-2.07958	-2.01609	-1.93969	-1.85033	-1.74792	-1.63241	-1.50375	-1.36189	-1.2068	-1.03846	-0.85686	7.49309	4449.25
5.48	0.562509	9.95735	-2.67328	24.6427	-2.19669	54.3392	9.39946	99.084	54.8378	55.3387	55.8414	56.3458	56.8514	57.358	57.8653	58.3728	58.8803	59.3874	59.8938	60.3991	60.903	61.4052	61.9053	-2.19181	-2.17453	-2.14472	-2.10226	-2.04707	-1.97905	-1.89811	-1.80419	-1.69722	-1.57714	-1.44391	-1.29748	-1.13783	-0.964933	-0.77878	7.16318	4491.04
5.5	0.558968	9.96118	-2.18468	24.1547	-2.18518	54.5388	9.78594	83.8833	55.0376	55.5385	56.0412	56.5454	57.0507	57.5569	58.0636	58.5706	59.0773	59.5836	60.0891	60.5933	61.0961	61.597	62.0957	-2.17624	-2.15486	-2.12093	-2.07434	-2.01498	-1.94278	-1.85765	-1.75952	-1.64833	-1.52403	-1.38657	-1.23592	-1.07204	-0.89493	-0.704566	6.83394	4428.18
5.52	0.55134	9.96599	-1.70901	23.3763	-2.17257	54.7385	10.1732	71.4792	55.2374	55.7383	56.241	56.745	57.2501	57.756	58.2623	58.7686	59.2748	59.7803	60.2849	60.7882	61.2899	61.7897	62.2871	-2.15988	-2.13473	-2.097	-2.04658	-1.98338	-1.90731	-1.81831	-1.71629	-1.60121	-1.473	-1.33164	-1.17707	-1.00929	-0.828269	-0.634006	6.51453	4295.83
5.54	0.541806	9.97119	-1.25063	22.467	-2.15899	54.9382	10.5612	61.2776	55.4372	55.9382	56.4408	56.9447	57.4496	57.9551	58.461	58.9668	59.4723	59.9772	60.481	60.9834	61.4842	61.9828	62.4791	-2.14279	-2.11411	-2.07282	-2.01883	-1.95203	-1.87235	-1.77972	-1.67407	-1.55534	-1.42348	-1.27845	-1.12022	-0.948779	-0.764102	-0.566189	6.3509	4135.79
5.56	0.532377	9.97629	-0.810262	21.6018	-2.14444	55.1378	10.9499	52.8273	55.637	56.138	56.6405	57.1443	57.6489	58.1541	58.6596	59.1649	59.6699	60.174	60.677	61.1786	61.6784	62.176	62.6711	-2.12487	-2.09281	-2.04812	-1.9907	-1.92046	-1.83733	-1.74123	-1.6321	-1.50988	-1.37453	-1.22601	-1.06429	-0.889347	-0.70118	-0.499784	6.24873	3983.23
5.58	0.52356	9.98107	-0.385885	20.8753	-2.12882	55.3375	11.3391	45.7808	55.8367	56.3377	56.8401	57.3437	57.8481	58.353	58.858	59.3629	59.8672	60.3706	60.8729	61.3736	61.8724	62.3689	62.8629	-2.10601	-2.07067	-2.02268	-1.96195	-1.88838	-1.80191	-1.70246	-1.58996	-1.46437	-1.32565	-1.17375	-1.00865	-0.830341	-0.638806	-0.434049	6.14523	3845.57
5.6	0.514856	9.98548	0.0254706	20.292	-2.1121	55.5371	11.7288	39.8686	56.0364	56.5373	57.0397	57.543	58.0472	58.5517	59.0563	59.5606	60.0643	60.567	61.0685	61.5683	62.0662	62.5617	63.0545	-2.08613	-2.04763	-1.99645	-1.93252	-1.85573	-1.76603	-1.66334	-1.54759	-1.41875	-1.27677	-1.12161	-0.953257	-0.77169	-0.576906	-0.368907	6.02269	3714.27
5.62	0.5056	9.98954	0.426245	19.8049	-2.09426	55.7367	12.119	34.8788	56.236	56.7369	57.2391	57.7422	58.2461	58.7502	59.2543	59.7581	60.2612	60.7632	61.2639	61.7628	62.2597	62.7542	63.2459	-2.06526	-2.02371	-1.96947	-1.90245	-1.82258	-1.72977	-1.62396	-1.50509	-1.37313	-1.22801	-1.06973	-0.898245	-0.713554	-0.515652	-0.304545	5.87972	3579.51
5.64	0.495451	9.99328	0.817787	19.3588	-2.07536	55.9363	12.5096	30.6444	56.4355	56.9363	57.4384	57.9413	58.4448	58.9485	59.4522	59.9554	60.4579	60.9592	61.4591	61.9572	62.4531	62.9465	63.4371	-2.04346	-1.99898	-1.9418	-1.87183	-1.78899	-1.6932	-1.58441	-1.46255	-1.32759	-1.17948	-1.01819	-0.843716	-0.656034	-0.455147	-0.241063	5.72441	3437.33
5.66	0.484503	9.99668	1.20047	18.9141	-2.05548	56.1358	12.9006	27.0324	56.635	57.1357	57.6375	58.1402	58.6434	59.1467	59.6499	60.1525	60.6544	61.155	61.6541	62.1513	62.6463	63.1387	63.6282	-2.02078	-1.9735	-1.9135	-1.8407	-1.75501	-1.65637	-1.54471	-1.41999	-1.28215	-1.13117	-0.967008	-0.789658	-0.599109	-0.395361	-0.178426	5.56675	3290.32
5.68	0.473087	9.99972	1.57409	18.4523	-2.03468	56.3352	13.2919	23.9364	56.8343	57.3349	57.8365	58.3389	58.8418	59.3447	59.8474	60.3495	60.8506	61.3506	61.8489	62.3453	62.8393	63.3307	63.8191	-1.9973	-1.94732	-1.8846	-1.80907	-1.72064	-1.61925	-1.50484	-1.37735	-1.23675	-1.083	-0.916083	-0.735973	-0.542668	-0.336171	-0.116496	5.414	3143.84
5.7	0.461628	10.0024	1.9383	17.9748	-2.01303	56.5346	13.6834	21.2705	57.0336	57.534	58.0354	58.5375	59.04	59.5425	60.0446	60.5462	61.0467	61.5459	62.0434	62.539	63.0321	63.5225	64.0098	-1.97305	-1.92045	-1.8551	-1.77692	-1.68584	-1.58179	-1.46472	-1.33456	-1.19129	-1.03487	-0.865281	-0.682505	-0.486539	-0.277389	-0.0550695	5.26965	3003.55
5.72	0.450419	10.0046	2.29289	17.4947	-1.99055	56.7339	14.0753	18.9651	57.2328	57.733	58.2342	58.7359	59.238	59.74	60.2417	60.7426	61.2425	61.741	62.2377	62.7324	63.2246	63.714	64.2002	-1.94803	-1.89289	-1.82498	-1.74424	-1.65058	-1.54395	-1.42429	-1.29155	-1.14568	-0.98667	-0.814489	-0.629126	-0.430581	-0.21886	0.00602132	5.13343	2872.65
5.74	0.439571	10.0065	2.63796	17.0242	-1.96725	56.9331	14.4675	16.9634	57.4319	57.9319	58.4327	58.9342	59.4359	59.9374	60.4385	60.9389	61.4381	61.9359	62.4318	62.9255	63.4168	63.9052	64.3903	-1.92227	-1.86464	-1.79425	-1.71101	-1.61485	-1.5057	-1.38352	-1.24826	-1.09988	-0.938349	-0.763653	-0.575781	-0.374733	-0.160517	0.066848	5.00322	2751.72
5.76	0.429051	10.0081	2.97379	16.5709	-1.94313	57.1322	14.8598	15.2187	57.6308	58.1306	58.6312	59.1323	59.6335	60.1346	60.6352	61.1349	61.6335	62.1305	62.6256	63.1185	63.6088	64.0962	64.5803	-1.89575	-1.83571	-1.7629	-1.67723	-1.57863	-1.46704	-1.34242	-1.20471	-1.05388	-0.889909	-0.712772	-0.522465	-0.318989	-0.102354	0.127419	4.87675	2639.66
5.78	0.418752	10.0093	3.30075	16.1374	-1.91822	57.3312	15.2523	13.6924	57.8297	58.3292	58.8295	59.3302	59.831	60.3316	60.8316	61.3308	61.8286	62.3249	62.8192	63.3112	63.8006	64.287	64.77	-1.8685	-1.80612	-1.73095	-1.64292	-1.54196	-1.428	-1.30101	-1.16093	-1.00773	-0.841385	-0.661883	-0.469218	-0.26339	-0.0444144	0.187689	4.75259	2534.76
5.8	0.408517	10.0103	3.6192	15.7178	-1.89252	57.5302	15.6451	12.3526	58.0284	58.5277	59.0276	59.528	60.0284	60.5285	61.0279	61.5264	62.0236	62.5191	63.0126	63.5038	63.9922	64.4776	64.9596	-1.84054	-1.77589	-1.69845	-1.60813	-1.50488	-1.38863	-1.25934	-1.11696	-0.961462	-0.792826	-0.611037	-0.416088	-0.207987	0.0132542	0.247611	4.61914	2435.07
5.82	0.398196	10.0112	3.92932	15.3017	-1.86608	57.729	16.038	11.1726	58.2271	58.726	59.2257	59.7257	60.2256	60.7252	61.2241	61.722	62.2185	62.7133	63.206	63.6963	64.1838	64.6682	65.1492	-1.81192	-1.74508	-1.66543	-1.57291	-1.46745	-1.34899	-1.21748	-1.07289	-0.91518	-0.744336	-0.560342	-0.363197	-0.152906	0.0705143	0.307039	4.48247	2338.98
5.84	0.387761	10.0119	4.23108	14.882	-1.83894	57.9278	16.431	10.1301	58.4256	58.9243	59.4236	59.9232	60.4227	60.9218	61.4202	61.9174	62.4133	62.9073	63.3993	63.8887	64.3754	64.8588	65.3387	-1.78267	-1.71371	-1.63195	-1.53731	-1.42972	-1.30912	-1.17549	-1.02876	-0.868927	-0.695957	-0.509844	-0.310585	-0.0981899	0.127325	0.365933	4.34717	2246.21
5.86	0.377288	10.0125	4.52439	14.4571	-1.81112	58.1264	16.8242	9.20632	58.624	59.1224	59.6214	60.1206	60.6197	61.1183	61.6161	62.1128	62.608	63.1013	63.5925	64.0812	64.5669	65.0494	65.5284	-1.75283	-1.68184	-1.59803	-1.50134	-1.3917	-1.26906	-1.13337	-0.984597	-0.822712	-0.647699	-0.459546	-0.258256	-0.0438376	0.183691	0.4243	4.21576	2157.38
5.88	0.366883	10.013	4.80918	14.0298	-1.78267	58.325	17.2175	8.38542	58.8223	59.3205	59.8191	60.318	60.8166	61.3147	61.812	62.3081	62.8026	63.2953	63.7857	64.2736	64.7585	65.2401	65.718	-1.72242	-1.64947	-1.56369	-1.46503	-1.35342	-1.2288	-1.09113	-0.940384	-0.776528	-0.599547	-0.409433	-0.206188	0.010177	0.239641	0.482175	4.08727	2073.21
5.9	0.356552	10.0134	5.0854	13.6011	-1.75361	58.5234	17.6109	7.65394	59.0205	59.5184	60.0168	60.5152	61.0134	61.5111	62.0078	62.5033	62.9972	63.4892	63.9789	64.466	64.95	65.4307	65.9078	-1.69147	-1.61663	-1.52896	-1.4284	-1.31488	-1.18836	-1.04879	-0.896145	-0.730391	-0.551515	-0.359513	-0.154387	0.0638505	0.295178	0.539563	3.9516	1993.56
5.92	0.346202	10.0138	5.35302	13.1689	-1.72396	58.7218	18.0045	7.00045	59.2187	59.7163	60.2143	60.7124	61.2102	61.7074	62.2036	62.6985	63.1918	63.6831	64.1721	64.6584	65.1417	65.6215	66.0976	-1.66002	-1.58336	-1.49388	-1.39149	-1.27616	-1.14781	-1.00642	-0.85195	-0.684378	-0.503689	-0.30988	-0.102953	0.117076	0.350185	0.596341	3.81182	1917.51
5.94	0.335686	10.0141	5.61192	12.7281	-1.69377	58.92	18.3982	6.41519	59.4167	59.914	60.4117	60.9095	61.4068	61.9036	62.3993	62.8937	63.3864	63.8771	64.3654	64.8509	65.3334	65.8124	66.2877	-1.6281	-1.54972	-1.4585	-1.35438	-1.23731	-1.10723	-0.964099	-0.807894	-0.638591	-0.456176	-0.260646	-0.0520061	0.169728	0.404532	0.652373	3.66263	1843.97
5.96	0.324829	10.0144	5.86185	12.2707	-1.66307	59.1182	18.7919	5.88978	59.6147	60.1117	60.6091	61.1065	61.6035	62.0998	62.5951	63.0889	63.5811	64.0711	64.5588	65.0436	65.5254	66.0036	66.478	-1.59578	-1.51576	-1.42291	-1.31715	-1.19843	-1.06671	-0.921946	-0.764104	-0.593167	-0.409122	-0.211968	-0.00171161	0.221632	0.458035	0.707464	3.49982	1771.84
5.98	0.313415	10.0148	6.10238	11.7853	-1.63192	59.3163	19.1858	5.41702	59.8125	60.3094	60.8065	61.3035	61.8001	62.296	62.7908	63.2842	63.7758	64.2653	64.7523	65.2365	65.7176	66.1951	66.6687	-1.56311	-1.48157	-1.38719	-1.2799	-1.15966	-1.02641	-0.880113	-0.720745	-0.548284	-0.36272	-0.164052	0.0477125	0.272556	0.510451	0.761361	3.31988	1700.02
6	0.301304	10.0151	6.33283	11.2629	-1.60038	59.5143	19.5798	4.99069	60.0104	60.507	61.0038	61.5005	61.9968	62.4923	62.9867	63.4796	63.9708	64.4597	64.9462	65.4298	65.9101	66.3869	66.8598	-1.53018	-1.44724	-1.35145	-1.24276	-1.12111	-0.986454	-0.838752	-0.67798	-0.504117	-0.317156	-0.117095	0.0960563	0.322279	0.561546	0.813819	3.13287	1628.13
6.02	0.288535	10.0155	6.55245	10.703	-1.56853	59.7123	19.974	4.60542	60.2081	60.7045	61.2011	61.6976	62.1935	62.6887	63.1827	63.6752	64.1659	64.6543	65.1403	65.6233	66.1031	66.5793	67.0515	-1.49705	-1.41284	-1.31578	-1.20581	-1.08288	-0.946943	-0.797962	-0.635912	-0.460775	-0.272542	-0.0712138	0.143199	0.370678	0.611193	0.864706	2.94489	1556.96
6.04	0.275261	10.0158	6.76054	10.1125	-1.53641	59.9102	20.3682	4.25656	60.4059	60.9021	61.3984	61.8946	62.3903	62.8851	63.3788	63.8709	64.3612	64.8492	65.3346	65.8171	66.2964	66.772	67.2436	-1.46379	-1.37843	-1.28022	-1.1691	-1.04502	-0.907929	-0.757795	-0.594593	-0.418306	-0.228926	-0.0264545	0.189097	0.417708	0.659349	0.913982	2.75917	1487.8
6.06	0.261671	10.0161	6.95659	9.50259	-1.5041	60.108	20.7626	3.94005	60.6036	61.0996	61.5957	62.0917	62.5871	63.0817	63.575	64.0668	64.5566	65.0443	65.5293	66.0113	66.4901	66.9652	67.4363	-1.43046	-1.34407	-1.24483	-1.13268	-1.00756	-0.869437	-0.71827	-0.554037	-0.37672	-0.186312	0.0171827	0.233754	0.46338	0.70603	0.961664	2.57765	1421.86
6.08	0.247944	10.0164	7.14037	8.88637	-1.47163	60.3059	21.1571	3.65235	60.8013	61.2971	61.7931	62.2888	62.784	63.2783	63.7713	64.2628	64.7523	65.2396	65.7242	66.2059	66.6842	67.1588	67.6294	-1.39708	-1.30978	-1.20962	-1.09655	-0.970516	-0.831473	-0.679387	-0.514236	-0.336003	-0.144681	0.0597243	0.277202	0.507731	0.751279	1.0078	2.40189	1360.04
6.1	0.234221	10.0165	7.31186	8.27632	-1.43904	60.5037	21.5518	3.39038	60.9989	61.4946	61.9904	62.486	62.9809	63.475	63.9678	64.4589	64.9482	65.4351	65.9194	66.4007	66.8786	67.3528	67.823	-1.36368	-1.27558	-1.17461	-1.06073	-0.933885	-0.79403	-0.641133	-0.475171	-0.296129	-0.104	0.10121	0.319489	0.550815	0.795156	1.05247	2.2327	1302.81
6.12	0.220597	10.0167	7.4713	7.68371	-1.40636	60.7014	21.9465	3.15144	61.1966	61.6921	62.1878	62.6831	63.1779	63.6718	64.1643	64.6552	65.1442	65.6308	66.1148	66.5958	67.0733	67.5472	68.017	-1.3303	-1.24149	-1.13981	-1.02522	-0.897666	-0.7571	-0.603492	-0.436819	-0.257068	-0.0642322	0.141683	0.360665	0.592689	0.837724	1.09573	2.07077	1250.32
6.14	0.207161	10.0167	7.61914	7.1154	-1.37362	60.8992	22.3414	2.93312	61.3942	61.8896	62.3851	62.8804	63.375	63.8686	64.361	64.8517	65.3404	65.8268	66.3105	66.7911	67.2684	67.7419	68.2113	-1.29695	-1.20752	-1.10523	-0.99002	-0.861844	-0.720659	-0.566433	-0.399142	-0.218774	-0.0253231	0.181206	0.400798	0.63343	0.87907	1.13767	1.91634	1202.58
6.16	0.194011	10.0167	7.75589	6.57579	-1.34083	61.0969	22.7365	2.73335	61.5918	62.0872	62.5825	63.0776	63.5721	64.0655	64.5577	65.0482	65.5367	66.0229	66.5063	66.9867	67.4637	67.9369	68.4061	-1.26363	-1.17367	-1.07085	-0.955106	-0.826394	-0.684673	-0.529911	-0.362086	-0.181183	0.0128001	0.21986	0.439981	0.673139	0.919301	1.17843	1.77277	1159.58
6.18	0.181266	10.0165	7.88217	6.06851	-1.30803	61.2946	23.1316	2.55026	61.7895	62.2847	62.7799	63.2749	63.7692	64.2625	64.7545	65.2449	65.7332	66.2191	66.7024	67.1825	67.6593	68.1322	68.6011	-1.23037	-1.13994	-1.03666	-0.920453	-0.791277	-0.649093	-0.493867	-0.325578	-0.144214	0.0502307	0.257749	0.478328	0.711941	0.958556	1.21813	1.64047	1121.25
6.2	0.169028	10.0164	7.99865	5.59589	-1.27521	61.4923	23.5269	2.38221	61.9871	62.4822	62.9773	63.4722	63.9664	64.4595	64.9514	65.4416	65.9297	66.4155	66.8985	67.3785	67.855	68.3278	68.7964	-1.19715	-1.10632	-1.00264	-0.886029	-0.756451	-0.613863	-0.458235	-0.289545	-0.107779	0.0870653	0.294982	0.515957	0.749964	0.996971	1.25693	1.51744	1087.44
6.22	0.157358	10.0161	8.10604	5.15839	-1.24238	61.69	23.9222	2.22775	62.1847	62.6797	63.1748	63.6695	64.1636	64.6566	65.1483	65.6384	66.1264	66.612	67.0948	67.5746	68.051	68.5235	68.9919	-1.16398	-1.0728	-0.968764	-0.851805	-0.721876	-0.578937	-0.422959	-0.253918	-0.0718038	0.123388	0.331651	0.55297	0.78732	1.03467	1.29497	1.40255	1057.83
6.24	0.146281	10.0158	8.20502	4.75473	-1.20956	61.8876	24.3177	2.08559	62.3822	62.8772	63.3722	63.8668	64.3608	64.8537	65.3453	65.8352	66.3231	66.8085	67.2912	67.7709	68.247	68.7194	69.1876	-1.13085	-1.03937	-0.935021	-0.817756	-0.68752	-0.544276	-0.387992	-0.218648	-0.0362302	0.159264	0.367827	0.589444	0.824091	1.07173	1.33232	1.2951	1032.01
6.26	0.135798	10.0154	8.29626	4.38236	-1.17673	62.0853	24.7133	1.95456	62.5798	63.0747	63.5696	64.0641	64.558	65.0509	65.5423	66.0321	66.5198	67.0052	67.4877	67.9672	68.4432	68.9154	69.3835	-1.09776	-1.00601	-0.901397	-0.783863	-0.65336	-0.509848	-0.353298	-0.183687	-0.00100406	0.194754	0.40358	0.625458	0.860364	1.10826	1.36911	1.19455	1009.57
6.28	0.125896	10.015	8.38034	4.03806	-1.14392	62.2829	25.109	1.83364	62.7774	63.2722	63.767	64.2615	64.7553	65.248	65.7394	66.2291	66.7167	67.2019	67.6843	68.1637	68.6395	69.1116	69.5795	-1.06471	-0.972727	-0.867881	-0.750113	-0.619376	-0.475631	-0.318848	-0.149006	0.0339077	0.229895	0.438949	0.661053	0.896184	1.1443	1.40537	1.10052	990.105
6.3	0.11656	10.0146	8.45779	3.71864	-1.11111	62.4805	25.5048	1.72191	62.975	63.4697	63.9644	64.4588	64.9525	65.4452	65.9365	66.4261	66.9136	67.3987	67.881	68.3602	68.8359	69.3079	69.7756	-1.0317	-0.939515	-0.834464	-0.716493	-0.585552	-0.441605	-0.28462	-0.114576	0.0685366	0.264722	0.473973	0.696273	0.931597	1.17991	1.44116	1.01263	973.25
6.32	0.107777	10.0141	8.52908	3.42131	-1.07833	62.6782	25.9006	1.61855	63.1725	63.6672	64.1619	64.6562	65.1498	65.6424	66.1336	66.6231	67.1105	67.5955	68.0777	68.5568	69.0324	69.5042	69.9719	-0.998736	-0.906371	-0.801142	-0.682993	-0.551876	-0.407752	-0.250592	-0.0803754	0.10291	0.299267	0.508687	0.731156	0.966645	1.21512	1.47654	0.930568	958.692
6.34	0.0995364	10.0136	8.59464	3.14394	-1.04556	62.8758	26.2966	1.52282	63.3701	63.8647	64.3593	64.8536	65.3471	65.8396	66.3307	66.8201	67.3075	67.7924	68.2745	68.7535	69.229	69.7007	70.1682	-0.965812	-0.873291	-0.767907	-0.649604	-0.518334	-0.374058	-0.216747	-0.04638	0.137054	0.333558	0.543125	0.765737	1.00137	1.24999	1.51154	0.854041	946.154
6.36	0.0918211	10.0131	8.65484	2.88479	-1.01281	63.0734	26.6926	1.43405	63.5676	64.0622	64.5567	65.0509	65.5444	66.0368	66.5279	67.0172	67.5045	67.9893	68.4713	68.9503	69.4257	69.8973	70.3647	-0.93293	-0.840274	-0.734756	-0.616319	-0.484917	-0.34051	-0.183069	-0.0125731	0.170989	0.367618	0.577309	0.800044	1.0358	1.28453	1.54621	0.782829	935.383
6.38	0.0846159	10.0126	8.71003	2.64279	-0.980084	63.2709	27.0887	1.35164	63.7652	64.2597	64.7542	65.2483	65.7417	66.2341	66.7251	67.2144	67.7015	68.1863	68.6682	69.1471	69.6224	70.094	70.5613	-0.90009	-0.807317	-0.701683	-0.583132	-0.451616	-0.307096	-0.149544	0.0210616	0.204732	0.401468	0.611264	0.834103	1.06996	1.3188	1.58057	0.71673	926.154
6.4	0.0779007	10.0121	8.76055	2.41715	-0.947386	63.4685	27.4849	1.27506	63.9627	64.4572	64.9516	65.4457	65.9391	66.4314	66.9223	67.4115	67.8986	68.3833	68.8652	69.344	69.8192	70.2907	70.7579	-0.867291	-0.774418	-0.668684	-0.550035	-0.418422	-0.273807	-0.116161	0.0545364	0.238297	0.435123	0.645006	0.86793	1.10387	1.35279	1.61464	0.6554	918.264
6.42	0.071652	10.0116	8.80672	2.20723	-0.914713	63.6661	27.8811	1.20382	64.1602	64.6548	65.1493	65.6435	66.137	66.6294	67.1205	67.6099	68.0972	68.582	69.0641	69.5431	70.0186	70.4903	70.9579	-0.834533	-0.74221	-0.637029	-0.518931	-0.387871	-0.243808	-0.0867141	0.083433	0.266644	0.462922	0.67226	0.894642	1.13004	1.37842	1.63974	0.598637	911.536
6.44	0.0655957	10.0112	8.84877	2.00141	-0.882073	63.8637	28.2774	1.13747	64.3577	64.8524	65.3471	65.8414	66.3351	66.8277	67.319	67.8086	68.2961	68.7813	69.2637	69.743	70.2188	70.6909	71.1588	-0.801833	-0.710255	-0.605819	-0.488469	-0.358156	-0.21484	-0.0584909	0.110912	0.293381	0.488919	0.69752	0.919169	1.15384	1.4015	1.6621	0.504064	905.571
6.46	0.0591746	10.0107	8.88653	1.77327	-0.84949	64.0612	28.6738	1.07563	64.5553	65.0501	65.5449	66.0394	66.5332	67.0261	67.5176	68.0074	68.4952	68.9806	69.4634	69.943	70.4192	70.8916	71.3599	-0.769245	-0.67846	-0.574818	-0.458262	-0.328743	-0.186222	-0.0306664	0.137944	0.319624	0.514375	0.722192	0.94306	1.17695	1.42384	1.68368	0.378975	899.838
6.48	0.0519254	10.0102	8.91929	1.49689	-0.817018	64.2588	29.0703	1.01792	64.7528	65.2478	65.7427	66.2374	66.7314	67.2245	67.7163	68.2064	68.6945	69.1802	69.6633	70.1432	70.6198	71.0927	71.5614	-0.736852	-0.64693	-0.544153	-0.428462	-0.299808	-0.158151	-0.00345769	0.164293	0.345114	0.539011	0.745978	0.966	1.19905	1.4451	1.70411	0.238338	894.097
6.5	0.0436676	10.0098	8.94589	1.15755	-0.784728	64.4564	29.4668	0.964024	64.9504	65.4455	65.9406	66.4355	66.9298	67.4231	67.9151	68.4055	68.8939	69.38	69.8634	70.3438	70.8208	71.2941	71.7633	-0.704744	-0.615774	-0.513948	-0.399209	-0.271507	-0.130799	0.0229455	0.18975	0.369629	0.562587	0.76862	0.987713	1.21984	1.46498	1.72308	0.0907828	888.489
6.52	0.0344739	10.0093	8.96505	0.754294	-0.752694	64.654	29.8635	0.913635	65.1481	65.6433	66.1386	66.6337	67.1282	67.6218	68.1141	68.6048	69.0936	69.5801	70.0639	70.5447	71.0222	71.496	71.9657	-0.673003	-0.585072	-0.484287	-0.370588	-0.243925	-0.104256	0.0484527	0.214224	0.393073	0.585005	0.790017	1.0081	1.23922	1.48335	1.74046	-0.058481	883.399
6.54	0.0245626	10.0089	8.97559	0.298046	-0.720982	64.8516	30.2602	0.866485	65.3458	65.8412	66.3367	66.832	67.3268	67.8207	68.3133	68.8044	69.2936	69.7804	70.2647	70.746	71.224	71.6983	72.1686	-0.641693	-0.554903	-0.455259	-0.342701	-0.217176	-0.0786437	0.072931	0.237572	0.415296	0.606109	0.810007	1.02698	1.257	1.50004	1.75607	-0.205576	879.265
6.56	0.0141912	10.0084	8.97661	-0.192868	-0.689644	65.0494	30.6571	0.822326	65.5435	66.0391	66.5349	67.0304	67.5255	68.0197	68.5127	69.0041	69.4937	69.981	70.4658	70.9476	71.4261	71.901	72.3718	-0.610863	-0.525292	-0.426867	-0.315527	-0.191221	-0.0539035	0.0964587	0.259892	0.436411	0.626025	0.828731	1.04452	1.27336	1.51524	1.7701	-0.348513	876.428
6.58	0.00358884	10.0079	8.96763	-0.697359	-0.65872	65.2471	31.0541	0.780933	65.7414	66.2372	66.7331	67.229	67.7243	68.2188	68.7122	69.2041	69.6941	70.1819	70.6671	71.1494	71.6285	72.104	72.5755	-0.580543	-0.496271	-0.399144	-0.289103	-0.166093	-0.0300696	0.119002	0.281148	0.456386	0.644723	0.84616	1.06069	1.28828	1.52891	1.78254	-0.484701	875.094
6.6	-0.00706381	10.0074	8.9486	-1.19566	-0.628239	65.4449	31.4512	0.742103	65.9393	66.4353	66.9315	67.4276	67.9233	68.4181	68.9119	69.4042	69.8946	70.3829	70.8687	71.3516	71.8313	72.3074	72.7796	-0.550756	-0.467861	-0.372113	-0.263449	-0.141815	-0.00716552	0.140536	0.301316	0.475193	0.662177	0.862267	1.07545	1.30172	1.54103	1.79335	-0.613005	875.344
6.62	-0.0176208	10.0069	8.91979	-1.67324	-0.59822	65.6428	31.8485	0.705646	66.1373	66.6335	67.13	67.6265	68.1226	68.6181	69.1127	69.6059	70.0974	70.587	71.0743	71.5589	72.0405	72.5188	72.9934	-0.521511	-0.439988	-0.345882	-0.239128	-0.119672	0.0125338	0.157529	0.315344	0.486	0.669511	0.865881	1.07511	1.29717	1.53206	1.77974	-0.73337	803.496
6.64	-0.0282349	10.0064	8.88165	-2.13174	-0.568684	65.8408	32.2458	0.671392	66.3353	66.8317	67.3287	67.826	68.3233	68.8206	69.3173	69.8134	70.3085	70.8023	71.2947	71.7852	72.2738	72.76	73.2435	-0.492833	-0.412555	-0.321043	-0.218232	-0.104065	0.0215105	0.158539	0.307062	0.467112	0.638718	0.8219	1.01667	1.22305	1.44103	1.6706	-0.885985	504.756
6.66	-0.0403367	10.0058	8.83407	-2.63587	-0.539686	66.0388	32.6433	0.639182	66.5335	67.03	67.5275	68.0255	68.5241	69.0228	69.5217	70.0203	70.5186	71.0163	71.5132	72.0091	72.5038	72.997	73.4886	-0.464848	-0.385953	-0.297108	-0.19825	-0.0893223	0.029729	0.158953	0.298395	0.448096	0.608093	0.778418	0.959098	1.15016	1.35162	1.56349	-1.21462	308.577
6.68	-0.055377	10.005	8.77522	-3.26685	-0.511373	66.2369	33.0409	0.608871	66.7317	67.2285	67.7264	68.2252	68.7248	69.225	69.7257	70.2267	70.7278	71.2289	71.7299	72.2304	72.7305	73.2298	73.7283	-0.437792	-0.360503	-0.27445	-0.179573	-0.0758171	0.0368705	0.15854	0.289238	0.42901	0.577896	0.735934	0.903161	1.07961	1.26531	1.46028	-1.53887	187.311
6.7	-0.0734864	10.004	8.70217	-4.0558	-0.483936	66.4351	33.4386	0.580324	66.9301	67.4272	67.9255	68.425	68.9256	69.4271	69.9295	70.4325	70.9361	71.4402	71.9446	72.4491	72.9538	73.4583	73.9627	-0.411888	-0.336447	-0.253315	-0.162435	-0.0637563	0.0427718	0.157198	0.279569	0.40993	0.548323	0.69479	0.849368	1.01209	1.183	1.36213	-1.8625	115.865
6.72	-0.0940745	10.0028	8.61178	-4.99451	-0.457561	66.6335	33.8366	0.553418	67.1287	67.626	68.1248	68.6249	69.1264	69.6291	70.1329	70.6377	71.1435	71.6501	72.1574	72.6653	73.1738	73.6827	74.1919	-0.387321	-0.313977	-0.233884	-0.146995	-0.0532604	0.0473672	0.154934	0.269484	0.391061	0.519707	0.655462	0.798367	0.948458	1.10577	1.27035	-2.18815	76.0627
6.74	-0.116281	10.0014	8.50138	-6.04582	-0.432399	66.832	34.2347	0.528042	67.3274	67.825	68.3242	68.825	69.3273	69.831	70.3361	70.8424	71.35	71.8587	72.3685	72.8792	73.3909	73.9033	74.4166	-0.364222	-0.293201	-0.216247	-0.133314	-0.0443589	0.0506629	0.151794	0.259076	0.372549	0.492255	0.618232	0.750518	0.88915	1.03417	1.1856	-2.51732	55.3266
6.76	-0.139264	9.99974	8.36927	-7.15601	-0.408556	67.0307	34.6331	0.504093	67.5263	68.0242	68.5238	69.0251	69.5281	70.0328	70.5389	71.0466	71.5557	72.0662	72.578	73.0911	73.6053	74.1207	74.6372	-0.342671	-0.274163	-0.200413	-0.121379	-0.0370211	0.0527008	0.147826	0.248393	0.35444	0.466004	0.583123	0.705832	0.834167	0.968163	1.10785	-2.85036	45.9113
6.78	-0.162735	9.99789	8.21471	-8.28504	-0.386107	67.2295	35.0316	0.481476	67.7254	68.2235	68.7235	69.2254	69.729	70.2344	70.7415	71.2503	71.7607	72.2726	72.7861	73.301	73.8174	74.3351	74.8541	-0.322734	-0.25693	-0.186442	-0.111232	-0.031264	0.0534988	0.143093	0.237553	0.336915	0.441214	0.550483	0.664758	0.784071	0.908455	1.03794	-3.18487	44.2339
6.8	-0.186717	9.99585	8.03759	-9.40821	-0.365125	67.4284	35.4303	0.460104	67.9246	68.423	68.9234	69.4257	69.9299	70.436	70.9439	71.4536	71.965	72.4781	72.9929	73.5093	74.0272	74.5468	75.0678	-0.304487	-0.241577	-0.174406	-0.10294	-0.0271456	0.0530123	0.137567	0.226551	0.319997	0.417938	0.520407	0.627434	0.739052	0.855291	0.976182	-3.5202	48.8999
6.82	-0.21104	9.99368	7.83823	-10.504	-0.345682	67.6275	35.8292	0.439896	68.124	68.6227	69.1234	69.6262	70.1309	70.6375	71.146	71.6564	72.1687	72.6827	73.1985	73.716	74.2352	74.7561	75.2786	-0.28799	-0.228152	-0.164341	-0.0965241	-0.0246691	0.0512558	0.131282	0.215442	0.303765	0.396283	0.493026	0.594026	0.699311	0.808911	0.922856	-3.82499	59.8753
6.84	-0.234409	9.99157	7.61766	-11.5153	-0.327823	67.8267	36.2282	0.420779	68.3234	68.8225	69.3235	69.8267	70.3318	70.8389	71.348	71.859	72.3718	72.8866	73.4032	73.9215	74.4417	74.9635	75.4871	-0.273215	-0.216554	-0.156085	-0.0917745	-0.0235929	0.048491	0.124508	0.204488	0.288462	0.376459	0.46851	0.564643	0.664888	0.769273	0.877829	-4.00743	76.7164
6.86	-0.255007	9.98978	7.37842	-12.3566	-0.311506	68.0261	36.6274	0.402682	68.5231	69.0224	69.5237	70.0272	70.5327	71.0403	71.5498	72.0613	72.5747	73.09	73.6072	74.1262	74.6471	75.1697	75.6941	-0.260005	-0.206524	-0.149315	-0.0883466	-0.0235883	0.0449903	0.117419	0.193729	0.273949	0.358109	0.446238	0.538366	0.634521	0.734733	0.839029	-4.09289	97.1564
6.88	-0.271744	9.98847	7.12461	-12.9674	-0.296606	68.2255	37.0267	0.385544	68.7228	69.2223	69.724	70.2278	70.7337	71.2416	71.7515	72.2634	72.7773	73.2931	73.8108	74.3304	74.8518	75.375	75.9	-0.248146	-0.197761	-0.14367	-0.0858421	-0.0242462	0.0411481	0.110371	0.183453	0.260423	0.341312	0.426148	0.514962	0.607781	0.704635	0.805553	-4.10115	118.432
6.9	-0.284388	9.98774	6.86112	-13.3259	-0.282957	68.425	37.4261	0.369304	68.9225	69.4224	69.9244	70.4285	70.9347	71.4429	71.9532	72.4655	72.9798	73.496	74.0141	74.5341	75.056	75.5797	76.1052	-0.237416	-0.189995	-0.138855	-0.0839635	-0.0252903	0.0371956	0.103525	0.173728	0.247836	0.325877	0.407882	0.493881	0.583902	0.677976	0.776129	-4.04835	137.912
6.92	-0.293148	9.98758	6.59296	-13.44	-0.270391	68.6246	37.8256	0.353907	69.1224	69.6225	70.1248	70.6292	71.1357	71.6443	72.1549	72.6675	73.1822	73.6988	74.2173	74.7377	75.26	75.7841	76.31	-0.227615	-0.182997	-0.134627	-0.0824756	-0.0265095	0.0333021	0.0969905	0.164586	0.236121	0.311624	0.391126	0.474657	0.562247	0.653925	0.749721	-3.95046	153.646
6.94	-0.298283	9.98796	6.3248	-13.3362	-0.258753	68.8243	38.2252	0.339302	69.3223	69.8227	70.3252	70.8299	71.3367	71.8456	72.3565	72.8695	73.3845	73.9015	74.4204	74.9412	75.4638	75.9884	76.5147	-0.21856	-0.17656	-0.130774	-0.0811717	-0.02772	0.0296128	0.0908581	0.156048	0.225212	0.298383	0.375591	0.456866	0.542239	0.63174	0.725397	-3.82157	164.162
6.96	-0.300116	9.98881	6.06059	-13.0565	-0.247906	69.024	38.6248	0.325441	69.5222	70.0228	70.5256	71.0306	71.5377	72.0469	72.5581	73.0715	73.5868	74.1041	74.6234	75.1445	75.6676	76.1925	76.7193	-0.210097	-0.170514	-0.127122	-0.079888	-0.0287793	0.0262362	0.0851906	0.148116	0.215043	0.286004	0.36103	0.440151	0.523399	0.610803	0.702395	-3.67283	168.707
6.98	-0.29904	9.99001	5.80335	-12.6501	-0.237737	69.2238	39.0245	0.31228	69.7222	70.223	70.7261	71.2313	71.7387	72.2481	72.7597	73.2734	73.789	74.3067	74.8263	75.3479	75.8713	76.3967	76.9238	-0.202105	-0.164736	-0.12355	-0.0785144	-0.0295963	0.0232368	0.0800173	0.140777	0.205549	0.274363	0.347252	0.424246	0.505377	0.590675	0.68017	-3.51392	167.354
7	-0.295424	9.99149	5.55515	-12.1614	-0.22815	69.4236	39.4242	0.299776	69.9222	70.4233	70.9265	71.432	71.9396	72.4494	72.9613	73.4752	73.9912	74.5092	75.0292	75.5511	76.075	76.6008	77.1284	-0.194491	-0.159134	-0.119975	-0.0769805	-0.030118	0.0206451	0.0753414	0.134003	0.196662	0.26335	0.334099	0.408939	0.487902	0.571019	0.65832	-3.35219	160.708
7.02	-0.289627	9.99314	5.31727	-11.6255	-0.219068	69.6234	39.824	0.28789	70.1223	70.6235	71.127	71.6327	72.1406	72.6506	73.1628	73.677	74.1933	74.7117	75.232	75.7544	76.2786	76.8048	77.3329	-0.187183	-0.153643	-0.116339	-0.0752378	-0.0303072	0.0184855	0.0711726	0.127786	0.188358	0.25292	0.321504	0.39414	0.470859	0.551693	0.636671	-3.19285	149.794
7.04	-0.282045	9.99487	5.09036	-11.0689	-0.210423	69.8233	40.2239	0.276587	70.3223	70.8238	71.3274	71.8334	72.3415	72.8518	73.3642	73.8787	74.3954	74.9141	75.4348	75.9575	76.4822	77.0088	77.5373	-0.180129	-0.148225	-0.11262	-0.07328	-0.0301738	0.0167312	0.067467	0.122065	0.180558	0.242976	0.30935	0.379712	0.454092	0.53252	0.615027	-3.03914	135.915
7.06	-0.273106	9.99661	4.87463	-10.511	-0.202156	70.0233	40.6238	0.265832	70.5224	71.024	71.5279	72.034	72.5423	73.0529	73.5656	74.0804	74.5973	75.1163	75.6374	76.1605	76.6856	77.2127	77.7417	-0.173288	-0.142861	-0.108815	-0.0711208	-0.0297449	0.0153438	0.0641768	0.116785	0.1732	0.233453	0.297573	0.365592	0.43754	0.513446	0.593341	-2.89327	120.465
7.08	-0.26327	9.99829	4.66995	-9.96719	-0.194222	70.2232	41.0237	0.255594	70.7225	71.2243	71.7283	72.2346	72.7432	73.2539	73.7668	74.2819	74.7992	75.3185	75.8399	76.3634	76.8889	77.4164	77.9459	-0.16664	-0.137552	-0.104948	-0.0687978	-0.0290705	0.014265	0.0612393	0.111883	0.166227	0.2243	0.286134	0.351757	0.421199	0.49449	0.571659	-2.75644	104.757
7.1	-0.252955	9.99986	4.4759	-9.44889	-0.186585	70.4232	41.4236	0.245845	70.9227	71.4246	71.9287	72.4352	72.9439	73.4549	73.968	74.4834	75.0009	75.5206	76.0423	76.5662	77.0921	77.62	78.15	-0.160175	-0.132311	-0.101049	-0.0663567	-0.0282054	0.0134354	0.0585956	0.107305	0.159593	0.215488	0.275021	0.33822	0.405114	0.475732	0.550101	-2.62926	89.7823
7.12	-0.242506	10.0013	4.2919	-8.9636	-0.179223	70.6232	41.8236	0.236555	71.1228	71.6248	72.1291	72.6357	73.1446	73.6558	74.1692	74.6847	75.2025	75.7225	76.2445	76.7687	77.295	77.8234	78.3538	-0.15389	-0.12716	-0.0971556	-0.0638481	-0.0272084	0.0127926	0.0561839	0.102994	0.153252	0.206986	0.264224	0.324995	0.389327	0.457246	0.528782	-2.51156	76.1496
7.14	-0.232178	10.0025	4.11723	-8.5158	-0.17212	70.8233	42.2236	0.2277	71.323	71.8251	72.3295	72.8363	73.3453	73.8566	74.3702	74.886	75.404	75.9242	76.4466	76.9711	77.4977	78.0265	78.5573	-0.147791	-0.122119	-0.0933039	-0.0613167	-0.0261296	0.0122856	0.0539567	0.0989114	0.147177	0.198782	0.253753	0.312117	0.373901	0.439133	0.507839	-2.40269	64.1434
7.16	-0.22213	10.0036	3.95112	-8.10789	-0.165267	71.0234	42.6237	0.219255	71.5231	72.0253	72.5298	73.0367	73.5459	74.0574	74.5711	75.0871	75.6053	76.1258	76.6484	77.1733	77.7002	78.2293	78.7606	-0.141882	-0.117209	-0.0895239	-0.0588	-0.0250103	0.0118723	0.0518746	0.0950232	0.141345	0.190866	0.243613	0.299612	0.358889	0.421471	0.487382	-2.30191	53.8005
7.18	-0.21248	10.0045	3.79278	-7.73774	-0.158659	71.2234	43.0237	0.211198	71.7233	72.2255	72.7302	73.2372	73.7465	74.2581	74.772	75.2881	75.8066	76.3272	76.8501	77.3752	77.9025	78.432	78.9635	-0.136171	-0.112448	-0.0858437	-0.0563324	-0.0238881	0.0115153	0.0499034	0.0913019	0.135736	0.183232	0.233815	0.28751	0.344341	0.404335	0.467517	-2.20816	45.0421
7.2	-0.203297	10.0052	3.64149	-7.40121	-0.152292	71.4235	43.4238	0.203508	71.9234	72.4258	72.9305	73.4375	73.947	74.4587	74.9727	75.4891	76.0077	76.5286	77.0517	77.577	78.1046	78.6343	79.1662	-0.130663	-0.107852	-0.0822861	-0.0539414	-0.0227927	0.011185	0.0480163	0.0877258	0.130338	0.175878	0.224369	0.275836	0.330303	0.387794	0.448333	-2.12038	37.7147
7.22	-0.194611	10.0058	3.49664	-7.09328	-0.146162	71.6236	43.8239	0.196164	72.1236	72.626	73.1308	73.6379	74.1474	74.6593	75.1734	75.6899	76.2087	76.7297	77.2531	77.7786	78.3064	78.8365	79.3687	-0.125362	-0.103429	-0.0788639	-0.0516424	-0.0217409	0.0108644	0.0461971	0.084281	0.12514	0.168796	0.215274	0.264597	0.316788	0.37187	0.429866	-2.03758	31.6237
7.24	-0.186424	10.0062	3.3577	-6.80883	-0.140268	71.8237	44.224	0.189149	72.3237	72.8262	73.331	73.8383	74.3478	74.8598	75.3741	75.8907	76.4096	76.9308	77.4543	77.9801	78.5081	79.0384	79.5709	-0.12027	-0.0991871	-0.0755872	-0.0494476	-0.0207453	0.0105423	0.0444381	0.0809646	0.120144	0.162	0.206554	0.253828	0.303846	0.356629	0.412199	-1.9589	26.5844
7.26	-0.178715	10.0065	3.22425	-6.54313	-0.134604	72.0239	44.6241	0.182444	72.5239	73.0264	73.5313	74.0386	74.5482	75.0603	75.5746	76.0913	76.6104	77.1317	77.6554	78.1814	78.7096	79.2401	79.7728	-0.115386	-0.0951262	-0.0724592	-0.0473627	-0.0198148	0.0102064	0.0427226	0.0777556	0.115327	0.155459	0.198172	0.243488	0.291428	0.342015	0.395269	-1.88366	22.4106
7.28	-0.171451	10.0067	3.09596	-6.29213	-0.129167	72.224	45.0242	0.176034	72.724	73.2266	73.7315	74.2389	74.7486	75.2607	75.7751	76.292	76.8111	77.3326	77.8564	78.3825	78.9109	79.4416	79.9746	-0.110704	-0.091245	-0.0694807	-0.0453902	-0.0189527	0.00985291	0.0410475	0.0746519	0.110687	0.149173	0.190132	0.233583	0.279547	0.328046	0.379098	-1.81124	18.9501
7.3	-0.164594	10.0068	2.97257	-6.05268	-0.123949	72.4241	45.4243	0.169904	72.9242	73.4268	73.9317	74.4391	74.9489	75.4611	75.9756	76.4925	77.0118	77.5334	78.0573	78.5836	79.1121	79.643	80.1762	-0.106221	-0.0875375	-0.066645	-0.0435234	-0.0181523	0.00948818	0.0394182	0.0716579	0.106227	0.143146	0.182434	0.224112	0.268198	0.314713	0.363677	-1.74152	16.0722
7.32	-0.158105	10.0069	2.85386	-5.82246	-0.118945	72.6242	45.8244	0.164037	73.1244	73.6269	74.132	74.6394	75.1492	75.6614	76.176	76.693	77.2123	77.7341	78.2581	78.7845	79.3132	79.8442	80.3776	-0.101929	-0.0839951	-0.0639429	-0.0417525	-0.0174046	0.00912007	0.0378409	0.0687772	0.101948	0.137373	0.17507	0.21506	0.257361	0.301992	0.348971	-1.67405	13.6669
7.34	-0.151943	10.0069	2.73969	-5.59992	-0.114146	72.8244	46.2245	0.158422	73.3245	73.8271	74.3322	74.8396	75.3495	75.8617	76.3764	76.8935	77.4129	77.9347	78.4588	78.9853	79.5142	80.0453	80.5788	-0.0978191	-0.0806111	-0.0613702	-0.0400776	-0.0167149	0.00873671	0.0362956	0.0659804	0.0978095	0.131801	0.167975	0.206347	0.246938	0.289765	0.334846	-1.60877	11.643
7.36	-0.146073	10.0068	2.62989	-5.38415	-0.109546	73.0245	46.6246	0.153045	73.5247	74.0273	74.5323	75.0398	75.5497	76.062	76.5768	77.0939	77.6134	78.1352	78.6595	79.1861	79.715	80.2463	80.78	-0.0938845	-0.077377	-0.0589158	-0.0384829	-0.0160605	0.00836928	0.0348244	0.0633226	0.0938818	0.12652	0.161254	0.198102	0.237082	0.278212	0.321509	-1.54565	9.94335
7.38	-0.140464	10.0068	2.52434	-5.17466	-0.105137	73.2246	47.0248	0.147895	73.7248	74.2274	74.7325	75.24	75.75	76.2623	76.7771	77.2942	77.8138	78.3357	78.8601	79.3868	79.9158	80.4472	80.981	-0.0901161	-0.0742833	-0.0565727	-0.0369669	-0.0154488	0.00799898	0.0333935	0.060752	0.0900917	0.12143	0.154783	0.190168	0.227603	0.267104	0.308689	-1.48449	8.49968
7.4	-0.135088	10.0067	2.42293	-4.97127	-0.100909	73.4248	47.4249	0.142959	73.9249	74.4276	74.9327	75.4402	75.9502	76.4626	76.9774	77.4946	78.0142	78.5362	79.0606	79.5874	80.1165	80.6481	81.1819	-0.0865057	-0.0713223	-0.0543314	-0.0355163	-0.0148605	0.0076528	0.03204	0.0583178	0.0865026	0.116611	0.148659	0.182664	0.218642	0.256609	0.296582	-1.42535	7.27716
7.42	-0.129921	10.0066	2.32552	-4.77391	-0.096856	73.6249	47.825	0.138228	74.1251	74.6277	75.1329	75.6404	76.1504	76.6628	77.1776	77.6949	78.2146	78.7366	79.2611	79.7879	80.3172	80.8488	81.3828	-0.0830451	-0.0684841	-0.0521855	-0.0341333	-0.0143115	0.00729588	0.0307048	0.0559313	0.0829911	0.1119	0.142675	0.17533	0.209882	0.246347	0.28474	-1.36806	6.2244
7.44	-0.124945	10.0064	2.23199	-4.58268	-0.0929694	73.825	48.2251	0.133691	74.3252	74.8279	75.333	75.8406	76.3506	76.863	77.3779	77.8952	78.4149	78.937	79.4615	79.9885	80.5178	81.0495	81.5836	-0.0797265	-0.0657628	-0.0501276	-0.0328054	-0.0137809	0.0069613	0.0294367	0.0536605	0.0796481	0.107415	0.136976	0.168347	0.201542	0.236578	0.273469	-1.31305	5.32613
7.46	-0.120149	10.0063	2.14223	-4.39779	-0.0892417	74.0252	48.6252	0.129339	74.5253	75.028	75.5331	76.0407	76.5508	77.0632	77.5781	78.0954	78.6152	79.1374	79.6619	80.1889	80.7183	81.2501	81.7843	-0.0765431	-0.0631495	-0.0481464	-0.0315189	-0.0132521	0.00666884	0.0282587	0.0515322	0.0765043	0.10319	0.131603	0.161759	0.193673	0.227359	0.262831	-1.26013	4.55997
7.48	-0.115522	10.0062	2.05609	-4.21934	-0.0856657	74.2253	49.0254	0.125162	74.7255	75.2282	75.7333	76.2409	76.7509	77.2634	77.7783	78.2957	78.8155	79.3377	79.8623	80.3894	80.9188	81.4507	81.9849	-0.0734881	-0.060645	-0.0462562	-0.0303074	-0.0127842	0.00632768	0.0270424	0.0493742	0.0733373	0.098946	0.126214	0.155157	0.185787	0.218119	0.252168	-1.20888	3.8937
7.5	-0.111057	10.006	1.97347	-4.04749	-0.0822346	74.4254	49.4255	0.121153	74.9256	75.4283	75.9334	76.441	76.9511	77.4636	77.9785	78.4959	79.0157	79.538	80.0627	80.5898	81.1193	81.6512	82.1855	-0.0705555	-0.058237	-0.0444318	-0.0291263	-0.0123067	0.00604081	0.0259299	0.0473742	0.0703876	0.0949836	0.121176	0.148978	0.178404	0.209467	0.242181	-1.16033	3.32721
7.52	-0.106755	10.0059	1.8942	-3.88246	-0.0789422	74.6255	49.8256	0.117303	75.1257	75.6284	76.1335	76.6412	77.1512	77.6637	78.1787	78.6961	79.216	79.7383	80.263	80.7901	81.3197	81.8517	82.3861	-0.0677403	-0.0559241	-0.0426782	-0.0279896	-0.0118448	0.00576915	0.0248656	0.0454577	0.0675587	0.0911817	0.11634	0.143046	0.171314	0.201157	0.232587	-1.11364	2.84195
7.54	-0.102609	10.0057	1.81818	-3.72425	-0.0757828	74.8256	50.2257	0.113605	75.3258	75.8285	76.3337	76.8413	77.3514	77.8639	78.3789	78.8963	79.4162	79.9385	80.4633	80.9905	81.5201	82.0521	82.5866	-0.0650377	-0.0537025	-0.0409927	-0.0268957	-0.0113988	0.0055109	0.023846	0.0436192	0.0648432	0.0875306	0.111694	0.137347	0.1645	0.193168	0.223363	-1.06877	2.42644
7.56	-0.0986159	10.0056	1.74524	-3.57273	-0.0727509	75.0257	50.6258	0.110051	75.5259	76.0286	76.5338	77.0414	77.5515	78.064	78.579	79.0965	79.6164	80.1387	80.6635	81.1908	81.7204	82.2525	82.787	-0.0624432	-0.0515682	-0.0393706	-0.025838	-0.0109582	0.00528113	0.0228921	0.041887	0.0622781	0.0840776	0.107298	0.131951	0.158048	0.185603	0.214627	-1.02573	2.07261
7.58	-0.0947684	10.0054	1.67527	-3.42761	-0.0698412	75.2259	51.0259	0.106636	75.7261	76.2287	76.7339	77.2415	77.7516	78.2642	78.7792	79.2967	79.8166	80.339	80.8638	81.391	81.9207	82.4529	82.9874	-0.0599522	-0.0495186	-0.0378147	-0.0248288	-0.010549	0.00503638	0.0219392	0.0401711	0.0597439	0.0806694	0.102959	0.126625	0.151679	0.178132	0.205996	-0.984239	1.76676
7.6	-0.0910622	10.0053	1.60815	-3.28859	-0.0670486	75.426	51.426	0.103352	75.9262	76.4288	76.934	77.4416	77.9517	78.4643	78.9793	79.4968	80.0168	80.5392	81.064	81.5913	82.121	82.6532	83.1878	-0.0575606	-0.0475501	-0.0363186	-0.0238548	-0.0101474	0.00481492	0.0210436	0.0385498	0.0573448	0.0774401	0.0988468	0.121576	0.14564	0.171049	0.197814	-0.944699	1.50666
7.62	-0.0874954	10.0051	1.54374	-3.15544	-0.0643683	75.6261	51.8261	0.100193	76.1263	76.6289	77.1341	77.6417	78.1518	78.6644	79.1795	79.697	80.2169	80.7393	81.2642	81.7915	82.3213	82.8535	83.3882	-0.0552645	-0.0456593	-0.0348807	-0.0229179	-0.00975992	0.00460405	0.0201849	0.0369936	0.0550409	0.0743377	0.0948949	0.116723	0.139834	0.164237	0.189944	-0.906738	1.28438
7.64	-0.0840655	10.005	1.48194	-3.02791	-0.0617957	75.8262	52.2262	0.0971548	76.3264	76.829	77.3342	77.8418	78.352	78.8645	79.3796	79.8971	80.4171	80.9395	81.4644	81.9918	82.5216	83.0538	83.5885	-0.0530602	-0.0438419	-0.0334961	-0.0220123	-0.00938015	0.00441095	0.0193714	0.0355117	0.0528424	0.0713737	0.0911162	0.11208	0.134277	0.157715	0.182407	-0.870352	1.09471
7.66	-0.0807684	10.0049	1.42263	-2.90572	-0.0593264	76.0263	52.6263	0.0942305	76.5265	77.0291	77.5343	78.0419	78.5521	79.0646	79.5797	80.0972	80.6172	81.1397	81.6646	82.192	82.7218	83.2541	83.7888	-0.0509441	-0.0420984	-0.0321708	-0.0211511	-0.00902934	0.00420459	0.0185607	0.0340491	0.0506798	0.0684628	0.0874081	0.107526	0.128826	0.151318	0.175013	-0.835338	0.931928
7.68	-0.0776008	10.0047	1.36572	-2.78863	-0.0569565	76.2264	53.0264	0.0914155	76.7266	77.2292	77.7344	78.242	78.7521	79.2647	79.7798	80.2973	80.8174	81.3398	81.8648	82.3922	82.922	83.4543	83.9891	-0.0489128	-0.0404237	-0.0308935	-0.0203124	-0.00867081	0.00404099	0.0178327	0.0327139	0.0486943	0.0657836	0.0839914	0.103327	0.123801	0.145423	0.168201	-0.801956	0.7952
7.7	-0.074558	10.0046	1.31109	-2.6764	-0.0546819	76.4265	53.4265	0.0887049	76.9266	77.4293	77.9345	78.4421	78.9522	79.4648	79.9799	80.4975	81.0175	81.54	82.0649	82.5923	83.1222	83.6545	84.1893	-0.0469631	-0.0388164	-0.0296694	-0.0195127	-0.00833711	0.00386676	0.0171082	0.0313964	0.0467408	0.0631507	0.0806352	0.0992037	0.118865	0.13963	0.161506	-0.769606	0.677663
7.72	-0.0716334	10.0044	1.25867	-2.56872	-0.0524988	76.6265	53.8266	0.086094	77.1267	77.6294	78.1346	78.6422	79.1523	79.6649	80.18	80.6976	81.2176	81.7401	82.265	82.7925	83.3224	83.8547	84.3896	-0.0450917	-0.0372734	-0.0284939	-0.0187443	-0.00801549	0.00370133	0.0164151	0.0301349	0.0448695	0.0606279	0.077419	0.0952518	0.114135	0.134078	0.155089	-0.73862	0.577527
7.74	-0.0688227	10.0043	1.20835	-2.46534	-0.0504035	76.8266	54.2267	0.0835785	77.3268	77.8295	78.3346	78.8423	79.3524	79.865	80.3801	80.8977	81.4177	81.9402	82.4652	82.9926	83.5225	84.0549	84.5898	-0.0432952	-0.0357912	-0.027364	-0.0180048	-0.00770524	0.00354341	0.0157497	0.0289222	0.0430696	0.0582004	0.0743231	0.0914464	0.109579	0.128729	0.148905	-0.708896	0.492003
7.76	-0.066122	10.0042	1.16006	-2.36608	-0.0483923	77.0267	54.6267	0.0811543	77.5269	78.0296	78.5347	79.0424	79.5525	80.0651	80.5802	81.0977	81.6178	82.1403	82.6653	83.1928	83.7227	84.2551	84.79	-0.0415707	-0.0343696	-0.0262828	-0.017302	-0.00741892	0.0033746	0.0150868	0.0277261	0.0413005	0.0558183	0.0712878	0.0877173	0.105115	0.123489	0.142847	-0.680382	0.418697
7.78	-0.0635292	10.004	1.11372	-2.27086	-0.0464618	77.2268	55.0268	0.0788174	77.727	78.2296	78.7348	79.2424	79.7526	80.2652	80.7802	81.2978	81.8179	82.3404	82.8654	83.3929	83.9228	84.4552	84.9901	-0.0399154	-0.0330076	-0.025246	-0.0166227	-0.00712966	0.00324101	0.0144973	0.0266471	0.0396985	0.0536592	0.0685374	0.0843409	0.101078	0.118756	0.137383	-0.65327	0.357808
7.8	-0.0610407	10.0039	1.06924	-2.17954	-0.0446089	77.4269	55.4269	0.0765641	77.927	78.4297	78.9349	79.4425	79.9526	80.4652	80.9803	81.4979	82.018	82.5405	83.0655	83.593	84.1229	84.6554	85.1903	-0.0383265	-0.031696	-0.0242473	-0.0159726	-0.00686439	0.00308501	0.0138832	0.0255378	0.0380565	0.0514468	0.0657164	0.0808729	0.0969239	0.113877	0.13174	-0.626929	0.304385
7.82	-0.0586523	10.0038	1.02654	-2.09198	-0.0428306	77.627	55.827	0.0743907	78.1271	78.6298	79.1349	79.6426	80.1527	80.6653	81.1804	81.698	82.218	82.7406	83.2656	83.7931	84.3231	84.8555	85.3904	-0.0368015	-0.0304388	-0.0232922	-0.0153545	-0.00661839	0.0029235	0.0132785	0.0244538	0.0364567	0.0492947	0.0629748	0.0775046	0.0928911	0.109142	0.126264	-0.601971	0.258767
7.84	-0.0563634	10.0037	0.985565	-2.00817	-0.0411238	77.827	56.227	0.072294	78.3272	78.8298	79.335	79.8426	80.3527	80.8654	81.3805	81.898	82.4181	82.9406	83.4657	83.9932	84.5232	85.0556	85.5906	-0.0353382	-0.0292327	-0.0223752	-0.0147586	-0.00637586	0.00277995	0.0127159	0.0234389	0.034956	0.0472743	0.0604007	0.0743423	0.0891059	0.104699	0.121128	-0.578299	0.220395
7.86	-0.054172	10.0036	0.946223	-1.92812	-0.0394862	78.0271	56.6271	0.0702707	78.5273	79.0299	79.5351	80.0427	80.5528	81.0654	81.5805	82.0981	82.6182	83.1407	83.6657	84.1933	84.7233	85.2557	85.7907	-0.0339345	-0.0280756	-0.0214935	-0.0141817	-0.00613332	0.00265834	0.0122	0.0224985	0.0335605	0.0453927	0.0580019	0.0713948	0.0855782	0.100559	0.116343	-0.5555	0.188132
7.88	-0.0520723	10.0034	0.908446	-1.85162	-0.0379153	78.2272	57.0272	0.0683176	78.7273	79.23	79.7351	80.2427	80.7529	81.2655	81.7806	82.2982	82.8182	83.3408	83.8658	84.3933	84.9233	85.4558	85.9908	-0.0325885	-0.0269655	-0.0206464	-0.0136249	-0.00589424	0.00255192	0.0117201	0.0216168	0.0322485	0.0436217	0.0557429	0.0686185	0.0822551	0.0966591	0.111837	-0.533386	0.160547
7.9	-0.0500551	10.0033	0.872165	-1.77829	-0.0364085	78.4272	57.4273	0.066432	78.9274	79.43	79.9352	80.4428	80.9529	81.4655	81.9806	82.4982	83.0183	83.5408	84.0659	84.5934	85.1234	85.6559	86.1909	-0.0312976	-0.0259022	-0.0198373	-0.0130967	-0.00567422	0.00243643	0.0112415	0.0207472	0.0309598	0.0418856	0.0535307	0.0659015	0.0790041	0.0928448	0.10743	-0.511873	0.137169
7.92	-0.0481126	10.0032	0.837323	-1.70771	-0.0349631	78.6273	57.8273	0.064611	79.1275	79.6301	80.1352	80.6428	81.153	81.6656	82.1807	82.6983	83.2183	83.7409	84.2659	84.7935	85.3235	85.856	86.391	-0.0300594	-0.0248821	-0.019061	-0.01259	-0.0054631	0.00232572	0.0107825	0.0199131	0.0297238	0.0402203	0.0514088	0.0632953	0.0758857	0.089186	0.103202	-0.491126	0.117178
7.94	-0.0462405	10.0031	0.803866	-1.63959	-0.0335764	78.8274	58.2274	0.0628521	79.3275	79.8301	80.3353	80.8429	81.353	81.8656	82.3807	82.8983	83.4184	83.9409	84.466	84.9935	85.5236	86.0561	86.591	-0.0288712	-0.0239031	-0.0183158	-0.0121033	-0.00525993	0.00222011	0.0103426	0.0191133	0.0285381	0.0386226	0.0493728	0.0607942	0.0728928	0.0856743	0.0991445	-0.47118	0.100195
7.96	-0.0444364	10.003	0.771748	-1.5738	-0.0322456	79.0274	58.6274	0.0611526	79.5276	80.0302	80.5353	81.0429	81.5531	82.0657	82.5808	83.0983	83.6184	84.141	84.666	85.1936	85.7236	86.2561	86.7911	-0.0277307	-0.0229631	-0.0175999	-0.0116354	-0.00506405	0.00211965	0.00992129	0.0183464	0.0274007	0.0370895	0.0474185	0.0583933	0.0700194	0.0823023	0.0952477	-0.451971	0.0855219
7.98	-0.0426989	10.0029	0.740923	-1.51025	-0.0309683	79.2275	59.0275	0.0595102	79.7276	80.2303	80.7354	81.243	81.7531	82.2657	82.7808	83.2984	83.8185	84.341	84.8661	85.3936	85.9237	86.4562	86.9912	-0.0266356	-0.0220602	-0.0169118	-0.0111852	-0.00487497	0.00202426	0.00951782	0.0176111	0.0263093	0.035618	0.0455424	0.0560878	0.0672597	0.0790634	0.0915042	-0.433551	0.0729735
8	-0.0410269	10.0028	0.711346	-1.44898	-0.0297421	79.4275	59.4276	0.0579226	79.9277	80.4303	80.9354	81.443	81.9531	82.4657	82.9808	83.4984	84.0185	84.5411	85.0661	85.5937	86.1237	86.6562	87.1912	-0.025584	-0.0211927	-0.0162504	-0.010752	-0.00469235	0.00193376	0.00913144	0.0169058	0.0252621	0.0342054	0.0437409	0.0538736	0.0646088	0.0759516	0.0879071	-0.415891	0.0622531
8.02	-0.039419	10.0027	0.682971	-1.38999	-0.0285647	79.6276	59.8276	0.0563875	80.1277	80.6303	81.1355	81.6431	82.1532	82.6658	83.1809	83.6985	84.2185	84.7411	85.2662	85.7937	86.3238	86.8563	87.3913	-0.024574	-0.0203592	-0.0156145	-0.0103351	-0.00451591	0.00184795	0.00876144	0.0162295	0.0242571	0.0328493	0.0420108	0.0517467	0.062062	0.0729615	0.0844503	-0.398943	0.0530956
8.04	-0.0378734	10.0026	0.655752	-1.33333	-0.0274343	79.8277	60.2277	0.0549031	80.3278	80.8304	81.3355	81.8431	82.3532	82.8658	83.3809	83.8985	84.4186	84.9411	85.4662	85.9938	86.5238	87.0563	87.5914	-0.0236039	-0.0195582	-0.0150031	-0.00993376	-0.00434546	0.00176657	0.00840709	0.0155809	0.0232926	0.0315472	0.0403493	0.0497037	0.0596151	0.0700883	0.0811281	-0.382666	0.0452787
8.06	-0.0363882	10.0025	0.629643	-1.27899	-0.0263488	80.0277	60.6277	0.0534672	80.5278	81.0304	81.5356	82.0432	82.5533	83.0659	83.5809	84.0985	84.6186	85.1412	85.6662	86.1938	86.7238	87.2564	87.7914	-0.0226721	-0.0187885	-0.0144152	-0.00954749	-0.00418082	0.00168937	0.00806767	0.0149587	0.0223669	0.030297	0.0387535	0.047741	0.0572641	0.0673273	0.0779353	-0.367102	0.0386087
8.08	-0.0349615	10.0024	0.604597	-1.22694	-0.0253064	80.2278	61.0278	0.0520779	80.7279	81.2305	81.7356	82.2432	82.7533	83.2659	83.781	84.2986	84.8186	85.3412	85.8663	86.3938	86.9239	87.4564	87.9914	-0.0217771	-0.018049	-0.01385	-0.00917578	-0.00402189	0.00161607	0.00774249	0.0143618	0.0214783	0.0290966	0.0372209	0.0458557	0.0550054	0.0646743	0.0748669	-0.352203	0.0329285
8.1	-0.0335916	10.0024	0.580569	-1.17712	-0.0243054	80.4278	61.4278	0.0507335	80.9279	81.4305	81.9356	82.4432	82.9533	83.4659	83.981	84.4986	85.0187	85.5412	86.0663	86.5939	87.1239	87.6564	88.1915	-0.0209174	-0.0173384	-0.0133067	-0.00881821	-0.00386861	0.00154632	0.0074308	0.0137891	0.0206254	0.0279439	0.035749	0.0440447	0.0528354	0.0621253	0.0719186	-0.33792	0.028078
8.12	-0.0322767	10.0023	0.557516	-1.12946	-0.0233443	80.6279	61.8279	0.0494322	81.128	81.6306	82.1357	82.6433	83.1534	83.6659	84.181	84.6986	85.2187	85.7413	86.2663	86.7939	87.3239	87.8565	88.3915	-0.0200917	-0.0166557	-0.0127846	-0.0084744	-0.00372093	0.00147982	0.00713194	0.0132395	0.0198065	0.0268371	0.0343354	0.0423053	0.0507511	0.0596766	0.0690861	-0.324235	0.0239442
8.14	-0.031015	10.0022	0.535395	-1.08385	-0.0224213	80.8279	62.2279	0.0481724	81.328	81.8306	82.3357	82.8433	83.3534	83.866	84.3811	84.8986	85.4187	85.9413	86.4663	86.9939	87.524	88.0565	88.5915	-0.0192988	-0.016	-0.0122831	-0.00814396	-0.00357881	0.00141628	0.00684523	0.012712	0.0190204	0.0257744	0.0329779	0.0406349	0.0487491	0.0573247	0.0663653	-0.311133	0.0204223
8.16	-0.0298047	10.0021	0.514165	-1.0402	-0.021535	81.0279	62.6279	0.0469525	81.528	82.0306	82.5357	83.0433	83.5534	84.066	84.5811	85.0987	85.6187	86.1413	86.6664	87.1939	87.724	88.2565	88.7916	-0.0185374	-0.0153703	-0.0118013	-0.00782651	-0.00344218	0.00135543	0.0065701	0.0122056	0.0182656	0.024754	0.0316745	0.0390308	0.0468267	0.055066	0.0637524	-0.2985	0.0174224
8.18	-0.0286437	10.0021	0.49379	-0.998396	-0.0206841	81.228	63.028	0.045771	81.7281	82.2307	82.7358	83.2434	83.7534	84.266	84.7811	85.2987	85.8188	86.3413	86.8664	87.394	87.924	88.4566	88.9916	-0.0178063	-0.0147657	-0.0113387	-0.00752163	-0.00331091	0.0012971	0.006306	0.0117194	0.017541	0.0237743	0.0304229	0.0374906	0.0449808	0.0528972	0.0612435	-0.28644	0.01488
8.2	-0.0275301	10.002	0.474233	-0.958341	-0.0198671	81.428	63.428	0.0446264	81.9281	82.4307	82.9358	83.4434	83.9535	84.4661	84.9811	85.4987	86.0188	86.5414	87.0664	87.594	88.124	88.6566	89.1916	-0.0171043	-0.0141851	-0.0108945	-0.00722892	-0.00318488	0.00124108	0.00605243	0.0112527	0.0168452	0.0228337	0.0292214	0.0360119	0.0432086	0.0508151	0.0588347	-0.274892	0.0127021
8.22	-0.0264621	10.0019	0.455461	-0.91995	-0.0190827	81.6281	63.8281	0.0435174	82.1282	82.6307	83.1358	83.6434	84.1535	84.6661	85.1812	85.6987	86.2188	86.7414	87.2664	87.794	88.324	88.8566	89.3916	-0.0164304	-0.0136278	-0.0104682	-0.00694797	-0.00306396	0.00118722	0.00580893	0.0108045	0.0161773	0.0219306	0.0280678	0.0345923	0.0415073	0.0488163	0.0565225	-0.263788	0.0108464
8.24	-0.0254377	10.0019	0.437439	-0.883135	-0.0183296	81.8281	64.2281	0.0424426	82.3282	82.8308	83.3359	83.8434	84.3535	84.8661	85.3812	85.8988	86.4188	86.9414	87.4664	87.994	88.5241	89.0566	89.5917	-0.0157834	-0.0130929	-0.0100589	-0.00667834	-0.00294797	0.00113544	0.00557509	0.0103742	0.015536	0.0210637	0.0269605	0.0332296	0.0398742	0.0468976	0.054303	-0.253132	0.00926502
8.26	-0.0244549	10.0018	0.420139	-0.847813	-0.0176067	82.0281	64.6281	0.0414009	82.5282	83.0308	83.5359	84.0435	84.5535	85.0661	85.5812	86.0988	86.6188	87.1414	87.6665	88.194	88.7241	89.2566	89.7917	-0.0151624	-0.0125793	-0.00966608	-0.00641957	-0.00283669	0.00108565	0.00535054	0.00996108	0.0149203	0.0202314	0.0258975	0.0319215	0.0383066	0.0450559	0.0521725	-0.242902	0.00793417
8.28	-0.0235118	10.0017	0.40353	-0.813911	-0.0169127	82.2282	65.0282	0.0403909	82.7283	83.2308	83.7359	84.2435	84.7536	85.2661	85.7812	86.2988	86.8189	87.3414	87.8665	88.394	88.9241	89.4566	89.9917	-0.0145662	-0.0120864	-0.00928903	-0.00617121	-0.00272993	0.00103779	0.00513492	0.00956444	0.0143293	0.0194325	0.024877	0.0306658	0.0368018	0.0432881	0.0501276	-0.233088	0.00678227
8.3	-0.0226068	10.0017	0.387586	-0.781363	-0.0162464	82.4282	65.4282	0.0394115	82.9283	83.4309	83.9359	84.4435	84.9536	85.4662	85.9812	86.4988	87.0189	87.5414	88.0665	88.594	89.1241	89.6567	90.1917	-0.0139938	-0.0116132	-0.00892711	-0.00593285	-0.0026275	0.000991789	0.00492788	0.00918363	0.0137619	0.0186656	0.0238975	0.0294605	0.0353574	0.0415912	0.0481646	-0.223658	0.00579942
8.32	-0.0217382	10.0016	0.372279	-0.750109	-0.0156068	82.6282	65.8282	0.0384617	83.1283	83.6309	84.136	84.6435	85.1536	85.6662	86.1813	86.6988	87.2189	87.7414	88.2665	88.7941	89.3241	89.8567	90.3917	-0.0134444	-0.0111589	-0.0085797	-0.00570405	-0.0025292	0.000947601	0.0047291	0.00881805	0.0132172	0.0179293	0.0229571	0.0283034	0.0339708	0.0399622	0.0462804	-0.214604	0.00496048
8.34	-0.0209045	10.0016	0.357585	-0.720095	-0.0149928	82.8283	66.2283	0.0375403	83.3283	83.8309	84.336	84.8436	85.3536	85.8662	86.3813	86.8988	87.4189	87.9415	88.4665	88.9941	89.5241	90.0567	90.5917	-0.012917	-0.0107228	-0.00824619	-0.00548441	-0.00243483	0.000905176	0.00453827	0.00846709	0.0126943	0.0172225	0.0220544	0.0271926	0.0326398	0.0383985	0.0444715	-0.205925	0.00424409
8.36	-0.0201041	10.0015	0.343479	-0.69127	-0.0144033	83.0283	66.6283	0.0366463	83.5284	84.0309	84.536	85.0436	85.5537	86.0662	86.5813	87.0989	87.6189	88.1415	88.6665	89.1941	89.7241	90.2567	90.7917	-0.0124106	-0.0103042	-0.00792602	-0.00527355	-0.00234423	0.000864461	0.00435509	0.00813019	0.0121923	0.016544	0.0211878	0.0261263	0.0313619	0.0368974	0.0427351	-0.197581	0.00361283
8.38	-0.0193357	10.0015	0.329937	-0.663587	-0.0138374	83.2283	67.0283	0.0357788	83.7284	84.231	84.736	85.2436	85.7537	86.2662	86.7813	87.2989	87.8189	88.3415	88.8665	89.3941	89.9241	90.4567	90.9917	-0.0119245	-0.00990229	-0.00761862	-0.00507108	-0.00225722	0.000825412	0.00417926	0.00780679	0.0117104	0.0158926	0.0203559	0.0251026	0.0301352	0.0354562	0.041068	-0.189514	0.00309222
8.4	-0.0185977	10.0014	0.316938	-0.636995	-0.0132942	83.4284	67.4284	0.0349368	83.9284	84.431	84.9361	85.4436	85.9537	86.4663	86.9813	87.4989	88.0189	88.5415	89.0666	89.5941	90.1242	90.6567	91.1917	-0.0114578	-0.00951639	-0.00732344	-0.00487663	-0.0021736	0.000788007	0.00401054	0.00749637	0.0112478	0.0152673	0.0195572	0.0241197	0.0289573	0.0340724	0.0394672	-0.181825	0.00264725
8.42	-0.017889	10.0014	0.30446	-0.611457	-0.0127726	83.6284	67.8284	0.0341195	84.1284	84.631	85.1361	85.6436	86.1537	86.6663	87.1813	87.6989	88.2189	88.7415	89.2666	89.7941	90.3242	90.8567	91.3918	-0.0110098	-0.00914586	-0.00703998	-0.00468986	-0.00209323	0.000752178	0.00384864	0.00719842	0.0108038	0.014667	0.0187903	0.0231761	0.0278264	0.0327437	0.0379302	-0.174446	0.00226688
8.44	-0.0172086	10.0013	0.292483	-0.586939	-0.0122719	83.8284	68.2284	0.0333259	84.3285	84.831	85.3361	85.8437	86.3537	86.8663	87.3813	87.8989	88.419	88.9415	89.4666	89.9941	90.5242	91.0567	91.5918	-0.0105795	-0.00879008	-0.00676779	-0.00451049	-0.00201601	0.000717851	0.00369326	0.00691241	0.0103775	0.0140906	0.0180541	0.02227	0.0267406	0.031468	0.0364544	-0.167372	0.00194171
8.46	-0.0165553	10.0013	0.280985	-0.563407	-0.0117911	84.0284	68.6284	0.0325553	84.5285	85.0311	85.5361	86.0437	86.5537	87.0663	87.5814	88.0989	88.619	89.1415	89.6666	90.1941	90.7242	91.2567	91.7918	-0.0101665	-0.00844847	-0.00650641	-0.00433822	-0.0019418	0.000684953	0.00354414	0.00663787	0.00996823	0.0135373	0.0173473	0.0214001	0.025698	0.0302431	0.0350374	-0.160574	0.0016637
8.48	-0.0159281	10.0013	0.269949	-0.54082	-0.0113295	84.2285	69.0285	0.0318068	84.7285	85.2311	85.7361	86.2437	86.7538	87.2663	87.7814	88.2989	88.819	89.3415	89.8666	90.3941	90.9242	91.4567	91.9918	-0.00976991	-0.00812046	-0.00625542	-0.00417277	-0.0018705	0.000653433	0.00340104	0.00637433	0.00957535	0.0130061	0.0166686	0.0205649	0.024697	0.0290669	0.0336767	-0.154049	0.00142593
8.5	-0.0153259	10.0012	0.259355	-0.519142	-0.0108864	84.4285	69.4285	0.0310798	84.9285	85.4311	85.9362	86.4437	86.9538	87.4663	87.9814	88.4989	89.019	89.5415	90.0666	90.5941	91.1242	91.6567	92.1918	-0.00938914	-0.0078055	-0.00601439	-0.00401386	-0.00180197	0.000623237	0.0032637	0.00612137	0.00919819	0.0124961	0.0160171	0.019763	0.0237359	0.0279376	0.0323702	-0.147788	0.00122251
8.52	-0.0147477	10.0012	0.249185	-0.498336	-0.010461	84.6285	69.8285	0.0303734	85.1286	85.6311	86.1362	86.6437	87.1538	87.6663	88.1814	88.6989	89.219	89.7415	90.2666	90.7941	91.3242	91.8567	92.3918	-0.00902354	-0.00750308	-0.00578294	-0.00386124	-0.00173612	0.000594307	0.0031319	0.00587854	0.0088361	0.0120065	0.0153915	0.018993	0.022813	0.0268532	0.0311156	-0.141786	0.00104846
8.54	-0.0141925	10.0011	0.239423	-0.478368	-0.0100525	84.8285	70.2285	0.0296869	85.3286	85.8311	86.3362	86.8437	87.3538	87.8664	88.3814	88.899	89.419	89.9416	90.4666	90.9942	91.5242	92.0567	92.5918	-0.00867252	-0.00721269	-0.00556067	-0.00371466	-0.00167284	0.000566583	0.00300541	0.00564545	0.0084885	0.0115364	0.0147908	0.0182538	0.0219269	0.025812	0.029911	-0.136019	0.000899496
8.56	-0.0136595	10.0011	0.230053	-0.459201	-0.00966032	85.0285	70.6285	0.0290198	85.5286	86.0312	86.5362	87.0438	87.5538	88.0664	88.5814	89.099	89.619	90.1416	90.6666	91.1942	91.7242	92.2567	92.7918	-0.00833548	-0.00693386	-0.00534723	-0.00357387	-0.00161203	0.000540019	0.00288401	0.00542169	0.00815478	0.011085	0.0142142	0.0175439	0.0210761	0.0248123	0.0287543	-0.130485	0.000771968
8.58	-0.0131477	10.0011	0.221057	-0.440803	-0.00928378	85.2286	71.0286	0.0283713	85.7286	86.2312	86.7362	87.2438	87.7538	88.2664	88.7814	89.299	89.819	90.3416	90.8666	91.3942	91.9242	92.4567	92.9918	-0.00801187	-0.00666611	-0.00514226	-0.00343865	-0.00155359	0.000514567	0.00276751	0.00520689	0.0078344	0.0106517	0.0136605	0.0168624	0.0202591	0.0238523	0.0276436	-0.125179	0.000662763
8.6	-0.0126564	10.001	0.212422	-0.423142	-0.00892226	85.4286	71.4286	0.0277408	85.9286	86.4312	86.9362	87.4438	87.9538	88.4664	88.9814	89.499	90.019	90.5416	91.0666	91.5942	92.1242	92.6567	93.1918	-0.00770115	-0.00640902	-0.00494543	-0.00330877	-0.00149744	0.000490177	0.00265569	0.0050007	0.00752683	0.0102357	0.0131289	0.016208	0.0194746	0.0229305	0.0265771	-0.120081	0.000569227
8.62	-0.0121847	10.001	0.204133	-0.406189	-0.00857515	85.6286	71.8286	0.0271277	86.1287	86.6312	87.1363	87.6438	88.1539	88.6664	89.1814	89.699	90.219	90.7416	91.2666	91.7942	92.3242	92.8568	93.3918	-0.0074028	-0.00616214	-0.0047564	-0.00318403	-0.00144348	0.000466804	0.00254837	0.00480276	0.00723153	0.00983623	0.0126184	0.0155796	0.0187214	0.0220453	0.0255529	-0.115194	0.000489088
8.64	-0.0117319	10.001	0.196176	-0.389916	-0.00824187	85.8286	72.2286	0.0265315	86.3287	86.8312	87.3363	87.8438	88.3539	88.8664	89.3815	89.899	90.419	90.9416	91.4666	91.9942	92.5242	93.0568	93.5918	-0.00711633	-0.00592508	-0.00457488	-0.00306422	-0.00139163	0.000444404	0.00244536	0.00461274	0.00694803	0.00945272	0.0121283	0.0149763	0.0179981	0.0211954	0.0245695	-0.110499	0.00042041
8.66	-0.0112972	10.001	0.188538	-0.374295	-0.00792187	86.0286	72.6286	0.0259516	86.5287	87.0312	87.5363	88.0438	88.5539	89.0664	89.5815	90.099	90.6191	91.1416	91.6666	92.1942	92.7242	93.2568	93.7918	-0.00684127	-0.00569745	-0.00440056	-0.00294915	-0.0013418	0.000422937	0.0023465	0.00443032	0.00667584	0.0090845	0.0116577	0.014397	0.0173037	0.0203792	0.0236251	-0.105998	0.000361534
8.68	-0.0108798	10.0009	0.181206	-0.359301	-0.00761463	86.2287	73.0287	0.0253874	86.7287	87.2313	87.7363	88.2438	88.7539	89.2664	89.7815	90.299	90.8191	91.3416	91.8666	92.3942	92.9242	93.4568	93.9918	-0.00657715	-0.00547886	-0.00423315	-0.00283863	-0.00129392	0.000402361	0.00225161	0.0042552	0.00641452	0.00873096	0.0112059	0.0138407	0.0166368	0.0195955	0.0227183	-0.101674	0.000311046
8.7	-0.0104792	10.0009	0.174168	-0.34491	-0.00731962	86.4287	73.4287	0.0248385	86.9287	87.4313	87.9363	88.4439	88.9539	89.4664	89.9815	90.499	91.0191	91.5416	92.0666	92.5942	93.1242	93.6568	94.1918	-0.00632354	-0.00526896	-0.00407238	-0.00273248	-0.00124792	0.000382642	0.00216053	0.00408708	0.00616363	0.00839151	0.0107721	0.0133066	0.0159965	0.018843	0.0218476	-0.0975278	0.000267735
8.72	-0.0100946	10.0009	0.167411	-0.331097	-0.00703636	86.6287	73.8287	0.0243043	87.1287	87.6313	88.1363	88.6439	89.1539	89.6664	90.1815	90.699	91.2191	91.7416	92.2666	92.7942	93.3242	93.8568	94.3918	-0.00608002	-0.0050674	-0.00391799	-0.00263053	-0.00120371	0.000363743	0.00207311	0.00392569	0.00592275	0.00806559	0.0103555	0.0127937	0.0153816	0.0181204	0.0210114	-0.0935482	0.000230567
8.74	-0.00972542	10.0008	0.160925	-0.31784	-0.00676438	86.8287	74.2287	0.0237845	87.3288	87.8313	88.3363	88.8439	89.3539	89.8665	90.3815	90.899	91.4191	91.9416	92.4667	92.9942	93.5242	94.0568	94.5918	-0.00584619	-0.00487384	-0.00376973	-0.0025326	-0.00116123	0.000345628	0.00198921	0.00377074	0.00569148	0.00775265	0.0099555	0.0123013	0.0147912	0.0174265	0.0202084	-0.0897297	0.00019866
8.76	-0.00937098	10.0008	0.154699	-0.305115	-0.00650323	87.0287	74.6287	0.0232785	87.5288	88.0313	88.5363	89.0439	89.5539	90.0665	90.5815	91.099	91.6191	92.1416	92.6667	93.1942	93.7242	94.2568	94.7918	-0.00562166	-0.00468798	-0.00362734	-0.00243854	-0.00112041	0.000328266	0.00190867	0.00362199	0.00546944	0.00745219	0.00957144	0.0118284	0.0142242	0.0167601	0.0194373	-0.0860074	0.000171256
8.78	-0.00903059	10.0008	0.148722	-0.292895	-0.00625247	87.2287	75.0287	0.0227858	87.7288	88.2313	88.7364	89.2439	89.7539	90.2665	90.7815	91.299	91.8191	92.3416	92.8667	93.3942	93.9242	94.4568	94.9918	-0.00540605	-0.00450948	-0.00349057	-0.00234818	-0.00108115	0.000311651	0.00183139	0.0034792	0.00525625	0.00716368	0.00920264	0.0113743	0.0136798	0.0161202	0.0186968	-0.0824916	0.000147704
8.8	-0.00870383	10.0008	0.142985	-0.281168	-0.00601169	87.4288	75.4288	0.0223061	87.9288	88.4313	88.9364	89.4439	89.9539	90.4665	90.9815	91.4991	92.0191	92.5416	93.0667	93.5942	94.1242	94.6568	95.1918	-0.00519901	-0.00433805	-0.00335921	-0.00226137	-0.00104343	0.000295727	0.00175721	0.00334212	0.00505156	0.00688666	0.00884851	0.0109382	0.0131569	0.0155057	0.0179856	-0.0791175	0.000127461
8.82	-0.00839025	10.0008	0.137477	-0.269916	-0.00578048	87.6288	75.8288	0.021839	88.1288	88.6313	89.1364	89.6439	90.154	90.6665	91.1815	91.6991	92.2191	92.7416	93.2667	93.7942	94.3242	94.8568	95.3918	-0.0050002	-0.00417345	-0.00323307	-0.00217801	-0.00100719	0.00028045	0.00168599	0.00321049	0.00485503	0.00662066	0.00850847	0.0105195	0.0126549	0.0149156	0.0173027	-0.0758794	0.000110062
8.84	-0.00808934	10.0007	0.132189	-0.259124	-0.00555848	87.8288	76.2288	0.0213841	88.3288	88.8314	89.3364	89.8439	90.354	90.8665	91.3815	91.8991	92.4191	92.9416	93.4667	93.9942	94.5242	95.0568	95.5918	-0.0048093	-0.00401539	-0.00311196	-0.00209797	-0.000972399	0.000265784	0.00161761	0.00308411	0.00466632	0.00636526	0.00818197	0.0101175	0.0121728	0.014349	0.016647	-0.0727717	9.50998e-05
8.86	-0.00780057	10.0007	0.127113	-0.248773	-0.00534532	88.0288	76.6288	0.0209409	88.5288	89.0314	89.5364	90.0439	90.554	91.0665	91.5815	92.0991	92.6191	93.1416	93.6667	94.1942	94.7242	95.2568	95.7918	-0.004626	-0.00386363	-0.00299567	-0.00202112	-0.000938995	0.000251699	0.00155196	0.00296277	0.00448513	0.00612004	0.00786848	0.00973145	0.0117099	0.013805	0.0160175	-0.069789	8.22277e-05
8.88	-0.00752343	10.0007	0.122239	-0.238846	-0.00514066	88.2288	77.0288	0.0205092	88.7288	89.2314	89.7364	90.2439	90.754	91.2665	91.7815	92.2991	92.8191	93.3416	93.8667	94.3942	94.9242	95.4568	95.9918	-0.00445002	-0.00371793	-0.00288402	-0.00194734	-0.00090693	0.000238167	0.00148891	0.00284626	0.00431116	0.00588459	0.0075675	0.00936084	0.0112656	0.0132827	0.0154131	-0.066926	7.11471e-05
8.9	-0.0072574	10.0007	0.11756	-0.229324	-0.00494416	88.4288	77.4288	0.0200885	88.9289	89.4314	89.9364	90.444	90.954	91.4665	91.9815	92.4991	93.0191	93.5416	94.0667	94.5942	95.1242	95.6568	96.1918	-0.00428106	-0.00357804	-0.00277683	-0.00187651	-0.000876153	0.000225166	0.00142837	0.00273438	0.00414413	0.00565854	0.00727852	0.00900502	0.0108389	0.0127812	0.0148328	-0.0641774	6.16026e-05
8.92	-0.00700202	10.0007	0.113067	-0.220187	-0.0047555	88.6288	77.8288	0.0196786	89.1289	89.6314	90.1364	90.644	91.154	91.6665	92.1816	92.6991	93.2191	93.7416	94.2667	94.7942	95.3242	95.8568	96.3918	-0.00411884	-0.00344374	-0.00267393	-0.00180852	-0.000846613	0.000212676	0.00137024	0.00262697	0.00398376	0.0054415	0.00700109	0.0086634	0.0104293	0.0122998	0.0142757	-0.0615384	5.33764e-05
8.94	-0.00675683	10.0006	0.108753	-0.211418	-0.00457437	88.8288	78.2288	0.0192791	89.3289	89.8314	90.3364	90.844	91.354	91.8665	92.3816	92.8991	93.4191	93.9416	94.4667	94.9942	95.5242	96.0568	96.5918	-0.0039631	-0.0033148	-0.00257514	-0.00174325	-0.000818261	0.000200674	0.00131442	0.00252384	0.00382979	0.00523313	0.00673472	0.00833543	0.0100361	0.0118376	0.0137408	-0.0590043	4.62819e-05
8.96	-0.00652142	10.0006	0.104611	-0.203001	-0.00440046	89.0289	78.6289	0.0188897	89.5289	90.0314	90.5364	91.044	91.554	92.0665	92.5816	93.0991	93.6191	94.1417	94.6667	95.1942	95.7242	96.2568	96.7918	-0.00381357	-0.00319102	-0.0024803	-0.00168059	-0.000791048	0.000189145	0.00126082	0.00242482	0.00368196	0.00503307	0.00647899	0.00802055	0.00965857	0.0113939	0.0132273	-0.0565709	4.01599e-05
8.98	-0.00629537	10.0006	0.100634	-0.19492	-0.0042335	89.2289	79.0289	0.01851	89.7289	90.2314	90.7365	91.244	91.754	92.2665	92.7816	93.2991	93.8191	94.3417	94.8667	95.3942	95.9242	96.4568	96.9918	-0.00367001	-0.00307217	-0.00238925	-0.00162043	-0.000764928	0.000178068	0.00120936	0.00232974	0.00354002	0.004841	0.00623347	0.00771825	0.00929612	0.0109679	0.0127344	-0.0542341	3.48737e-05
9	-0.00607829	10.0006	0.0968153	-0.18716	-0.0040732	89.4289	79.4289	0.0181399	89.9289	90.4314	90.9365	91.444	91.954	92.4665	92.9816	93.4991	94.0191	94.5417	95.0667	95.5942	96.1242	96.6568	97.1918	-0.00353219	-0.00295808	-0.00230183	-0.00156269	-0.000739855	0.00016743	0.00115994	0.00223846	0.00340375	0.00465659	0.00599775	0.00742801	0.00894814	0.0105589	0.0122611	-0.0519899	3.03063e-05
9.02	-0.00586982	10.0006	0.0931485	-0.179709	-0.00391929	89.6289	79.8289	0.0177789	90.1289	90.6314	91.1365	91.644	92.154	92.6666	93.1816	93.6991	94.2191	94.7417	95.2667	95.7942	96.3242	96.8568	97.3918	-0.00339986	-0.00284854	-0.00221791	-0.00150724	-0.000715784	0.000157214	0.0011125	0.00215081	0.00327291	0.00447954	0.00577144	0.00714936	0.00861405	0.0101663	0.0118067	-0.0498348	2.63575e-05
9.04	-0.00566962	10.0006	0.0896277	-0.172554	-0.00377153	89.8289	80.2289	0.0174269	90.3289	90.8314	91.3365	91.844	92.354	92.8666	93.3816	93.8991	94.4191	94.9417	95.4667	95.9942	96.5242	97.0568	97.5918	-0.00327282	-0.00274337	-0.00213734	-0.00145402	-0.000692675	0.000147405	0.00106695	0.00206667	0.0031473	0.00430955	0.00555415	0.00688182	0.00829329	0.00978926	0.0113705	-0.0477651	2.29413e-05
9.06	-0.00547754	10.0005	0.0862473	-0.165667	-0.00362967	90.0289	80.6289	0.0170836	90.5289	91.0315	91.5365	92.044	92.554	93.0666	93.5816	94.0991	94.6191	95.1417	95.6667	96.1942	96.7242	97.2568	97.7918	-0.00315086	-0.00264241	-0.00206	-0.00140294	-0.000670516	0.00013796	0.00102319	0.00198586	0.00302668	0.00414635	0.00534555	0.00662499	0.00798537	0.00942738	0.0109517	-0.0457776	1.9987e-05
9.08	-0.00529327	10.0005	0.0830019	-0.159043	-0.00349347	90.2289	81.0289	0.0167487	90.7289	91.2315	91.7365	92.244	92.754	93.2666	93.7816	94.2991	94.8191	95.3417	95.8667	96.3942	96.9242	97.4568	97.9918	-0.00303376	-0.00254816	-0.0019836	-0.00133931	-0.000614569	0.000191386	0.0010793	0.00204991	0.00310398	0.00424224	0.00546545	0.00677436	0.0081697	0.00965223	0.0112227	-0.0438695	1.7313e-05
9.1	-0.00511046	10.0005	0.079888	-0.15242	-0.00336259	90.4289	81.4289	0.0164219	90.9289	91.4315	91.9365	92.444	92.954	93.4666	93.9816	94.4991	95.0191	95.5417	96.0667	96.5942	97.1242	97.6568	98.1918	-0.00292093	-0.00245428	-0.00191136	-0.00129146	-0.00059384	0.00018221	0.00103742	0.0019725	0.00298818	0.00408518	0.00526422	0.00652603	0.00787132	0.00930082	0.0108152	-0.0411037	1.50506e-05
9.12	-0.00492404	10.0005	0.0769092	-0.145533	-0.00323635	90.6289	81.8289	0.0161031	91.129	91.6315	92.1365	92.644	93.1541	93.6666	94.1816	94.6991	95.2191	95.7417	96.2667	96.7942	97.3242	97.8568	98.3918	-0.00281136	-0.00236231	-0.00183979	-0.0012431	-0.000571555	0.000175547	0.000998901	0.0018992	0.00287714	0.00393342	0.00506874	0.00628378	0.00757924	0.00895582	0.0104142	-0.0388496	1.29687e-05
9.14	-0.00473792	10.0005	0.07407	-0.138494	-0.00311403	90.8289	82.2289	0.015792	91.329	91.8315	92.3365	92.844	93.3541	93.8666	94.3816	94.8991	95.4191	95.9417	96.4667	96.9942	97.5242	98.0568	98.5918	-0.00270451	-0.00227186	-0.00176863	-0.00119416	-0.000547775	0.000171191	0.000963407	0.00182954	0.00277026	0.00378623	0.00487812	0.0060466	0.00729233	0.00861599	0.0100182	-0.0369036	1.1097e-05
9.16	-0.00455819	10.0005	0.071371	-0.131574	-0.00299523	91.0289	82.6289	0.0154884	91.529	92.0315	92.5365	93.044	93.5541	94.0666	94.5816	95.0991	95.6192	96.1417	96.6667	97.1942	97.7242	98.2568	98.7918	-0.00260028	-0.00218312	-0.00169831	-0.00114522	-0.000523198	0.000168391	0.000930189	0.00176283	0.00266697	0.00364323	0.00469226	0.0058147	0.00701119	0.00828237	0.00962887	-0.0352745	9.47159e-06
9.18	-0.00438973	10.0005	0.0688066	-0.125068	-0.00287986	91.229	83.029	0.015192	91.729	92.2315	92.7365	93.244	93.7541	94.2666	94.7816	95.2991	95.8192	96.3417	96.8667	97.3942	97.9242	98.4568	98.9918	-0.00249887	-0.00209657	-0.00162952	-0.0010971	-0.000498701	0.000166293	0.000898494	0.00169851	0.00256696	0.00350446	0.00451161	0.00558903	0.00673733	0.00795713	0.00924903	-0.03384	8.10105e-06
9.2	-0.00423472	10.0004	0.0663663	-0.119197	-0.00276809	91.429	83.429	0.0149027	91.929	92.4315	92.9365	93.444	93.9541	94.4666	94.9816	95.4991	96.0192	96.5417	97.0667	97.5942	98.1242	98.6568	99.1918	-0.00240064	-0.00201277	-0.00156293	-0.00105054	-0.000475018	0.000164227	0.00086778	0.00163623	0.00247015	0.00337014	0.00433679	0.00537067	0.00647237	0.00764248	0.00888159	-0.0325569	6.96476e-06
9.22	-0.00409297	10.0004	0.064036	-0.114063	-0.00266015	91.629	83.829	0.0146202	92.129	92.6315	93.1365	93.6441	94.1541	94.6666	95.1816	95.6991	96.2192	96.7417	97.2667	97.7942	98.3242	98.8568	99.3918	-0.00230595	-0.00193216	-0.00149905	-0.00100607	-0.000452655	0.000161756	0.000837723	0.00157581	0.00237657	0.00324057	0.00416837	0.00516053	0.00621761	0.00734018	0.00852878	-0.0313896	6.02722e-06
9.24	-0.00396296	10.0004	0.0618009	-0.109652	-0.00255623	91.829	84.229	0.0143444	92.329	92.8315	93.3365	93.8441	94.3541	94.8666	95.3816	95.8991	96.4192	96.9417	97.4667	97.9942	98.5242	99.0568	99.5918	-0.00221504	-0.00185504	-0.00143821	-0.000964013	-0.000431911	0.000158631	0.000808152	0.00151719	0.00228628	0.00311596	0.00400677	0.00495924	0.00597391	0.00705132	0.00819201	-0.0303059	5.25082e-06
9.26	-0.00384282	10.0004	0.0596475	-0.105859	-0.00245646	92.029	84.629	0.0140751	92.529	93.0315	93.5365	94.0441	94.5541	95.0666	95.5816	96.0991	96.6192	97.1417	97.6667	98.1942	98.7242	99.2568	99.7918	-0.00212805	-0.00178158	-0.00138058	-0.000924538	-0.000412942	0.000154726	0.00077898	0.00146034	0.00219931	0.00299641	0.00385217	0.00476708	0.00574168	0.00677646	0.00787196	-0.0292771	4.2152e-06
9.28	-0.00373087	10.0004	0.0575651	-0.102527	-0.00236085	92.229	85.029	0.0138121	92.729	93.2315	93.7365	94.2441	94.7541	95.2666	95.7816	96.2991	96.8192	97.3417	97.8667	98.3942	98.9242	99.4568	99.9918	-0.00204503	-0.00171182	-0.00132621	-0.000887704	-0.000395803	0.000149987	0.000750161	0.00140521	0.00211564	0.00288194	0.0037046	0.00458412	0.005521	0.00651573	0.0075688	-0.0282799	3.72013e-06
9.3	-0.00362579	10.0004	0.055546	-0.0994891	-0.00226938	92.429	85.429	0.0135552	92.929	93.4315	93.9365	94.4441	94.9541	95.4666	95.9816	96.4991	97.0192	97.5417	98.0667	98.5942	99.1242	99.6568	100.192	-0.00196592	-0.00164573	-0.00127507	-0.00085348	-0.000380474	0.000144423	0.000721688	0.0013518	0.00203523	0.00277246	0.00356397	0.00441022	0.00531171	0.0062689	0.00728227	-0.0272976	3.29943e-06
9.32	-0.0035265	10.0004	0.0535859	-0.0965984	-0.00218195	92.629	85.829	0.0133042	93.129	93.6315	94.1366	94.6441	95.1541	95.6666	96.1816	96.6991	97.2192	97.7417	98.2667	98.7942	99.3242	99.8568	100.392	-0.00189063	-0.00158318	-0.00122704	-0.000821754	-0.000366858	0.000138107	0.0006936	0.00130008	0.00195801	0.00266785	0.00343006	0.0042451	0.00511343	0.0060355	0.00701179	-0.0263198	2.93896e-06
9.34	-0.00343207	10.0004	0.0516831	-0.0937455	-0.00209845	92.829	86.229	0.013059	93.329	93.8315	94.3366	94.8441	95.3541	95.8666	96.3816	96.8992	97.4192	97.9417	98.4667	98.9942	99.5242	100.057	100.592	-0.00181902	-0.00152401	-0.00118193	-0.000792341	-0.000354787	0.000131172	0.000665982	0.00125009	0.00188393	0.00256796	0.00330262	0.00408835	0.0049256	0.00581482	0.00675645	-0.0253427	2.62734e-06
9.36	-0.00334161	10.0004	0.0498375	-0.0908629	-0.00201874	93.029	86.629	0.0128195	93.529	94.0315	94.5366	95.0441	95.5541	96.0666	96.5816	97.0992	97.6192	98.1417	98.6667	99.1942	99.7242	100.257	100.792	-0.00175089	-0.00146799	-0.0011395	-0.000764993	-0.000344035	0.000123805	0.000638956	0.00120185	0.00181292	0.00247259	0.0031813	0.00393948	0.00474755	0.00560595	0.00651512	-0.0243665	2.35527e-06
9.38	-0.00325428	10.0004	0.0480502	-0.0879209	-0.00194266	93.229	87.029	0.0125854	93.729	94.2315	94.7366	95.2441	95.7541	96.2666	96.7816	97.2992	97.8192	98.3417	98.8667	99.3942	99.9242	100.457	100.992	-0.00168604	-0.00141486	-0.00109947	-0.000739432	-0.000334345	0.000116214	0.000612664	0.00115542	0.00174491	0.00238154	0.00306573	0.00379791	0.00457848	0.00540788	0.0062865	-0.023395	2.11528e-06
9.4	-0.00316941	10.0003	0.0463223	-0.0849179	-0.00187001	93.429	87.429	0.0123566	93.929	94.4316	94.9366	95.4441	95.9541	96.4666	96.9816	97.4992	98.0192	98.5417	99.0667	99.5942	100.124	100.657	101.192	-0.00162423	-0.00136435	-0.00106154	-0.000715375	-0.000325463	0.000108606	0.000587237	0.00111084	0.00167981	0.00229457	0.00295551	0.00366305	0.00441759	0.00521954	0.00606929	-0.0224331	1.90158e-06
9.42	-0.0030865	10.0003	0.0446549	-0.0818712	-0.00180062	93.629	87.829	0.012133	94.129	94.6316	95.1366	95.6441	96.1541	96.6666	97.1816	97.6992	98.2192	98.7417	99.2667	99.7942	100.324	100.857	101.392	-0.00156524	-0.00131621	-0.00102545	-0.000692563	-0.000317161	0.000101154	0.000562777	0.0010681	0.00161753	0.00221144	0.00285025	0.00353433	0.0042641	0.00503993	0.00586223	-0.0214864	1.70987e-06
9.44	-0.00300528	10.0003	0.0430486	-0.0788084	-0.00173427	93.829	88.229	0.0119145	94.329	94.8316	95.3366	95.8441	96.3541	96.8666	97.3816	97.8992	98.4192	98.9417	99.4667	99.9942	100.524	101.057	101.592	-0.00150885	-0.00127019	-0.000990966	-0.000670783	-0.000309258	9.39908e-05	0.000539349	0.0010272	0.00155793	0.00213192	0.00274956	0.00341122	0.0041173	0.00486818	0.00566424	-0.0205602	1.5371e-06
9.46	-0.00292565	10.0003	0.0415035	-0.0757607	-0.00167078	94.029	88.629	0.0117008	94.529	95.0316	95.5366	96.0441	96.5541	97.0666	97.5816	98.0992	98.6192	99.1417	99.6667	100.194	100.724	101.257	101.792	-0.00145486	-0.00122729	-0.000961983	-0.000658585	-0.000316733	6.39334e-05	0.000483775	0.000943153	0.00144243	0.00198196	0.00256211	0.00318324	0.00384571	0.00454988	0.00529611	-0.0196587	1.67955e-06
9.48	-0.00284967	10.0003	0.0400184	-0.0728478	-0.00161002	94.229	89.029	0.0114919	94.7291	95.2316	95.7366	96.2441	96.7541	97.2666	97.7816	98.2992	98.8192	99.3417	99.8667	100.394	100.924	101.457	101.992	-0.00140326	-0.0011852	-0.000930424	-0.000638583	-0.000309325	5.77008e-05	0.000462846	0.000906462	0.0013889	0.00191051	0.00247165	0.00307266	0.00371389	0.00439571	0.00511845	-0.0191225	1.51205e-06
9.5	-0.00277911	10.0003	0.038589	-0.0701873	-0.00155199	94.429	89.429	0.0112877	94.9291	95.4316	95.9366	96.4441	96.9541	97.4666	97.9817	98.4992	99.0192	99.5417	100.067	100.594	101.124	101.657	102.192	-0.00135419	-0.00114539	-0.000900806	-0.000620078	-0.000302869	5.11653e-05	0.000442367	0.000871078	0.00133764	0.0018424	0.0023857	0.00296788	0.00358928	0.00425024	0.00495112	-0.018449	1.36874e-06
9.52	-0.00271259	10.0003	0.0372103	-0.0677561	-0.00149675	94.629	89.829	0.011088	95.1291	95.6316	96.1366	96.6441	97.1541	97.6666	98.1817	98.6992	99.2192	99.7417	100.267	100.794	101.324	101.857	102.392	-0.00130765	-0.00110786	-0.000873097	-0.000603026	-0.00029731	4.43836e-05	0.000422392	0.000837049	0.00128869	0.00177765	0.00230427	0.00286887	0.0034718	0.00411338	0.00479397	-0.0177072	1.24433e-06
9.54	-0.002648	10.0003	0.0358787	-0.0654694	-0.00144423	94.8291	90.2291	0.0108927	95.3291	95.8316	96.3366	96.8441	97.3541	97.8666	98.3817	98.8992	99.4192	99.9417	100.467	100.994	101.524	102.057	102.592	-0.00126352	-0.00107241	-0.000847064	-0.000587171	-0.000292398	3.75833e-05	0.0004031	0.00080448	0.00124205	0.00171614	0.00222709	0.0027752	0.00336082	0.00398428	0.00464589	-0.0169326	1.1331e-06
9.56	-0.00258372	10.0003	0.0345921	-0.063231	-0.0013943	95.0291	90.6291	0.0107016	95.5291	96.0316	96.5366	97.0441	97.5541	98.0666	98.5817	99.0992	99.6192	100.142	100.667	101.194	101.724	102.257	102.792	-0.00122161	-0.00103877	-0.000822407	-0.000572206	-0.000287843	3.10034e-05	0.000384655	0.000773433	0.00119766	0.00165766	0.00215374	0.00268624	0.00325548	0.00386177	0.00450544	-0.0161451	1.03105e-06
9.58	-0.00251904	10.0003	0.0333505	-0.0609645	-0.00134675	95.2291	91.0291	0.0105147	95.7291	96.2316	96.7366	97.2441	97.7541	98.2666	98.7817	99.2992	99.8192	100.342	100.867	101.394	101.924	102.457	102.992	-0.00118165	-0.00100667	-0.000798841	-0.000557862	-0.000283413	2.48198e-05	0.000367152	0.0007439	0.00115538	0.0016019	0.00208378	0.00260134	0.00315489	0.00374475	0.00437123	-0.0153575	9.36192e-07
9.6	-0.002454	10.0003	0.0321548	-0.0586294	-0.00130134	95.4291	91.4291	0.0103319	95.9291	96.4316	96.9366	97.4441	97.9541	98.4666	98.9817	99.4992	100.019	100.542	101.067	101.594	102.124	102.657	103.192	-0.00114342	-0.000975867	-0.000776141	-0.000543939	-0.000278951	1.91324e-05	0.000350619	0.000715819	0.00111504	0.00154859	0.00201679	0.00251993	0.00305833	0.00363229	0.00424214	-0.0145801	8.47912e-07
9.62	-0.0023891	10.0003	0.0310066	-0.0562226	-0.00125786	95.6291	91.8291	0.0101531	96.1291	96.6316	97.1366	97.6441	98.1541	98.6666	99.1817	99.6992	100.219	100.742	101.267	101.794	102.324	102.857	103.392	-0.00110672	-0.000946183	-0.000754145	-0.000530306	-0.000274364	1.3983e-05	0.000335039	0.000689107	0.00107649	0.00149749	0.00195241	0.00244155	0.00296522	0.00352371	0.00411734	-0.0138216	7.66221e-07
9.64	-0.00232492	10.0003	0.029907	-0.053771	-0.00121615	95.8291	92.2291	0.00997808	96.3291	96.8316	97.3366	97.8441	98.3541	98.8667	99.3817	99.8992	100.419	100.942	101.467	101.994	102.524	103.057	103.592	-0.0010714	-0.000917482	-0.000732743	-0.000516884	-0.000269609	9.37823e-06	0.000320375	0.000663677	0.00103958	0.00144839	0.00189038	0.00236587	0.00287515	0.00341852	0.00399626	-0.0130898	6.91209e-07
9.66	-0.00226196	10.0003	0.0288566	-0.0513185	-0.00117606	96.0291	92.6291	0.00980684	96.5291	97.0316	97.5366	98.0441	98.5541	99.0667	99.5817	100.099	100.619	101.142	101.667	102.194	102.724	103.257	103.792	-0.00103733	-0.000889669	-0.000711865	-0.000503628	-0.000264668	5.30506e-06	0.000306581	0.000639451	0.0010042	0.00140113	0.00183052	0.00229267	0.00278786	0.00331638	0.00387853	-0.0123905	6.22812e-07
9.68	-0.0022006	10.0003	0.0278548	-0.0489134	-0.00113749	96.2291	93.0291	0.00963926	96.7291	97.2316	97.7366	98.2441	98.7541	99.2667	99.7817	100.299	100.819	101.342	101.867	102.394	102.924	103.457	103.992	-0.00100444	-0.000862681	-0.00069147	-0.00049052	-0.000259546	1.73546e-06	0.000293608	0.000616354	0.00097026	0.00135561	0.00177268	0.00222176	0.00270314	0.00321709	0.0037639	-0.0117277	5.608e-07
9.7	-0.00214109	10.0003	0.0269002	-0.0465975	-0.00110035	96.4291	93.4291	0.00947524	96.9291	97.4316	97.9366	98.4441	98.9541	99.4667	99.9817	100.499	101.019	101.542	102.067	102.594	103.124	103.657	104.192	-0.00097265	-0.00083648	-0.000671545	-0.000477567	-0.000254269	-1.37443e-06	0.000281394	0.000594315	0.000937663	0.00131172	0.00171676	0.00215305	0.00262089	0.00312054	0.00365228	-0.0111029	5.04837e-07
9.72	-0.00208365	10.0002	0.0259909	-0.0444011	-0.00106457	96.6291	93.8291	0.0093147	97.1291	97.6316	98.1366	98.6441	99.1541	99.6667	100.182	100.699	101.219	101.742	102.267	102.794	103.324	103.857	104.392	-0.000941931	-0.000811051	-0.000652097	-0.000464799	-0.000248885	-4.08468e-06	0.000269872	0.000573256	0.000906339	0.00126939	0.00166268	0.00208648	0.00254106	0.0030267	0.00354365	-0.010516	4.54558e-07
9.74	-0.00202845	10.0002	0.025124	-0.0423406	-0.00103008	96.8291	94.2291	0.00915754	97.3291	97.8316	98.3366	98.8441	99.3541	99.8667	100.382	100.899	101.419	101.942	102.467	102.994	103.524	104.057	104.592	-0.000912251	-0.000786397	-0.000633157	-0.000452264	-0.000243456	-6.46811e-06	0.000258964	0.000553104	0.000876217	0.00122857	0.00161042	0.00202203	0.00246368	0.00293561	0.00343811	-0.00996519	4.09585e-07
9.76	-0.00197564	10.0002	0.024297	-0.0404209	-0.000996848	97.0291	94.6291	0.00900369	97.5291	98.0316	98.5366	99.0441	99.5541	100.067	100.582	101.099	101.619	102.142	102.667	103.194	103.724	104.257	104.792	-0.000883593	-0.000762533	-0.000614762	-0.000440022	-0.000238055	-8.6028e-06	0.000248591	0.000533786	0.000847238	0.00118921	0.00155995	0.00195972	0.00238878	0.00284739	0.0033358	-0.00944775	3.69532e-07
9.78	-0.00192532	10.0002	0.023507	-0.0386372	-0.000964828	97.2291	95.0291	0.00885305	97.7291	98.2316	98.7366	99.2441	99.7542	100.267	100.782	101.299	101.819	102.342	102.867	103.394	103.924	104.457	104.992	-0.000855952	-0.00073948	-0.000596957	-0.000428131	-0.00023275	-1.05631e-05	0.000238682	0.000515235	0.00081935	0.00115128	0.00151127	0.00189957	0.00231645	0.00276214	0.0032369	-0.00896054	3.58745e-07
9.8	-0.00187752	10.0002	0.0227513	-0.036979	-0.000933993	97.4291	95.4291	0.00870555	97.9291	98.4316	98.9366	99.4441	99.9542	100.467	100.982	101.499	102.019	102.542	103.067	103.594	104.124	104.657	105.192	-0.000829322	-0.000717258	-0.00057978	-0.000416643	-0.000227603	-1.24121e-05	0.000229173	0.0004974	0.000792512	0.00111476	0.00146438	0.00184162	0.00224673	0.00267996	0.00314154	-0.0085003	3.2531e-07
9.82	-0.0018322	10.0002	0.0220277	-0.0354327	-0.00090432	97.6291	95.8291	0.00856111	98.1291	98.6316	99.1366	99.6441	100.154	100.667	101.182	101.699	102.219	102.742	103.267	103.794	104.324	104.857	105.392	-0.000803697	-0.000695877	-0.000563256	-0.000405596	-0.000222656	-1.41973e-05	0.00022002	0.000480235	0.000766689	0.00107962	0.00141927	0.00178587	0.00217967	0.00260091	0.00304982	-0.00806396	2.95716e-07
9.84	-0.00178926	10.0002	0.0213339	-0.0339833	-0.000875782	97.8291	96.2291	0.00841966	98.3291	98.8316	99.3366	99.8441	100.354	100.867	101.382	101.899	102.419	102.942	103.467	103.994	104.524	105.057	105.592	-0.000779067	-0.00067534	-0.000547398	-0.000395009	-0.000217938	-1.59501e-05	0.000211188	0.00046371	0.000741851	0.00104584	0.00137592	0.00173232	0.00211528	0.00252502	0.00296179	-0.00764876	2.69515e-07
9.86	-0.00174856	10.0002	0.0206683	-0.0326166	-0.000848354	98.0291	96.6291	0.00828112	98.5291	99.0316	99.5366	100.044	100.554	101.067	101.582	102.099	102.619	103.142	103.667	104.194	104.724	105.257	105.792	-0.000755412	-0.000655637	-0.000532205	-0.000384889	-0.000213459	-1.76876e-05	0.000202655	0.000447798	0.000717969	0.0010134	0.00133431	0.00168094	0.00205352	0.00245226	0.00287741	-0.00725236	2.4628e-07
9.88	-0.00170994	10.0002	0.0200293	-0.0313198	-0.000822005	98.2291	97.0291	0.00814541	98.7291	99.2316	99.7366	100.244	100.754	101.267	101.782	102.299	102.819	103.342	103.867	104.394	104.924	105.457	105.992	-0.000732709	-0.000636749	-0.000517663	-0.000375229	-0.000209221	-1.94162e-05	0.000194409	0.000432478	0.000695016	0.000982245	0.00129439	0.00163167	0.00199432	0.00238255	0.0027966	-0.00687287	2.2563e-07
9.9	-0.00167325	10.0002	0.0194156	-0.0300824	-0.000796701	98.4291	97.4291	0.00801248	98.9291	99.4316	99.9366	100.444	100.954	101.467	101.982	102.499	103.019	103.542	104.067	104.594	105.124	105.657	106.192	-0.000710927	-0.00061865	-0.000503752	-0.000366012	-0.000205213	-2.1135e-05	0.000186441	0.000417733	0.000672961	0.000952343	0.0012561	0.00158445	0.00193761	0.0023158	0.00271924	-0.00650879	2.07224e-07
9.92	-0.00163835	10.0002	0.0188262	-0.0288962	-0.000772408	98.6291	97.8291	0.00788224	99.1291	99.6316	100.137	100.644	101.154	101.667	102.182	102.699	103.219	103.742	104.267	104.794	105.324	105.857	106.392	-0.000690033	-0.00060131	-0.000490443	-0.000357219	-0.000201422	-2.28387e-05	0.000178746	0.000403546	0.000651775	0.000923649	0.00121938	0.00153919	0.00188328	0.00225188	0.00264519	-0.00615901	1.90771e-07
9.94	-0.00160509	10.0002	0.0182599	-0.0277552	-0.000749088	98.8291	98.2291	0.00775464	99.3291	99.8316	100.337	100.844	101.354	101.867	102.382	102.899	103.419	103.942	104.467	104.994	105.524	106.057	106.592	-0.000669992	-0.000584694	-0.000477708	-0.000348824	-0.000197831	-2.45195e-05	0.000171321	0.0003899	0.000631429	0.000896117	0.00118417	0.00149581	0.00183124	0.00219066	0.0025743	-0.00582269	1.76018e-07
9.96	-0.00157336	10.0002	0.0177161	-0.0266557	-0.000726705	99.0291	98.6291	0.00762962	99.5291	100.032	100.537	101.044	101.554	102.067	102.582	103.099	103.619	104.142	104.667	105.194	105.724	106.257	106.792	-0.000650767	-0.00056877	-0.000465517	-0.000340804	-0.000194423	-2.61689e-05	0.000164164	0.000376782	0.000611892	0.000869699	0.00115041	0.00145423	0.00178136	0.00213202	0.0025064	-0.00549924	1.6275e-07
9.98	-0.00154303	10.0002	0.0171939	-0.0255952	-0.00070522	99.2291	99.0291	0.0075071	99.7291	100.232	100.737	101.244	101.754	102.267	102.782	103.299	103.819	104.342	104.867	105.394	105.924	106.457	106.992	-0.000632324	-0.000553503	-0.00045384	-0.000333133	-0.00019118	-2.77784e-05	0.000157273	0.000364177	0.000593135	0.00084435	0.00111802	0.00141436	0.00173355	0.00207581	0.00244134	-0.0051882	1.50781e-07
5	0.116857	9.99688	-7.99399	6.04518	-2.13752	49.544	2.18563	15229.8	50.5356	51.5112	52.4812	53.4455	54.404	55.3567	56.3036	57.2446	58.1798	59.1092	60.0326	60.9502	61.8619	62.7677	63.6676	-2.26498	-2.44738	-2.62127	-2.78683	-2.94427	-3.09379	-3.23559	-3.36988	-3.49684	-3.61668	-3.72959	-3.83577	-3.9354	-4.02869	-4.11583	2.42144	853.179
5.01	0.126755	9.99632	-7.93124	6.49469	-2.1488	49.6433	2.1782	15329.5	50.6351	51.6111	52.5816	53.5464	54.5055	55.459	56.4067	57.3485	58.2846	59.2149	60.1392	61.0578	61.9704	62.8771	63.778	-2.27418	-2.45454	-2.62556	-2.78746	-2.94046	-3.08476	-3.22057	-3.3481	-3.46757	-3.57917	-3.68312	-3.77962	-3.86887	-3.95107	-4.02643	2.61851	784.247
5.02	0.136673	9.99575	-7.86398	6.94278	-2.15978	49.7427	2.17505	15351.5	50.7347	51.7111	52.682	53.6473	54.6071	55.5612	56.5096	57.4523	58.3891	59.3202	60.2454	61.1647	62.0781	62.9856	63.8872	-2.283	-2.46123	-2.62937	-2.78763	-2.93625	-3.07545	-3.20543	-3.32643	-3.43866	-3.54234	-3.63768	-3.72489	-3.8042	-3.8758	-3.93992	2.6198	718.351
5.03	0.146272	9.99519	-7.79232	7.37364	-2.17046	49.8421	2.17619	15294.2	50.8344	51.8111	52.7824	53.7483	54.7086	55.6634	56.6124	57.5558	58.4934	59.4251	60.351	61.271	62.1851	63.0932	63.9953	-2.29148	-2.46753	-2.63278	-2.78746	-2.9318	-3.06603	-3.19037	-3.30505	-3.41031	-3.50637	-3.59344	-3.67177	-3.74156	-3.80304	-3.85643	2.74185	657.159
5.04	0.155417	9.99466	-7.71646	7.77949	-2.18084	49.9416	2.18162	15158.4	50.9341	51.9111	52.8829	53.8492	54.8101	55.7655	56.7152	57.6592	58.5974	59.5298	60.4563	61.3768	62.2914	63.2	64.1025	-2.29964	-2.47349	-2.63587	-2.78701	-2.92717	-3.05656	-3.17544	-3.28404	-3.38258	-3.47132	-3.55047	-3.62028	-3.68097	-3.73278	-3.77593	2.7464	601.043
5.05	0.163904	9.99416	-7.63673	8.14888	-2.19093	50.041	2.19132	15158.4	51.0338	52.0399	53.0571	54.0835	55.1168	56.1549	57.1955	58.2362	59.2747	60.3086	61.3354	62.3526	63.3577	64.3482	65.3216	-2.3075	-2.37914	-2.40502	-2.38419	-2.31581	-2.19911	-2.03345	-1.81826	-1.55312	-1.23771	-0.871829	-0.455387	0.0115707	0.528876	1.09623	2.81549	601.043
5.06	0.171696	9.99372	-7.5535	8.47728	-2.20076	50.1405	2.47874	15158.4	51.1335	52.1397	53.157	54.1832	55.2162	56.2539	57.2939	58.3339	59.3716	60.4046	61.4305	62.4467	63.4507	64.4402	65.4124	-2.3151	-2.38442	-2.40807	-2.38513	-2.31475	-2.19617	-2.02875	-1.81196	-1.54536	-1.22864	-0.861608	-0.444177	0.0236066	0.541572	1.10942	2.82189	601.043
5.07	0.17931	9.99324	-7.46714	8.78392	-2.21031	50.2401	2.53442	15158.4	51.2333	52.2397	53.2569	54.2829	55.3156	56.3528	57.3922	58.4315	59.4684	60.5005	61.5253	62.5405	63.5434	64.5317	65.5028	-2.3224	-2.38936	-2.41076	-2.38567	-2.31327	-2.1928	-2.02364	-1.80526	-1.53723	-1.21924	-0.851096	-0.432732	0.0358087	0.554354	1.12261	3.15759	601.043
5.08	0.187269	9.99275	-7.3777	9.09218	-2.21959	50.3396	2.59253	15158.4	51.333	52.3396	53.3568	54.3826	55.4149	56.4516	57.4903	58.5288	59.5648	60.5959	61.6197	62.6337	63.6356	64.6227	65.5926	-2.32934	-2.39385	-2.41291	-2.38562	-2.31115	-2.18878	-2.01786	-1.79789	-1.52845	-1.20923	-0.840056	-0.420846	0.0483463	0.567346	1.13586	3.15799	601.043
5.09	0.195704	9.99218	-7.28517	9.41021	-2.22859	50.4392	2.65291	15158.4	51.4328	52.4395	53.4567	54.4823	55.5142	56.5502	57.5882	58.6259	59.6609	60.6909	61.7136	62.7264	63.727	64.7128	65.6814	-2.33589	-2.39784	-2.41449	-2.38493	-2.30834	-2.18401	-2.01133	-1.78978	-1.51896	-1.19856	-0.828414	-0.40845	0.0612775	0.580594	1.1492	3.49015	601.043
5.1	0.204819	9.99158	-7.18931	9.75162	-2.23728	50.5388	2.71539	15158.4	51.5327	52.5395	53.5566	54.5819	55.6133	56.6487	57.6859	58.7226	59.7565	60.7854	61.8068	62.8183	63.8175	64.8019	65.7692	-2.342	-2.40128	-2.41539	-2.38346	-2.30469	-2.17837	-2.0039	-1.78077	-1.50859	-1.18708	-0.816049	-0.395444	0.0746793	0.594144	1.16265	3.48821	601.043
5.11	0.214559	9.99088	-7.08995	10.1184	-2.24564	50.6384	2.77981	15158.4	51.6325	52.6395	53.6565	54.6815	55.7123	56.747	57.7832	58.8189	59.8516	60.8792	61.8992	62.9092	63.907	64.8899	65.8557	-2.34766	-2.40413	-2.41561	-2.38123	-2.30021	-2.17185	-1.99557	-1.77088	-1.49739	-1.17482	-0.803003	-0.38188	0.0884869	0.607919	1.17612	3.81872	601.043
5.12	0.224972	9.99013	-6.98672	10.5181	-2.25364	50.7381	2.84602	15158.4	51.7324	52.7396	53.7564	54.781	55.8112	56.845	57.8803	58.9147	59.9461	60.9723	61.9907	62.9992	63.9953	64.9766	65.9408	-2.35283	-2.40636	-2.41509	-2.37816	-2.29482	-2.16439	-1.98629	-1.76004	-1.48528	-1.16173	-0.789221	-0.367717	0.102724	0.62192	1.18957	3.81642	601.043
5.13	0.235876	9.98928	-6.87938	10.9468	-2.26126	50.8378	2.91389	15158.4	51.8323	52.8396	53.8563	54.8804	55.9099	56.9428	57.9769	59.0101	60.04	61.0645	62.0813	63.088	64.0823	65.0619	66.0243	-2.3575	-2.40797	-2.41384	-2.37429	-2.28856	-2.15602	-1.97608	-1.7483	-1.47232	-1.14786	-0.774779	-0.353035	0.117304	0.636056	1.20292	4.14705	601.043
5.14	0.247245	9.98838	-6.76755	11.407	-2.26849	50.9375	2.98327	15158.4	51.9323	52.9397	53.9561	54.9797	56.0085	57.0403	58.0732	59.1048	60.1332	61.1559	62.1709	63.1756	64.168	65.1455	66.106	-2.36164	-2.40893	-2.41184	-2.36957	-2.28141	-2.14671	-1.96494	-1.73565	-1.45849	-1.13321	-0.759674	-0.337844	0.132207	0.650292	1.21611	4.14586	601.043
5.15	0.258866	9.98739	-6.65103	11.8908	-2.2753	51.0372	3.79497	15158.4	52.0322	53.0397	54.0559	55.079	56.1068	57.1375	58.169	59.1991	60.2256	61.2464	62.2593	63.2619	64.2521	65.2275	66.1857	-2.36526	-2.40926	-2.40912	-2.36407	-2.27341	-2.13653	-1.95292	-1.72213	-1.44385	-1.11783	-0.743948	-0.322174	0.147411	0.664617	1.22914	4.47758	601.043
5.16	0.270727	9.98637	-6.5295	12.3984	-2.28168	51.137	3.87902	15158.4	52.1322	53.1398	54.1557	55.1781	56.205	57.2344	58.2643	59.2926	60.3172	61.3359	62.3465	63.3468	64.3345	65.3074	66.2633	-2.36834	-2.40893	-2.40565	-2.35774	-2.26453	-2.12545	-1.93999	-1.70774	-1.42839	-1.10172	-0.727617	-0.306059	0.162863	0.678956	1.24192	4.47797	601.043
5.17	0.282621	9.98526	-6.40287	12.9191	-2.28762	51.2368	3.96359	15158.4	52.2322	53.2399	54.2555	55.2772	56.303	57.331	58.3592	59.3855	60.4079	61.4242	62.4323	63.43	64.4151	65.3853	66.3386	-2.37088	-2.40799	-2.40148	-2.35065	-2.25486	-2.11354	-1.92623	-1.69255	-1.41219	-1.08496	-0.710748	-0.289558	0.178516	0.693272	1.2544	4.8129	601.043
5.18	0.294562	9.98414	-6.27092	13.4522	-2.2931	51.3366	4.04862	15158.4	52.3323	53.34	54.3553	55.3764	56.4013	57.4282	58.4551	59.4799	60.5007	61.5154	62.5217	63.5177	64.5012	65.4699	66.4217	-2.37288	-2.40638	-2.39664	-2.34295	-2.24471	-2.10138	-1.91251	-1.67774	-1.39677	-1.06942	-0.695602	-0.27531	0.191355	0.704193	1.2629	4.8151	601.043
5.19	0.306445	9.98294	-6.13364	13.9891	-2.29813	51.4365	4.13409	15158.4	52.4323	53.4401	54.4554	55.4765	56.5015	57.5286	58.5558	59.5813	60.6029	61.6187	62.6266	63.6245	64.6104	65.5821	66.5375	-2.37433	-2.40413	-2.39128	-2.33511	-2.23501	-2.09044	-1.90094	-1.66614	-1.38575	-1.05955	-0.687448	-0.26941	0.194486	0.704071	1.25908	5.15169	601.043
5.2	0.318372	9.98174	-5.99094	14.5316	-2.3027	51.5363	4.21996	15158.4	52.5324	53.5402	54.5556	55.5767	56.6018	57.6291	58.6567	59.6827	60.7052	61.7222	62.7317	63.7317	64.7201	65.6949	66.654	-2.37522	-2.40119	-2.38517	-2.32647	-2.22448	-2.07866	-1.88856	-1.65379	-1.37404	-1.0491	-0.678836	-0.263208	0.197739	0.703863	1.25493	5.15447	601.043
5.21	0.330284	9.98047	-5.84284	15.0727	-2.30679	51.6362	4.3062	15158.4	52.6324	53.6403	54.6557	55.6768	56.702	57.7294	58.7574	59.7841	60.8075	61.8257	62.8369	63.839	64.8301	65.8081	66.771	-2.37554	-2.3976	-2.37833	-2.31704	-2.21313	-2.06607	-1.87538	-1.64068	-1.36165	-1.03806	-0.669764	-0.256691	0.201135	0.703602	1.25051	5.4913	601.043
5.22	0.342296	9.97919	-5.68929	15.6154	-2.3104	51.7361	4.39278	15158.4	52.7325	53.7404	54.7558	55.7769	56.8021	57.8298	58.8582	59.8855	60.9098	61.9294	62.9423	63.9466	64.9404	65.9218	66.8887	-2.37527	-2.39331	-2.3707	-2.30677	-2.20092	-2.0526	-1.86135	-1.62678	-1.34855	-1.02642	-0.660223	-0.249872	0.204637	0.703223	1.24572	5.49438	601.043
5.23	0.354351	9.97785	-5.53037	16.1541	-2.31353	51.836	4.47968	15158.4	52.8326	53.8405	54.8558	55.8769	56.9023	57.9302	58.959	59.9869	61.0122	62.0331	63.0478	64.0544	65.051	66.0357	67.0067	-2.37442	-2.38833	-2.36231	-2.29568	-2.18785	-2.03828	-1.84649	-1.61209	-1.33474	-1.01417	-0.650205	-0.242733	0.208275	0.702765	1.2406	5.83123	601.043
5.24	0.366554	9.97651	-5.36602	16.6928	-2.31615	51.936	4.56688	15158.4	52.9327	53.9406	54.9558	55.977	57.0024	58.0305	59.0597	60.0883	61.1146	62.1369	63.1534	64.1623	65.1618	66.1501	67.1253	-2.37295	-2.38263	-2.3531	-2.28371	-2.17387	-2.02304	-1.83075	-1.59657	-1.32018	-1.00129	-0.639703	-0.235287	0.212011	0.702168	1.23508	5.83449	601.043
5.25	0.378832	9.97509	-5.19634	17.2267	-2.31826	52.0359	5.54389	15158.4	53.0327	54.0406	55.0558	56.0769	57.1024	58.1307	59.1603	60.1896	61.217	62.2407	63.2591	64.2704	65.2729	66.2648	67.2443	-2.37087	-2.37621	-2.3431	-2.2709	-2.15902	-2.00693	-1.81415	-1.58025	-1.30489	-0.987787	-0.62871	-0.227513	0.215883	0.701483	1.22922	6.1713	601.043
5.26	0.391264	9.97368	-5.02128	17.7614	-2.31985	52.1359	5.63549	15158.4	53.1328	54.1407	55.1558	56.1768	57.2024	58.2309	59.261	60.291	61.3193	62.3445	63.3648	64.3786	65.3841	66.3797	67.3637	-2.36817	-2.36904	-2.33226	-2.25719	-2.14324	-1.98989	-1.79664	-1.56309	-1.28886	-0.973659	-0.617249	-0.21946	0.21981	0.700594	1.22285	6.17474	601.043
5.27	0.403723	9.97221	-4.84094	18.2917	-2.32091	52.2358	5.72716	15158.4	53.2329	54.2406	55.2557	56.2767	57.3022	58.331	59.3615	60.3922	61.4216	62.4483	63.4705	64.4867	65.4954	66.4948	67.4832	-2.36483	-2.36115	-2.32062	-2.24263	-2.12659	-1.97197	-1.77829	-1.54513	-1.27211	-0.958919	-0.605313	-0.211098	0.223849	0.69959	1.21612	6.5133	601.043
5.28	0.416265	9.97075	-4.65524	18.8222	-2.32142	52.3358	5.81889	15158.4	53.3329	54.3406	55.3555	56.3765	57.4021	58.431	59.4619	60.4933	61.5239	62.552	63.5762	64.595	65.6068	66.61	67.6031	-2.36086	-2.35251	-2.30816	-2.22719	-2.10903	-1.95315	-1.75906	-1.52635	-1.25462	-0.943561	-0.592907	-0.202449	0.227961	0.698409	1.20892	6.51735	601.043
5.29	0.428786	9.96923	-4.4643	19.3497	-2.32139	52.4357	5.91067	15158.4	53.433	54.4405	55.4553	56.4761	57.5018	58.5309	59.5622	60.5944	61.626	62.6556	63.6818	64.7032	65.7182	66.7253	67.723	-2.35624	-2.34314	-2.2949	-2.21091	-2.0906	-1.93346	-1.73899	-1.50678	-1.23643	-0.927614	-0.580054	-0.193524	0.232145	0.697063	1.20128	6.85708	601.043
5.3	0.441342	9.96774	-4.26803	19.879	-2.3208	52.5357	6.00249	15158.4	53.533	54.5404	55.555	56.5758	57.6014	58.6307	59.6625	60.6953	61.728	62.7592	63.7875	64.8114	65.8296	66.8407	67.8431	-2.35097	-2.33301	-2.2808	-2.19374	-2.07127	-1.91287	-1.71805	-1.4864	-1.21751	-0.911059	-0.566743	-0.184324	0.236387	0.695524	1.19317	6.86108	601.043
5.31	0.453846	9.96618	-4.06652	20.4058	-2.31964	52.6356	6.09435	15158.4	53.633	54.6402	55.6547	56.6753	57.7009	58.7304	59.7625	60.7961	61.8299	62.8626	63.8929	64.9195	65.9409	66.9559	67.9631	-2.34504	-2.32215	-2.2659	-2.17573	-2.05107	-1.89141	-1.69628	-1.46525	-1.19792	-0.893942	-0.553017	-0.174888	0.240653	0.693761	1.18454	7.20197	601.043
5.32	0.466374	9.96466	-3.85969	20.9348	-2.3179	52.7356	6.18624	15158.4	53.7329	54.74	55.7542	56.7747	57.8003	58.83	59.8625	60.8968	61.9317	62.9659	63.9983	65.0275	66.0522	67.0712	68.0832	-2.33844	-2.31051	-2.25016	-2.15682	-2.02995	-1.86905	-1.67364	-1.44329	-1.17761	-0.876233	-0.538856	-0.165209	0.244934	0.69175	1.17537	7.20609	601.043
5.33	0.478689	9.96313	-3.64764	21.4548	-2.31558	52.8355	6.27814	15158.4	53.8328	54.8396	55.8537	56.874	57.8996	58.9294	59.9623	60.9973	62.0333	63.0691	64.1035	65.1353	66.1633	67.1863	68.2031	-2.33119	-2.29815	-2.23364	-2.13711	-2.00802	-1.84589	-1.65023	-1.42062	-1.15667	-0.858007	-0.524317	-0.155318	0.249229	0.689523	1.16572	7.47722	601.043
5.34	0.490771	9.96167	-3.43039	21.9651	-2.31267	52.9354	6.37006	15158.4	53.9327	54.9393	55.9531	56.9732	57.9988	59.0287	60.062	61.0978	62.1348	63.1721	64.2085	65.243	66.2743	67.3013	68.3229	-2.32329	-2.28506	-2.21635	-2.1166	-1.98529	-1.82193	-1.62607	-1.39727	-1.13513	-0.839301	-0.509444	-0.145271	0.253472	0.686999	1.15549	7.48175	601.043
5.35	0.501809	9.96047	-3.20825	22.4292	-2.30918	53.0353	7.4046	15158.4	54.0326	55.0389	56.0525	57.0724	58.0979	59.128	60.1617	61.1981	62.2363	63.2751	64.3135	65.3506	66.3852	67.4162	68.4425	-2.31482	-2.27144	-2.19854	-2.09559	-1.96209	-1.79755	-1.60152	-1.37358	-1.11332	-0.820377	-0.494427	-0.135167	0.25767	0.684312	1.14496	7.44149	601.043
5.36	0.511486	9.95956	-2.98179	22.8289	-2.30513	53.1352	7.49831	15158.4	54.1325	55.1385	56.1518	57.1716	58.1971	59.2273	60.2614	61.2985	62.3377	63.378	64.4185	65.4581	66.4958	67.5307	68.5616	-2.30586	-2.25738	-2.18036	-2.07427	-1.93862	-1.77294	-1.57679	-1.34973	-1.09139	-0.801382	-0.479383	-0.125083	0.261793	0.681489	1.13422	7.44817	601.043
5.37	0.519292	9.95911	-2.75175	23.1373	-2.30056	53.2351	7.59201	15158.4	54.2323	55.2381	56.2512	57.2709	58.2963	59.3267	60.3612	61.399	62.4392	63.481	64.5234	65.5655	66.6063	67.645	68.6804	-2.2965	-2.24305	-2.16201	-2.05287	-1.91515	-1.7484	-1.55216	-1.32604	-1.06962	-0.782563	-0.464513	-0.115164	0.265768	0.678537	1.12337	7.2026	601.043
5.38	0.525124	9.95906	-2.51918	23.3418	-2.2955	53.3349	7.68571	15158.4	54.3322	55.3377	56.3506	57.3701	58.3955	59.4261	60.461	61.4995	62.5408	63.584	64.6283	65.6728	66.7166	67.7588	68.7986	-2.28682	-2.22855	-2.14363	-2.03155	-1.89185	-1.72408	-1.52781	-1.30263	-1.04816	-0.76402	-0.449886	-0.105437	0.269614	0.675532	1.11255	7.21228	601.043
5.39	0.528947	9.95951	-2.28508	23.437	-2.29001	53.4347	7.77941	15158.4	54.432	55.4374	56.4501	57.4695	58.4949	59.5257	60.561	61.6002	62.6425	63.6871	64.7332	65.78	66.8267	67.8724	68.9163	-2.27687	-2.21397	-2.12531	-2.01042	-1.86884	-1.70013	-1.50387	-1.27966	-1.02712	-0.745881	-0.435614	-0.0959991	0.273258	0.672427	1.10175	6.88365	601.043
5.4	0.530814	9.96035	-2.05067	23.4185	-2.28414	53.5345	7.87315	15158.4	54.5318	55.537	56.5496	57.5689	58.5944	59.6253	60.6611	61.701	62.7442	63.7902	64.8381	65.8871	66.9366	67.9856	69.0335	-2.26674	-2.19939	-2.10716	-1.98958	-1.84622	-1.67664	-1.48044	-1.25721	-1.00659	-0.72821	-0.421741	-0.0868648	0.276717	0.669279	1.09107	6.89612	601.043
5.41	0.531106	9.9616	-1.81693	23.2996	-2.27792	53.6343	7.96692	15158.4	54.6317	55.6367	56.6491	57.6684	58.6939	59.7251	60.7613	61.8019	62.8461	63.8934	64.943	65.9942	67.0463	68.0986	69.1502	-2.25642	-2.1848	-2.08915	-1.96901	-1.82397	-1.65359	-1.45749	-1.23526	-0.986556	-0.71101	-0.408291	-0.0780823	0.279915	0.665978	1.08037	6.5686	601.043
5.42	0.529988	9.96314	-1.58491	23.0861	-2.2714	53.7341	8.06075	15158.4	54.7315	55.7364	56.7487	57.768	58.7936	59.825	60.8616	61.9028	62.948	63.9966	65.0479	66.1012	67.1558	68.2111	69.2664	-2.24598	-2.17026	-2.07133	-1.94875	-1.80211	-1.631	-1.43503	-1.21382	-0.967014	-0.694256	-0.395218	-0.0695843	0.282943	0.662644	1.06978	6.57987	601.043
5.43	0.527735	9.96498	-1.35543	22.794	-2.26459	53.8339	8.15464	15158.4	54.8313	55.8361	56.8483	57.8676	58.8933	59.9249	60.962	62.0039	63.05	64.0999	65.1527	66.208	67.2652	68.3234	69.3822	-2.23541	-2.15575	-2.05369	-1.92878	-1.78064	-1.60887	-1.41308	-1.1929	-0.947992	-0.677997	-0.382593	-0.0614681	0.285676	0.659121	1.05913	6.25709	601.043
5.44	0.524438	9.96702	-1.12928	22.4314	-2.25754	53.9336	8.24859	15158.4	54.9312	55.9358	56.948	57.9672	58.993	60.0249	61.0624	62.105	63.1521	64.2031	65.2575	66.3148	67.3742	68.4353	69.4974	-2.22475	-2.14133	-2.03626	-1.90915	-1.7596	-1.58722	-1.39165	-1.17252	-0.929491	-0.662222	-0.37039	-0.0536865	0.288184	0.655502	1.04854	6.26586	601.043
5.45	0.520308	9.96927	-0.907014	22.0163	-2.25025	54.0334	9.30946	15158.4	55.031	56.0356	57.0477	58.0669	59.0929	60.125	61.163	62.2062	63.2542	64.3064	65.3623	66.4214	67.4832	68.547	69.6123	-2.214	-2.12697	-2.01904	-1.88983	-1.73895	-1.56603	-1.37072	-1.15265	-0.911497	-0.646921	-0.358608	-0.0462526	0.290438	0.651745	1.03794	5.9403	601.043
5.46	0.515342	9.97164	-0.689178	21.5568	-2.24274	54.1332	9.4045	15158.4	55.1309	56.1353	57.1474	58.1666	59.1927	60.2252	61.2635	62.3074	63.3562	64.4096	65.467	66.5279	67.5918	68.6582	69.7266	-2.2032	-2.11272	-2.00207	-1.87087	-1.71875	-1.54536	-1.35034	-1.13334	-0.894045	-0.632121	-0.347259	-0.0391597	0.292468	0.647903	1.02741	5.94644	601.043
5.47	0.509689	9.97414	-0.476074	21.0682	-2.23503	54.2329	9.49959	15158.4	55.2307	56.2351	57.2471	58.2664	59.2926	60.3253	61.3642	62.4086	63.4583	64.5128	65.5716	66.6343	67.7003	68.7692	69.8404	-2.19235	-2.09858	-1.98533	-1.85225	-1.69898	-1.52517	-1.33048	-1.11457	-0.877114	-0.617806	-0.336337	-0.0324103	0.29426	0.643948	1.01692	5.61842	601.043
5.48	0.503255	9.9767	-0.268023	20.555	-2.22713	54.3327	9.59474	15158.4	55.3306	56.3348	57.3468	58.3662	59.3926	60.4256	61.4648	62.5099	63.5604	64.616	65.6761	66.7404	67.8084	68.8797	69.9537	-2.18147	-2.08458	-1.96889	-1.83405	-1.67971	-1.50554	-1.31121	-1.09638	-0.860751	-0.604006	-0.325848	-0.0259864	0.29586	0.639965	1.00659	5.62304	601.043
5.49	0.49614	9.97933	-0.0651554	20.0283	-2.21905	54.4324	9.68994	15158.4	55.4304	56.4346	57.4466	58.466	59.4925	60.5258	61.5655	62.6112	63.6625	64.7191	65.7806	66.8464	67.9164	68.9899	70.0666	-2.17057	-2.07072	-1.95272	-1.81623	-1.66091	-1.48645	-1.2925	-1.07877	-0.844934	-0.590703	-0.315781	-0.0198817	0.29727	0.635944	0.996398	5.29363	601.043
5.5	0.488295	9.98197	0.132346	19.4891	-2.2108	54.5322	9.78522	15158.4	55.5303	56.5344	57.5464	58.5659	59.5925	60.6261	61.6662	62.7125	63.7646	64.8222	65.8848	66.9522	68.024	69.0996	70.1788	-2.15967	-2.05703	-1.93687	-1.79884	-1.64264	-1.46793	-1.2744	-1.06176	-0.829702	-0.577928	-0.306157	-0.0141073	0.298491	0.631902	0.986383	5.29688	601.043
5.51	0.479851	9.98463	0.324454	18.9454	-2.20241	54.632	9.88055	15158.4	55.6301	56.6342	57.6462	58.6657	59.6926	60.7264	61.7669	62.8137	63.8666	64.9252	65.989	67.0579	68.1313	69.209	70.2906	-2.14877	-2.04351	-1.92131	-1.78186	-1.62484	-1.44994	-1.25687	-1.04532	-0.815002	-0.565631	-0.296928	-0.00862032	0.299559	0.62787	0.976565	4.96606	601.043
5.52	0.470769	9.98726	0.511064	18.3956	-2.19388	54.7317	9.97596	15158.4	55.73	56.734	57.746	58.7656	59.7926	60.8267	61.8676	62.915	63.9686	65.028	66.0931	67.1633	68.2384	69.318	70.4018	-2.1379	-2.03017	-1.90608	-1.76531	-1.60756	-1.43253	-1.23993	-1.02947	-0.800861	-0.553832	-0.288107	-0.00342095	0.300488	0.623875	0.966988	4.96836	601.043
5.53	0.461181	9.98986	0.692193	17.8445	-2.18523	54.8315	10.0714	15158.4	55.8299	56.8339	57.8458	58.8655	59.8927	60.927	61.9683	63.0163	64.0705	65.1309	66.197	67.2685	68.3452	69.4266	70.5126	-2.12704	-2.01701	-1.89114	-1.74915	-1.59075	-1.41564	-1.22354	-1.01416	-0.787237	-0.542495	-0.279669	0.00150239	0.301274	0.619896	0.957611	4.63651	601.043
5.54	0.451069	9.99239	0.867761	17.2889	-2.17647	54.9313	10.167	15158.4	55.9297	56.9337	57.9457	58.9654	59.9927	61.0274	62.069	63.1175	64.1724	65.2336	66.3007	67.3735	68.4517	69.5348	70.6228	-2.11623	-2.00404	-1.87653	-1.73343	-1.57444	-1.3993	-1.20771	-0.999413	-0.774137	-0.531619	-0.271599	0.00617699	0.301959	0.61599	0.948511	4.63806	601.043
5.55	0.440579	9.99485	1.0378	16.7332	-2.16761	55.0311	10.2626	15158.4	56.0296	57.0335	58.0455	59.0653	60.0928	61.1277	62.1697	63.2187	64.2742	65.3362	66.4043	67.4783	68.5579	69.6427	70.7325	-2.10546	-1.99124	-1.86221	-1.71809	-1.55859	-1.38345	-1.19241	-0.985185	-0.761529	-0.521182	-0.263891	0.0105919	0.30251	0.612104	0.939607	4.30536	601.043
5.56	0.429682	9.99721	1.20223	16.1736	-2.15868	55.1309	11.3382	15158.4	56.1295	57.1333	58.1453	59.1653	60.1929	61.228	62.2704	63.3198	64.376	65.4388	66.5078	67.5829	68.6638	69.7501	70.8418	-2.09475	-1.97865	-1.84822	-1.70316	-1.54322	-1.36813	-1.17764	-0.971485	-0.749412	-0.511172	-0.25652	0.0147864	0.302986	0.608311	0.930993	4.30627	601.043
5.57	0.41849	9.99949	1.36109	15.615	-2.14968	55.2306	11.4345	15158.4	56.2293	57.2332	58.2452	59.2652	60.293	61.3283	62.371	63.4209	64.4777	65.5412	66.6111	67.6873	68.7694	69.8572	70.9506	-2.08409	-1.96625	-1.83452	-1.68862	-1.5283	-1.3533	-1.16338	-0.958283	-0.737762	-0.501575	-0.249483	0.0187506	0.303358	0.604568	0.922605	3.97281	601.043
5.58	0.406961	10.0016	1.51434	15.0547	-2.14063	55.3304	11.5309	15158.4	56.3292	57.333	58.345	59.3651	60.393	61.4286	62.4717	63.522	64.5793	65.6435	66.7142	67.7914	68.8747	69.9639	71.0588	-2.07352	-1.95407	-1.82114	-1.67448	-1.51385	-1.33898	-1.14964	-0.945582	-0.72657	-0.492366	-0.242737	0.0225469	0.303713	0.600985	0.914581	3.97313	601.043
5.59	0.395228	10.0037	1.66201	14.4973	-2.13154	55.4302	11.6273	15158.4	56.429	57.4328	58.4449	59.465	60.4931	61.5289	62.5723	63.623	64.6808	65.7456	66.8172	67.8953	68.9798	70.0703	71.1667	-2.06302	-1.94208	-1.80807	-1.66073	-1.49984	-1.32513	-1.13639	-0.933369	-0.715837	-0.483565	-0.236326	0.0261059	0.303951	0.597427	0.90675	3.64325	601.043
5.6	0.383258	10.0056	1.80409	13.9391	-2.12242	55.53	11.7238	15158.4	56.5289	57.5327	58.5447	59.5649	60.5931	61.6292	62.6728	63.7239	64.7823	65.8477	66.92	67.999	69.0845	70.1763	71.2741	-2.05261	-1.93031	-1.79532	-1.64739	-1.48629	-1.31178	-1.12365	-0.921644	-0.705553	-0.475148	-0.230207	0.0294873	0.304152	0.594	0.899241	3.64296	601.043
5.61	0.37127	10.0074	1.94063	13.3884	-2.11328	55.6298	11.8203	15158.4	56.6288	57.6325	58.6446	59.6648	60.6932	61.7294	62.7733	63.8248	64.8836	65.9496	67.0227	68.1025	69.189	70.2819	71.381	-2.04228	-1.91872	-1.78283	-1.63437	-1.47311	-1.29884	-1.11131	-0.910323	-0.695644	-0.467058	-0.224349	0.0326964	0.304288	0.590634	0.891941	3.37916	601.043
5.62	0.359308	10.009	2.07169	12.8458	-2.10413	55.7297	11.9169	15158.4	56.7286	57.7323	58.7444	59.7647	60.7932	61.8296	62.8738	63.9256	64.9849	66.0514	67.1251	68.2058	69.2932	70.3872	71.4876	-2.03204	-1.90732	-1.7706	-1.62167	-1.46031	-1.28629	-1.09939	-0.899403	-0.686108	-0.459295	-0.218752	0.035727	0.304349	0.587316	0.88483	3.37714	601.043
5.63	0.347522	10.0104	2.19741	12.3178	-2.09497	55.8295	12.0135	15158.4	56.8285	57.8321	58.8442	59.8646	60.8932	61.9297	62.9742	64.0263	65.086	66.1531	67.2275	68.3089	69.3972	70.4922	71.5938	-2.02186	-1.89605	-1.75859	-1.60924	-1.44781	-1.27406	-1.0878	-0.888802	-0.676868	-0.451787	-0.213356	0.038629	0.304368	0.58406	0.877901	3.12638	601.043
5.64	0.335904	10.0118	2.3179	11.8039	-2.08581	55.9293	12.1103	15158.4	56.9283	57.9319	58.944	59.9644	60.9931	62.0298	63.0745	64.127	65.1871	66.2547	67.3296	68.4118	69.5009	70.5969	71.6996	-2.01175	-1.88494	-1.74679	-1.59708	-1.43561	-1.26216	-1.07654	-0.878529	-0.667932	-0.444546	-0.208173	0.0413874	0.304329	0.580846	0.871131	3.1232	601.043
5.65	0.324548	10.013	2.43336	11.3085	-2.07664	56.0291	13.1936	15158.4	57.0281	58.0317	59.0438	60.0643	61.093	62.1299	63.1748	64.2276	65.288	66.3561	67.4316	68.5144	69.6044	70.7013	71.805	-2.0017	-1.87395	-1.73517	-1.58514	-1.42366	-1.25053	-1.06555	-0.868525	-0.659248	-0.437527	-0.203168	0.0440226	0.304235	0.577659	0.86448	2.88284	601.043
5.66	0.313407	10.014	2.54393	10.8296	-2.06747	56.1289	13.2907	15158.4	57.128	58.1315	59.1435	60.1641	61.1929	62.2299	63.275	64.3281	65.3889	66.4574	67.5335	68.617	69.7077	70.8055	71.9102	-1.99171	-1.8631	-1.72373	-1.57342	-1.41197	-1.23918	-1.05485	-0.858797	-0.650819	-0.430728	-0.198336	0.0465464	0.304105	0.574524	0.857986	2.87911	601.043
5.67	0.302542	10.0149	2.64983	10.3701	-2.0583	56.2288	13.3879	15158.4	57.2278	58.2312	59.2433	60.2638	61.2927	62.3299	63.3752	64.4285	65.4897	66.5587	67.6352	68.7193	69.8107	70.9094	72.0151	-1.98178	-1.85235	-1.71245	-1.56191	-1.40051	-1.22807	-1.0444	-0.849318	-0.642627	-0.424144	-0.193684	0.0489345	0.303894	0.571375	0.851554	2.64803	601.043
5.68	0.291885	10.0157	2.7512	9.92704	-2.04913	56.3286	13.4852	15158.4	57.3276	58.331	59.343	60.3636	61.3926	62.4299	63.4753	64.5289	65.5904	66.6598	67.7369	68.8215	69.9136	71.013	72.1197	-1.9719	-1.84172	-1.70135	-1.55061	-1.38929	-1.21723	-1.03423	-0.840103	-0.634677	-0.417768	-0.189195	0.0512199	0.303654	0.568282	0.845279	2.64421	601.043
5.69	0.281483	10.0163	2.84826	9.50219	-2.03996	56.4284	13.5825	15158.4	57.4274	58.4307	59.4428	60.4633	61.4924	62.5298	63.5754	64.6292	65.6911	66.7608	67.8383	68.9236	70.0163	71.1165	72.224	-1.96207	-1.8312	-1.69039	-1.53948	-1.37827	-1.20659	-1.02426	-0.831088	-0.626911	-0.411549	-0.184825	0.0534337	0.3034	0.565245	0.839138	2.42469	601.043
5.7	0.271268	10.0169	2.94112	9.09203	-2.03079	56.5282	13.6798	15158.4	57.5272	58.5305	59.5425	60.5631	61.5922	62.6297	63.6755	64.7295	65.7916	66.8617	67.9397	69.0255	70.1188	71.2197	72.3281	-1.95231	-1.82079	-1.6796	-1.52856	-1.36748	-1.1962	-1.01454	-0.82232	-0.619374	-0.405528	-0.180612	0.0555444	0.303108	0.562247	0.833127	2.42101	601.043
5.71	0.261283	10.0174	3.02999	8.69859	-2.02163	56.6281	13.7772	15158.4	57.627	58.6302	59.6422	60.6628	61.6919	62.7295	63.7755	64.8297	65.8921	66.9626	68.041	69.1272	70.2212	71.3228	72.4319	-1.94259	-1.81049	-1.66895	-1.51781	-1.3569	-1.18603	-1.00505	-0.813775	-0.612048	-0.399697	-0.176557	0.0575369	0.302749	0.559242	0.827179	2.21396	601.043
5.72	0.251462	10.0177	3.11498	8.31873	-2.01248	56.7279	13.8746	15158.4	57.7268	58.73	59.7419	60.7625	61.7917	62.8294	63.8755	64.9299	65.9926	67.0634	68.1422	69.2289	70.3234	71.4257	72.5355	-1.93294	-1.8003	-1.65846	-1.50726	-1.34653	-1.17609	-0.995787	-0.805454	-0.604928	-0.394044	-0.172642	0.0594403	0.302362	0.556282	0.821358	2.21047	601.043
5.73	0.24186	10.018	3.19626	7.95402	-2.00334	56.8277	13.9721	15158.4	57.8266	58.8297	59.8416	60.8622	61.8914	62.9292	63.9755	65.0301	66.093	67.1641	68.2433	69.3305	70.4255	71.5284	72.639	-1.92334	-1.79021	-1.64811	-1.49688	-1.33634	-1.16635	-0.986729	-0.797329	-0.597987	-0.388545	-0.168845	0.0612707	0.301957	0.553369	0.81566	2.01574	601.043
5.74	0.232428	10.0182	3.27394	7.60104	-1.99421	56.9275	14.0696	15158.4	57.9264	58.9294	59.9413	60.9619	61.9911	63.029	64.0754	65.1302	66.1934	67.2648	68.3443	69.4319	70.5275	71.631	72.7422	-1.91379	-1.78023	-1.63791	-1.48667	-1.32636	-1.15682	-0.977886	-0.78941	-0.591235	-0.383205	-0.165168	0.0630306	0.301541	0.550516	0.810104	2.01244	601.043
5.75	0.22322	10.0184	3.34818	7.26123	-1.9851	57.0273	15.1579	15158.4	58.0262	59.0291	60.0409	61.0615	62.0909	63.1288	64.1753	65.2303	66.2937	67.3654	68.4453	69.5333	70.6294	71.7334	72.8453	-1.90431	-1.77034	-1.62783	-1.47662	-1.31655	-1.14747	-0.969228	-0.781672	-0.584652	-0.378016	-0.161615	0.0647008	0.301079	0.547667	0.804611	1.8297	601.043
5.76	0.214191	10.0185	3.41906	6.93152	-1.97601	57.1271	15.2557	15158.4	58.1259	59.1288	60.1406	61.1612	62.1906	63.2286	64.2752	65.3304	66.394	67.4659	68.5462	69.6346	70.7311	71.8357	72.9482	-1.89488	-1.76056	-1.61789	-1.46673	-1.30692	-1.13831	-0.960766	-0.774126	-0.578245	-0.372979	-0.158182	0.0662933	0.30059	0.544851	0.79922	1.82656	601.043
5.77	0.205393	10.0185	3.48671	6.61335	-1.96693	57.227	15.3535	15158.4	58.2257	59.2285	60.2403	61.2609	62.2903	63.3284	64.3751	65.4304	66.4942	67.5665	68.647	69.7358	70.8328	71.9379	73.051	-1.8855	-1.75086	-1.60807	-1.45698	-1.29744	-1.12932	-0.952462	-0.766729	-0.571974	-0.368055	-0.154831	0.0678406	0.300101	0.542089	0.793945	1.65555	601.043
5.78	0.196785	10.0185	3.55122	6.30412	-1.95788	57.3268	15.4513	15158.4	58.3255	59.3282	60.34	61.3606	62.39	63.4282	64.475	65.5305	66.5945	67.667	68.7478	69.837	70.9344	72.04	73.1536	-1.87618	-1.74126	-1.59837	-1.44738	-1.28814	-1.12052	-0.944359	-0.759531	-0.565894	-0.363308	-0.151635	0.0692644	0.299526	0.539287	0.788683	1.65253	601.043
5.79	0.188417	10.0184	3.6127	6.00546	-1.94885	57.4266	15.5492	15158.4	58.4252	59.428	60.4396	61.4602	62.4897	63.5279	64.5749	65.6305	66.6947	67.7674	68.8486	69.9381	71.0359	72.142	73.2562	-1.86692	-1.73174	-1.58879	-1.43791	-1.27898	-1.11185	-0.93639	-0.752461	-0.559928	-0.358653	-0.148503	0.0706567	0.298961	0.536542	0.783532	1.49292	601.043
5.8	0.180249	10.0183	3.67122	5.71506	-1.93984	57.5264	15.6471	15158.4	58.525	59.5277	60.5393	61.5599	62.5894	63.6277	64.6748	65.7305	66.7949	67.8678	68.9493	70.0391	71.1374	72.2439	73.3586	-1.85771	-1.72231	-1.57932	-1.42858	-1.26997	-1.10335	-0.928589	-0.745555	-0.554114	-0.354133	-0.145482	0.0719716	0.298357	0.533805	0.778444	1.49002	601.043
5.81	0.172325	10.0182	3.72691	5.43462	-1.93086	57.6262	15.745	15158.4	58.6248	59.6274	60.639	61.6596	62.6891	63.7275	64.7746	65.8305	66.8951	67.9683	69.05	70.1402	71.2388	72.3457	73.4609	-1.84855	-1.71296	-1.56995	-1.41936	-1.26109	-1.09498	-0.920925	-0.738781	-0.548421	-0.349719	-0.142544	0.0732302	0.297731	0.531085	0.773419	1.34154	601.043
5.82	0.164606	10.018	3.77982	5.16214	-1.92191	57.726	15.843	15158.4	58.7245	59.7271	60.7387	61.7593	62.7888	63.8272	64.8745	65.9305	66.9952	68.0686	69.1506	70.2411	71.3401	72.4475	73.5632	-1.83944	-1.7037	-1.56068	-1.41027	-1.25234	-1.08676	-0.913398	-0.732137	-0.542846	-0.345402	-0.139678	0.0744491	0.297104	0.52841	0.768491	1.33878	601.043
5.83	0.157133	10.0178	3.83006	4.89931	-1.91298	57.8258	15.941	15158.4	58.8243	59.8268	60.8384	61.859	62.8885	63.927	64.9743	66.0305	67.0954	68.169	69.2513	70.3421	71.4414	72.5492	73.6653	-1.83039	-1.6945	-1.55151	-1.40129	-1.24371	-1.07866	-0.906002	-0.725621	-0.537393	-0.341195	-0.136906	0.0755962	0.296432	0.525722	0.763586	1.2011	601.043
5.84	0.149867	10.0176	3.87771	4.64433	-1.90408	57.9256	16.039	15158.4	58.9241	59.9265	60.9381	61.9586	62.9882	64.0268	65.0742	66.1305	67.1956	68.2694	69.3519	70.443	71.5426	72.6508	73.7674	-1.82138	-1.68538	-1.54244	-1.39242	-1.23521	-1.07069	-0.89874	-0.719235	-0.532059	-0.337092	-0.134216	0.076688	0.295737	0.523049	0.758742	1.19846	601.043
5.85	0.142843	10.0174	3.92287	4.39882	-1.89521	58.0254	17.1306	15158.4	59.0238	60.0262	61.0377	62.0583	63.0879	64.1265	65.1741	66.2305	67.2957	68.3697	69.4525	70.5439	71.6439	72.7524	73.8695	-1.81243	-1.67634	-1.53345	-1.38365	-1.22682	-1.06284	-0.89159	-0.712958	-0.526826	-0.333077	-0.131598	0.0777292	0.295018	0.520383	0.753938	1.07112	601.043
5.86	0.136025	10.0172	3.96561	4.16111	-1.88637	58.1252	17.2288	15158.4	59.1236	60.1259	61.1374	62.158	63.1877	64.2263	65.2739	66.3305	67.3959	68.4701	69.553	70.6447	71.745	72.854	73.9715	-1.80352	-1.66736	-1.52456	-1.37499	-1.21855	-1.05511	-0.884563	-0.706799	-0.521702	-0.329158	-0.129056	0.0787178	0.294275	0.517727	0.749184	1.06868	601.043
5.87	0.129444	10.0169	4.00602	3.93268	-1.87755	58.225	17.327	15158.4	59.2233	60.2257	61.2371	62.2577	63.2874	64.3261	65.3738	66.4305	67.496	68.5704	69.6536	70.7456	71.8462	72.9555	74.0734	-1.79466	-1.65845	-1.51575	-1.36642	-1.21037	-1.04748	-0.877648	-0.700752	-0.516686	-0.32534	-0.126604	0.0796313	0.293475	0.515035	0.744422	0.951293	601.043
5.88	0.123067	10.0166	4.04419	3.71197	-1.86877	58.3248	17.4253	15158.4	59.3231	60.3254	61.3368	62.3574	63.3871	64.4259	65.4737	66.5305	67.5962	68.6707	69.7542	70.8464	71.9473	73.057	74.1753	-1.78585	-1.64961	-1.50702	-1.35795	-1.2023	-1.03997	-0.870835	-0.6948	-0.511754	-0.321589	-0.124198	0.080524	0.292685	0.51239	0.739745	0.948947	601.043
5.89	0.116921	10.0163	4.0802	3.5003	-1.86001	58.4246	17.5236	15158.4	59.4229	60.4251	61.4365	62.4571	63.4869	64.5257	65.5736	66.6305	67.6963	68.7711	69.8547	70.9472	72.0484	73.1584	74.2771	-1.77708	-1.64083	-1.49836	-1.34956	-1.19432	-1.03254	-0.864108	-0.688929	-0.506894	-0.317898	-0.121837	0.0813919	0.291893	0.50977	0.735126	0.840901	601.043
5.9	0.110974	10.0161	4.11412	3.29619	-1.85129	58.5244	17.6219	15158.4	59.5226	60.5248	61.5362	62.5569	63.5866	64.6255	65.6735	66.7305	67.7964	68.8714	69.9552	71.048	72.1495	73.2598	74.3789	-1.76836	-1.63212	-1.48978	-1.34125	-1.18643	-1.0252	-0.857481	-0.683155	-0.502124	-0.314286	-0.11954	0.0822144	0.291079	0.507154	0.73054	0.83872	601.043
5.91	0.105252	10.0158	4.14606	3.10081	-1.8426	58.6242	17.7203	15158.4	59.6224	60.6245	61.636	62.6566	63.6864	64.7253	65.7733	66.8305	67.8966	68.9717	70.0558	71.1487	72.2506	73.3612	74.4806	-1.75969	-1.62346	-1.48127	-1.33302	-1.17862	-1.01796	-0.850942	-0.677467	-0.497436	-0.310749	-0.117309	0.0829839	0.290227	0.504519	0.725958	0.739562	601.043
5.92	0.0997242	10.0155	4.17608	2.91275	-1.83394	58.724	17.8186	15158.4	59.7221	60.7243	61.7357	62.7563	63.7861	64.8251	65.8732	66.9305	67.9967	69.072	70.1563	71.2495	72.3516	73.4626	74.5823	-1.75105	-1.61486	-1.47283	-1.32488	-1.1709	-1.01081	-0.844499	-0.671874	-0.492838	-0.307297	-0.115152	0.0836911	0.289328	0.501855	0.721367	0.737506	601.043
5.93	0.0944137	10.0152	4.20426	2.73304	-1.8253	58.8238	17.917	15158.4	59.8219	60.824	61.8354	62.856	63.8859	64.9249	65.9731	67.0305	68.0969	69.1723	70.2568	71.3502	72.4526	73.5639	74.684	-1.74246	-1.60631	-1.46445	-1.3168	-1.16326	-1.00373	-0.83812	-0.666338	-0.488287	-0.303875	-0.113008	0.0844071	0.288464	0.499255	0.716874	0.646614	601.043
5.94	0.0892911	10.0149	4.23068	2.56032	-1.8167	58.9236	18.0154	15158.4	59.9217	60.9237	61.9351	62.9558	63.9857	65.0248	66.073	67.1305	68.197	69.2726	70.3573	71.451	72.5536	73.6652	74.7857	-1.73391	-1.59782	-1.45614	-1.30879	-1.15569	-0.996728	-0.831824	-0.660883	-0.483815	-0.300528	-0.110931	0.0850668	0.287556	0.496626	0.712369	0.644702	601.043
5.95	0.0843776	10.0146	4.25542	2.3955	-1.80813	59.0234	19.1091	15158.4	60.0214	61.0235	62.0348	63.0555	64.0854	65.1246	66.173	67.2305	68.2972	69.373	70.4578	71.5517	72.6546	73.7665	74.8873	-1.7254	-1.58937	-1.44788	-1.30085	-1.14819	-0.989799	-0.825599	-0.655498	-0.479407	-0.297238	-0.108901	0.0856905	0.286626	0.493992	0.707878	0.56154	601.043
5.96	0.0796449	10.0143	4.27854	2.23729	-1.79959	59.1231	19.2076	15158.4	60.1212	61.1232	62.1346	63.1552	64.1852	65.2244	66.2729	67.3305	68.3973	69.4733	70.5583	71.6525	72.7556	73.8678	74.9889	-1.71694	-1.58098	-1.43969	-1.29297	-1.14075	-0.98294	-0.819443	-0.650178	-0.475059	-0.294	-0.106914	0.0862851	0.285682	0.491362	0.703412	0.559767	601.043
5.97	0.0751115	10.014	4.30012	2.08649	-1.79108	59.2229	19.3062	15158.4	60.2209	61.2229	62.2343	63.255	64.285	65.3243	66.3728	67.4306	68.4975	69.5736	70.6588	71.7532	72.8566	73.969	75.0905	-1.7085	-1.57263	-1.43154	-1.28515	-1.13338	-0.97614	-0.813347	-0.644917	-0.470767	-0.290813	-0.10497	0.0868433	0.284711	0.488717	0.698944	0.483828	601.043
5.98	0.0707507	10.0137	4.32022	1.94191	-1.7826	59.3227	19.4048	15158.4	60.3207	61.3227	62.334	63.3547	64.3848	65.4241	66.4727	67.5306	68.5977	69.6739	70.7593	71.8539	72.9576	74.0703	75.1921	-1.70011	-1.56433	-1.42345	-1.27739	-1.12607	-0.969406	-0.807316	-0.639718	-0.466532	-0.287676	-0.103069	0.087371	0.283724	0.486071	0.694493	0.482131	601.043
5.99	0.0665783	10.0134	4.33891	1.80423	-1.77414	59.4225	19.5034	15158.4	60.4205	61.4224	62.4338	63.4545	64.4846	65.524	66.5727	67.6306	68.6978	69.7742	70.8599	71.9546	73.0585	74.1715	75.2936	-1.69175	-1.55607	-1.4154	-1.26968	-1.11881	-0.962725	-0.801336	-0.634568	-0.462341	-0.284576	-0.101195	0.0878817	0.282732	0.483435	0.690069	0.412854	601.043
6	0.0625691	10.0131	4.35626	1.67234	-1.76572	59.5223	19.602	15158.4	60.5202	61.5222	62.5335	63.5543	64.5844	65.6238	66.6726	67.7307	68.798	69.8746	70.9604	72.0553	73.1595	74.2728	75.3951	-1.68343	-1.54785	-1.40741	-1.26202	-1.11162	-0.956107	-0.795422	-0.629484	-0.458216	-0.281542	-0.0993839	0.0883334	0.281686	0.480751	0.685604	0.411321	601.043
6.01	0.0587368	10.0128	4.37232	1.54687	-1.75733	59.6221	19.7006	15158.4	60.62	61.6219	62.6333	63.654	64.6842	65.7237	66.7725	67.8307	68.8982	69.9749	71.0609	72.156	73.2604	74.374	75.4966	-1.67514	-1.53967	-1.39946	-1.25441	-1.10446	-0.949532	-0.78955	-0.624439	-0.454126	-0.278537	-0.0975969	0.0887682	0.280632	0.478069	0.681152	0.348244	601.043
6.02	0.0550577	10.0125	4.38716	1.42678	-1.74896	59.7218	19.7992	15158.4	60.7197	61.7216	62.733	63.7538	64.784	65.8235	66.8725	67.9308	68.9983	70.0752	71.1614	72.2568	73.3614	74.4752	75.5981	-1.66688	-1.53154	-1.39155	-1.24685	-1.09736	-0.943005	-0.78372	-0.619429	-0.45006	-0.275541	-0.0958014	0.0892318	0.27963	0.475465	0.676807	0.346814	601.043
6.03	0.0515439	10.0122	4.40082	1.31262	-1.74062	59.8216	19.8979	15158.4	60.8195	61.8214	62.8327	63.8536	64.8838	65.9234	66.9724	68.0308	69.0985	70.1755	71.2619	72.3575	73.4623	74.5764	75.6996	-1.65866	-1.52344	-1.38368	-1.23933	-1.0903	-0.936527	-0.777941	-0.614471	-0.446048	-0.272602	-0.0940638	0.0896367	0.278569	0.472802	0.672404	0.289516	601.043
6.04	0.0481733	10.0119	4.41337	1.20342	-1.73231	59.9214	19.9966	15158.4	60.9192	61.9211	62.9325	63.9533	64.9836	66.0233	67.0724	68.1309	69.1987	70.2759	71.3624	72.4582	73.5632	74.6775	75.8011	-1.65046	-1.51537	-1.37586	-1.23186	-1.08329	-0.930097	-0.77221	-0.609559	-0.442078	-0.2697	-0.0923565	0.0900194	0.277495	0.470137	0.668012	0.288187	601.043
6.05	0.0449564	10.0116	4.42486	1.09969	-1.72403	60.0212	20.0953	15158.4	61.019	62.0209	63.0323	64.0531	65.0834	66.1232	67.1723	68.2309	69.2989	70.3762	71.4629	72.5589	73.6641	74.7787	75.9025	-1.6423	-1.50735	-1.36807	-1.22442	-1.07632	-0.923707	-0.766517	-0.604685	-0.438144	-0.266829	-0.0906763	0.0903802	0.276405	0.467464	0.66362	0.236197	601.043
6.06	0.041873	10.0114	4.43533	1.00054	-1.71577	60.1209	21.1905	15158.4	61.1188	62.1206	63.132	64.1529	65.1832	66.2231	67.2723	68.331	69.3991	70.4765	71.5634	72.6596	73.7651	74.8799	76.004	-1.63417	-1.49935	-1.36033	-1.21703	-1.06939	-0.917362	-0.760869	-0.599852	-0.434247	-0.263992	-0.0890243	0.0907198	0.275303	0.464787	0.659236	0.234951	601.043
6.07	0.0389323	10.0111	4.44484	0.906399	-1.70754	60.2207	21.2893	15158.4	61.2185	62.2204	63.2318	64.2527	65.2831	66.3229	67.3723	68.4311	69.4993	70.5769	71.6639	72.7602	73.866	74.981	76.1054	-1.62607	-1.49139	-1.35261	-1.20967	-1.0625	-0.91105	-0.755253	-0.59505	-0.430379	-0.26118	-0.0873924	0.0910449	0.274192	0.46211	0.654859	0.187797	601.043
6.08	0.0361155	10.0108	4.45342	0.816467	-1.69933	60.3205	21.3881	15158.4	61.3183	62.3201	63.3315	64.3525	65.3829	66.4228	67.4723	68.5311	69.5995	70.6772	71.7644	72.8609	73.9669	75.0822	76.2068	-1.618	-1.48347	-1.34493	-1.20235	-1.05565	-0.904781	-0.749679	-0.590288	-0.426548	-0.258401	-0.0857891	0.0913471	0.273066	0.459425	0.650483	0.186675	601.043
6.09	0.0334308	10.0106	4.46114	0.731121	-1.69115	60.4203	21.4869	15158.4	61.418	62.4199	63.4313	64.4523	65.4827	66.5227	67.5722	68.6312	69.6997	70.7776	71.8649	72.9616	74.0678	75.1833	76.3083	-1.60996	-1.47557	-1.33729	-1.19506	-1.04883	-0.898544	-0.744137	-0.585556	-0.422745	-0.255648	-0.0842076	0.0916318	0.271927	0.456733	0.646107	0.143998	601.043
6.1	0.0308609	10.0103	4.46802	0.649635	-1.683	60.52	21.5858	15158.4	61.5178	62.5196	63.5311	64.5521	65.5826	66.6226	67.6722	68.7313	69.7999	70.8779	71.9654	73.0623	74.1687	75.2845	76.4097	-1.60194	-1.4677	-1.32968	-1.18781	-1.04205	-0.892344	-0.738631	-0.580859	-0.418974	-0.252922	-0.0826493	0.091899	0.270777	0.454038	0.641737	0.14296	601.043
6.11	0.0284129	10.0101	4.47411	0.572345	-1.67487	60.6198	21.6846	15158.4	61.6176	62.6194	63.6308	64.6519	65.6824	66.7225	67.7722	68.8314	69.9001	70.9782	72.0659	73.163	74.2696	75.3856	76.511	-1.59395	-1.45987	-1.3221	-1.18059	-1.0353	-0.886175	-0.733154	-0.576189	-0.415228	-0.25022	-0.0811109	0.0921502	0.269615	0.451337	0.637366	0.104392	601.043
6.12	0.0260711	10.0098	4.47944	0.498596	-1.66677	60.7196	21.7835	15158.4	61.7173	62.7192	63.7306	64.7517	65.7823	66.8224	67.8722	68.9315	70.0003	71.0786	72.1664	73.2637	74.3705	75.4867	76.6124	-1.58599	-1.45206	-1.31455	-1.17341	-1.02859	-0.880039	-0.72771	-0.571551	-0.411512	-0.247543	-0.0795935	0.0923855	0.268444	0.448632	0.633	0.103474	601.043
6.13	0.0238416	10.0096	4.48405	0.428696	-1.65869	60.8194	21.8823	15158.4	61.8171	62.8189	63.8304	64.8515	65.8821	66.9224	67.9722	69.0316	70.1005	71.1789	72.2669	73.3644	74.4714	75.5879	76.7138	-1.57805	-1.44428	-1.30703	-1.16625	-1.0219	-0.873932	-0.722293	-0.566939	-0.407819	-0.244887	-0.0780949	0.0926054	0.267262	0.445921	0.628632	0.0686074	601.043
6.14	0.0217095	10.0094	4.48799	0.362064	-1.65063	60.9191	21.9812	15158.4	61.9168	62.9187	63.9302	64.9513	65.982	67.0223	68.0722	69.1316	70.2007	71.2793	72.3674	73.4651	74.5723	75.689	76.8152	-1.57014	-1.43652	-1.29953	-1.15912	-1.01525	-0.867856	-0.716908	-0.562356	-0.404153	-0.242256	-0.0766166	0.0928096	0.266068	0.443206	0.624267	0.0677108	601.043
6.15	0.0196799	10.0092	4.49127	0.299001	-1.64259	61.0189	23.0774	15158.4	62.0166	63.0184	64.0299	65.0511	66.0818	67.1222	68.1722	69.2317	70.3009	71.3796	72.4679	73.5658	74.6732	75.7901	76.9165	-1.56225	-1.4288	-1.29207	-1.15202	-1.00862	-0.861806	-0.711547	-0.557796	-0.40051	-0.239644	-0.075155	0.0930003	0.264866	0.440485	0.619901	0.0362675	601.043
6.16	0.017739	10.0089	4.49394	0.238988	-1.63458	61.1187	23.1764	15158.4	62.1164	63.1182	64.1297	65.1509	66.1817	67.2221	68.2722	69.3318	70.4011	71.48	72.5684	73.6665	74.7741	75.8912	77.0179	-1.55439	-1.4211	-1.28463	-1.14495	-1.00202	-0.855786	-0.706215	-0.553264	-0.39689	-0.237053	-0.0737111	0.0931777	0.263655	0.437761	0.615539	0.0355375	601.043
6.17	0.0158915	10.0087	4.49603	0.182258	-1.6266	61.2185	23.2754	15158.4	62.2161	63.218	64.2295	65.2507	66.2815	67.322	68.3722	69.4319	70.5013	71.5803	72.6689	73.7671	74.8749	75.9923	77.1192	-1.54655	-1.41342	-1.27722	-1.13791	-0.995443	-0.849789	-0.700905	-0.548752	-0.393291	-0.234481	-0.0722829	0.093342	0.262434	0.435031	0.611174	0.00717094	601.043
6.18	0.0141256	10.0085	4.49757	0.128276	-1.61863	61.3182	23.3743	15158.4	62.3159	63.3177	64.3293	65.3505	66.3814	67.422	68.4722	69.5321	70.6016	71.6807	72.7695	73.8678	74.9758	76.0934	77.2206	-1.53874	-1.40577	-1.26984	-1.13089	-0.988898	-0.843822	-0.695625	-0.544268	-0.389716	-0.23193	-0.0708735	0.0934917	0.261203	0.432297	0.606812	0.00649691	601.043
6.19	0.0124462	10.0083	4.49858	0.0772087	-1.61069	61.418	23.4733	15158.4	62.4156	63.4175	64.4291	65.4503	66.4813	67.5219	68.5722	69.6322	70.7018	71.7811	72.87	73.9685	75.0767	76.1945	77.3219	-1.53095	-1.39815	-1.26247	-1.1239	-0.982374	-0.837875	-0.690363	-0.539803	-0.386158	-0.229394	-0.0694751	0.0936336	0.259968	0.429562	0.602453	-0.0190342	601.043
6.2	0.0108425	10.0081	4.49909	0.028571	-1.60277	61.5178	23.5723	15158.4	62.5154	63.5173	64.5289	65.5501	66.5811	67.6218	68.6722	69.7323	70.802	71.8814	72.9705	74.0692	75.1776	76.2956	77.4232	-1.52318	-1.39054	-1.25514	-1.11693	-0.975876	-0.831954	-0.685126	-0.535359	-0.38262	-0.226875	-0.0680912	0.0937645	0.258726	0.426825	0.598097	-0.0196914	601.043
6.21	0.00931841	10.008	4.49913	-0.0174627	-1.59487	61.6175	23.6713	15158.4	62.6152	63.617	64.6286	65.65	66.681	67.7218	68.7722	69.8324	70.9022	71.9818	73.071	74.1699	75.2784	76.3966	77.5245	-1.51543	-1.38296	-1.24782	-1.10998	-0.9694	-0.826053	-0.679908	-0.530934	-0.379098	-0.224371	-0.0667202	0.093885	0.257476	0.424084	0.59374	-0.0425999	601.043
6.22	0.00786401	10.0078	4.49872	-0.0613031	-1.58699	61.7173	23.7703	15158.4	62.7149	63.7168	64.7284	65.7498	66.7809	67.8217	68.8722	69.9325	71.0025	72.0821	73.1715	74.2705	75.3793	76.4977	77.6258	-1.50771	-1.37541	-1.24053	-1.10306	-0.962947	-0.820175	-0.674712	-0.526529	-0.375596	-0.221884	-0.0653632	0.0939946	0.256219	0.421339	0.589384	-0.0431759	601.043
6.23	0.00648247	10.0076	4.49789	-0.102782	-1.57913	61.8171	23.8694	15158.4	62.8147	63.8166	64.8282	65.8496	66.8808	67.9216	68.9723	70.0326	71.1027	72.1825	73.272	74.3712	75.4802	76.5988	77.7271	-1.5	-1.36787	-1.23326	-1.09615	-0.956514	-0.814316	-0.669534	-0.52214	-0.372107	-0.219408	-0.0640157	0.0940975	0.254958	0.418594	0.585032	-0.0637586	601.043
6.24	0.00516476	10.0074	4.49665	-0.142261	-1.57129	61.9168	23.9684	15158.4	62.9145	63.9164	64.928	65.9495	66.9806	68.0216	69.0723	70.1327	71.2029	72.2828	73.3725	74.4719	75.581	76.6998	77.8284	-1.49232	-1.36036	-1.22602	-1.08927	-0.950103	-0.80848	-0.664378	-0.517773	-0.368639	-0.216951	-0.0626842	0.0941866	0.253687	0.415841	0.580675	-0.0643259	601.043
6.25	0.00391357	10.0073	4.49503	-0.179586	-1.56347	62.0166	25.0654	15158.4	63.0142	64.0161	65.0278	66.0493	67.0805	68.1215	69.1723	70.2329	71.3032	72.3832	73.473	74.5726	75.6819	76.8009	77.9297	-1.48465	-1.35286	-1.21879	-1.08241	-0.943713	-0.802662	-0.65924	-0.513422	-0.365185	-0.214507	-0.0613645	0.0942662	0.252408	0.413084	0.576316	-0.0827218	601.043
6.26	0.00272073	10.0071	4.49304	-0.215081	-1.55568	62.1164	25.1645	15158.4	63.114	64.1159	65.1276	66.1491	67.1804	68.2215	69.2723	70.333	71.4034	72.4836	73.5735	74.6732	75.7827	76.9019	78.0309	-1.47701	-1.34539	-1.21158	-1.07558	-0.937343	-0.796865	-0.654121	-0.509089	-0.361748	-0.212078	-0.0600562	0.0943373	0.251124	0.410325	0.571961	-0.0832182	601.043
6.27	0.0015886	10.0069	4.49071	-0.24861	-1.5479	62.2162	25.2636	15158.4	63.2138	64.2157	65.2274	66.2489	67.2803	68.3214	69.3724	70.4331	71.5036	72.5839	73.674	74.7739	75.8836	77.003	78.1322	-1.46939	-1.33794	-1.2044	-1.06876	-0.930992	-0.791086	-0.649018	-0.504771	-0.358325	-0.20966	-0.0587579	0.0944006	0.249835	0.407563	0.567605	-0.0997486	601.043
6.28	0.000509716	10.0068	4.48806	-0.280466	-1.54014	62.3159	25.3627	15158.4	63.3135	64.3155	65.3272	66.3488	67.3802	68.4214	69.4724	70.5332	71.6039	72.6843	73.7745	74.8746	75.9844	77.104	78.2334	-1.46179	-1.3305	-1.19723	-1.06196	-0.924661	-0.785325	-0.643934	-0.50047	-0.354916	-0.207255	-0.0574703	0.0944559	0.24854	0.4048	0.563252	-0.100153	601.043
6.29	-0.000513737	10.0066	4.48509	-0.310525	-1.5324	62.4157	25.4618	15158.4	63.4133	64.4152	65.427	66.4486	67.4801	68.5213	69.5724	70.6333	71.7041	72.7847	73.875	74.9752	76.0852	77.205	78.3347	-1.4542	-1.32309	-1.19009	-1.05518	-0.918347	-0.779581	-0.638865	-0.496182	-0.351519	-0.20486	-0.0561893	0.0945073	0.247245	0.402039	0.558905	-0.114908	601.043
6.3	-0.00148848	10.0065	4.48183	-0.339054	-1.52468	62.5155	25.561	15158.4	63.5131	64.515	65.5268	66.5485	67.5799	68.6213	69.6725	70.7335	71.8043	72.885	73.9755	75.0759	76.1861	77.3061	78.4359	-1.44664	-1.3157	-1.18296	-1.04842	-0.912052	-0.773856	-0.633814	-0.491913	-0.348139	-0.202481	-0.0549238	0.0945444	0.245937	0.399267	0.554548	-0.115281	601.043
6.31	-0.00241263	10.0064	4.4783	-0.365944	-1.51698	62.6152	25.6601	15158.4	63.6128	64.6148	65.6266	66.6483	67.6798	68.7212	69.7725	70.8336	71.9046	72.9854	74.076	75.1765	76.2869	77.4071	78.5371	-1.43909	-1.30832	-1.17585	-1.04167	-0.905774	-0.768146	-0.628777	-0.487656	-0.34477	-0.200111	-0.0536652	0.0945769	0.244627	0.396496	0.550195	-0.128424	601.043
6.32	-0.00329225	10.0062	4.4745	-0.391436	-1.5093	62.715	25.7593	15158.4	63.7126	64.7146	65.7264	66.7481	67.7797	68.8212	69.8725	70.9337	72.0048	73.0857	74.1765	75.2772	76.3877	77.5081	78.6383	-1.43157	-1.30096	-1.16876	-1.03495	-0.899515	-0.762455	-0.623758	-0.483415	-0.341417	-0.197755	-0.0524198	0.094598	0.243307	0.393717	0.545837	-0.128769	601.043
6.33	-0.00412575	10.0061	4.47046	-0.415438	-1.50164	62.8148	25.8584	15158.4	63.8124	64.8144	65.8262	66.848	67.8796	68.9212	69.9726	71.0339	72.105	73.1861	74.277	75.3778	76.4885	77.6091	78.7395	-1.42406	-1.29362	-1.16169	-1.02824	-0.893271	-0.756778	-0.618752	-0.479187	-0.338074	-0.195407	-0.0511794	0.0946166	0.241988	0.390942	0.541485	-0.140458	601.043
6.34	-0.0049186	10.006	4.46618	-0.438165	-1.49399	62.9145	25.9576	15158.4	63.9121	64.9141	65.926	66.9478	67.9795	69.0211	70.0726	71.134	72.2053	73.2864	74.3775	75.4785	76.5893	77.7101	78.8407	-1.41657	-1.2863	-1.15463	-1.02155	-0.887044	-0.751117	-0.613762	-0.474972	-0.334743	-0.19307	-0.049948	0.0946284	0.240664	0.388164	0.537134	-0.140795	601.043
6.35	-0.00566946	10.0058	4.46169	-0.459541	-1.48637	63.0143	27.0552	15158.4	64.0119	65.0139	66.0258	67.0477	68.0794	69.1211	70.1726	71.2341	72.3055	73.3868	74.478	75.5791	76.6902	77.8111	78.9419	-1.40909	-1.279	-1.14759	-1.01487	-0.880833	-0.745471	-0.608783	-0.470768	-0.331422	-0.190741	-0.0487229	0.0946358	0.239338	0.385387	0.532787	-0.151146	601.043
6.36	-0.00638327	10.0057	4.45698	-0.479759	-1.47876	63.1141	27.1544	15158.4	64.1117	65.1137	66.1256	67.1475	68.1793	69.221	70.2727	71.3342	72.4057	73.4872	74.5785	75.6798	76.791	77.9121	79.0431	-1.40164	-1.27171	-1.14057	-1.00822	-0.874637	-0.739839	-0.60382	-0.466578	-0.328113	-0.188423	-0.047507	0.094636	0.238007	0.382608	0.528439	-0.151456	601.043
6.37	-0.0070589	10.0056	4.45208	-0.498753	-1.47117	63.2138	27.2536	15158.4	64.2114	65.2135	66.2254	67.2474	68.2792	69.321	70.3727	71.4344	72.506	73.5875	74.679	75.7804	76.8918	78.013	79.1443	-1.3942	-1.26445	-1.13357	-1.00157	-0.868457	-0.734223	-0.59887	-0.462401	-0.324815	-0.186114	-0.0462992	0.0946296	0.236671	0.379825	0.524089	-0.160614	601.043
6.38	-0.00770078	10.0055	4.447	-0.516697	-1.46359	63.3136	27.3528	15158.4	64.3112	65.3133	66.3253	67.3472	68.3791	69.421	70.4728	71.5345	72.6062	73.6879	74.7795	75.881	76.9925	78.114	79.2454	-1.38678	-1.25719	-1.12658	-0.994948	-0.862293	-0.728621	-0.593934	-0.458236	-0.321529	-0.183816	-0.0450995	0.0946171	0.235331	0.37704	0.519741	-0.160898	601.043
6.39	-0.00830799	10.0054	4.44174	-0.533535	-1.45604	63.4134	27.452	15158.4	64.411	65.413	66.4251	67.4471	68.479	69.5209	70.5728	71.6346	72.7064	73.7882	74.88	75.9817	77.0933	78.215	79.3466	-1.37938	-1.24996	-1.11961	-0.988337	-0.856142	-0.723032	-0.58901	-0.454081	-0.318251	-0.181524	-0.0439044	0.0946023	0.233991	0.374258	0.515398	-0.168985	601.043
6.4	-0.00888451	10.0053	4.43632	-0.549424	-1.4485	63.5132	27.5513	15158.4	64.5108	65.5128	66.5249	67.5469	68.5789	69.6209	70.6728	71.7348	72.8067	73.8886	74.9804	76.0823	77.1941	78.3159	79.4477	-1.37199	-1.24274	-1.11266	-0.981742	-0.850007	-0.717457	-0.584099	-0.44994	-0.314985	-0.179243	-0.0427195	0.0945785	0.232644	0.371471	0.511052	-0.169189	601.043
6.41	-0.00942958	10.0052	4.43074	-0.564316	-1.44097	63.6129	27.6505	15158.4	64.6105	65.6126	66.6247	67.6468	68.6788	69.7208	70.7729	71.8349	72.9069	73.9889	75.0809	76.1829	77.2949	78.4169	79.5488	-1.36462	-1.23554	-1.10572	-0.975162	-0.843886	-0.711896	-0.579201	-0.445809	-0.311729	-0.17697	-0.0415407	0.0945503	0.231294	0.368682	0.506706	-0.176366	601.043
6.42	-0.00994676	10.0051	4.42502	-0.578353	-1.43347	63.7127	27.7497	15158.4	64.7103	65.7124	66.7245	67.7466	68.7787	69.8208	70.8729	71.935	73.0071	74.0893	75.1814	76.2835	77.3957	78.5178	79.65	-1.35727	-1.22835	-1.09879	-0.968597	-0.837779	-0.706348	-0.574315	-0.44169	-0.308484	-0.174707	-0.0403706	0.0945147	0.229938	0.36589	0.502358	-0.176553	601.043
6.43	-0.0104354	10.005	4.41917	-0.591494	-1.42598	63.8125	27.849	15158.4	64.8101	65.8122	66.8243	67.8465	68.8786	69.9208	70.973	72.0352	73.1074	74.1896	75.2819	76.3841	77.4964	78.6187	79.7511	-1.34993	-1.22118	-1.09188	-0.962051	-0.831693	-0.700823	-0.569454	-0.437598	-0.305269	-0.172478	-0.0392384	0.094437	0.228536	0.363045	0.497952	-0.182854	601.043
6.44	-0.0108987	10.0049	4.41319	-0.603865	-1.41851	63.9122	27.9483	15158.4	64.9098	65.912	66.9241	67.9463	68.9785	70.0207	71.073	72.1353	73.2076	74.2899	75.3823	76.4847	77.5972	78.7197	79.8522	-1.34261	-1.21403	-1.08499	-0.955514	-0.825612	-0.695299	-0.564588	-0.433495	-0.302035	-0.170222	-0.0380699	0.0944057	0.227191	0.36027	0.493629	-0.183024	601.043
6.45	-0.0113362	10.0048	4.40709	-0.615434	-1.41105	64.012	29.0463	15158.4	65.0096	66.0118	67.0239	68.0462	69.0784	70.1207	71.173	72.2354	73.3078	74.3903	75.4828	76.5853	77.6979	78.8206	79.9533	-1.3353	-1.20689	-1.07811	-0.948993	-0.819547	-0.68979	-0.559738	-0.429409	-0.298818	-0.167983	-0.0369201	0.0943547	0.225824	0.357473	0.489282	-0.188568	601.043
6.46	-0.0117508	10.0047	4.40087	-0.626315	-1.40361	64.1118	29.1456	15158.4	65.1094	66.1116	67.1238	68.146	69.1783	70.2207	71.2731	72.3355	73.4081	74.4906	75.5833	76.6859	77.7987	78.9215	80.0543	-1.32801	-1.19976	-1.07125	-0.942482	-0.813489	-0.684286	-0.554889	-0.425319	-0.295594	-0.165731	-0.0357505	0.0943301	0.224492	0.354717	0.484986	-0.188722	601.043
6.47	-0.0121419	10.0046	4.39455	-0.636478	-1.39618	64.2116	29.2449	15158.4	65.2092	66.2113	67.2236	68.2459	69.2782	70.3206	71.3731	72.4357	73.5083	74.591	75.6837	76.7865	77.8994	79.0224	80.1554	-1.32074	-1.19265	-1.0644	-0.935989	-0.80745	-0.678801	-0.550062	-0.421253	-0.292395	-0.163508	-0.0346126	0.0942705	0.223121	0.351918	0.480642	-0.193527	601.043
6.48	-0.0125121	10.0045	4.38814	-0.64602	-1.38878	64.3113	29.3442	15158.4	65.3089	66.3111	67.3234	68.3457	69.3781	70.4206	71.4732	72.5358	73.6085	74.6913	75.7842	76.8871	78.0002	79.1233	80.2565	-1.31348	-1.18556	-1.05756	-0.929509	-0.801424	-0.673329	-0.545245	-0.417196	-0.289204	-0.16129	-0.0334787	0.0942089	0.22175	0.349122	0.476303	-0.193667	601.043
6.49	-0.012861	10.0044	4.38163	-0.654916	-1.38138	64.4111	29.4435	15158.4	65.4087	66.4109	67.4232	68.4456	69.478	70.5206	71.5732	72.6359	73.7087	74.7916	75.8846	76.9877	78.1009	79.2242	80.3575	-1.30623	-1.17848	-1.05074	-0.923042	-0.79541	-0.667868	-0.54044	-0.41315	-0.286023	-0.159083	-0.0323542	0.0941384	0.220371	0.346318	0.471957	-0.197841	601.043
6.5	-0.0131909	10.0044	4.37503	-0.663254	-1.37401	64.5109	29.5428	15158.4	65.5085	66.5107	67.523	68.5454	69.5779	70.6205	71.6732	72.736	73.809	74.892	75.9851	77.0883	78.2016	79.325	80.4586	-1.299	-1.17141	-1.04393	-0.916591	-0.789411	-0.662422	-0.535648	-0.409116	-0.282854	-0.156886	-0.0312393	0.0940596	0.218985	0.343509	0.467607	-0.197969	601.043
6.51	-0.0135015	10.0043	4.36836	-0.671013	-1.36665	64.6106	29.6422	15158.4	65.6083	66.6105	67.6228	68.6453	69.6778	70.7205	71.7733	72.8362	73.9092	74.9923	76.0855	77.1889	78.3023	79.4259	80.5596	-1.29179	-1.16436	-1.03714	-0.910151	-0.783423	-0.656984	-0.530863	-0.405088	-0.279688	-0.15469	-0.0301225	0.0939854	0.217606	0.340711	0.463271	-0.201583	601.043
6.52	-0.0137948	10.0042	4.36161	-0.678271	-1.3593	64.7104	29.7415	15158.4	65.708	66.7103	67.7227	68.7451	69.7778	70.8205	71.8733	72.9363	74.0094	75.0926	76.186	77.2894	78.403	79.5268	80.6606	-1.28459	-1.15733	-1.03036	-0.903724	-0.777446	-0.651557	-0.526087	-0.401067	-0.276527	-0.152497	-0.0290072	0.093912	0.216231	0.337918	0.458945	-0.201699	601.043
6.53	-0.0140707	10.0041	4.35479	-0.68501	-1.35197	64.8102	29.8408	15158.4	65.8078	66.8101	67.8225	68.845	69.8777	70.9204	71.9734	73.0364	74.1096	75.1929	76.2864	77.39	78.5037	79.6276	80.7616	-1.27741	-1.15031	-1.0236	-0.89731	-0.771481	-0.64614	-0.521321	-0.397054	-0.273373	-0.150309	-0.0278947	0.093838	0.214857	0.33513	0.454625	-0.204793	601.043
6.54	-0.0143308	10.004	4.3479	-0.691297	-1.34465	64.91	29.9402	15158.4	65.9076	66.9099	67.9223	68.9449	69.9776	71.0204	72.0734	73.1365	74.2098	75.2933	76.3868	77.4906	78.6044	79.7284	80.8626	-1.27024	-1.1433	-1.01684	-0.89091	-0.76553	-0.640738	-0.516569	-0.393056	-0.270234	-0.148137	-0.0267986	0.0937469	0.213465	0.332323	0.450285	-0.204898	601.043
6.55	-0.0145752	10.004	4.34096	-0.69712	-1.33735	65.0097	31.0386	15158.4	66.0074	67.0097	68.0221	69.0447	70.0775	71.1204	72.1734	73.2367	74.31	75.3936	76.4873	77.5911	78.7051	79.8293	80.9636	-1.26309	-1.13631	-1.01011	-0.884522	-0.75959	-0.635346	-0.511826	-0.389066	-0.267102	-0.14597	-0.0257065	0.0936533	0.212073	0.329516	0.445948	-0.207531	601.043
6.56	-0.0148053	10.0039	4.33396	-0.702535	-1.33007	65.1095	31.1379	15158.4	66.1072	67.1095	68.1219	69.1446	70.1774	71.2204	72.2735	73.3368	74.4103	75.4939	76.5877	77.6917	78.8058	79.9301	81.0646	-1.25595	-1.12933	-1.00338	-0.878147	-0.753662	-0.629964	-0.507092	-0.385083	-0.263975	-0.143806	-0.0246148	0.0935618	0.210685	0.326718	0.441622	-0.207633	601.043
6.57	-0.0150212	10.0038	4.3269	-0.707534	-1.3228	65.2093	31.2373	15158.4	66.2069	67.2093	68.2218	69.2444	70.2773	71.3203	72.3735	73.4369	74.5105	75.5942	76.6881	77.7922	78.9065	80.0309	81.1655	-1.24882	-1.12236	-0.996669	-0.871783	-0.747745	-0.624592	-0.502367	-0.381107	-0.260854	-0.141647	-0.0235255	0.0934699	0.209299	0.323923	0.437302	-0.209848	601.043
6.58	-0.0152241	10.0038	4.3198	-0.712167	-1.31554	65.3091	31.3367	15158.4	66.3067	67.3091	68.3216	69.3443	70.3772	71.4203	72.4736	73.537	74.6107	75.6945	76.7885	77.8927	79.0071	80.1317	81.2665	-1.24171	-1.11541	-0.98997	-0.865434	-0.741841	-0.619234	-0.497655	-0.377145	-0.257747	-0.139501	-0.022451	0.0933626	0.207898	0.321112	0.432964	-0.20994	601.043
6.59	-0.0154141	10.0037	4.31266	-0.716425	-1.3083	65.4088	31.4361	15158.4	66.4065	67.4089	68.4214	69.4442	70.4771	71.5203	72.5736	73.6371	74.7109	75.7948	76.889	77.9933	79.1078	80.2325	81.3674	-1.23461	-1.10847	-0.983285	-0.859095	-0.735947	-0.613884	-0.492949	-0.373187	-0.254642	-0.137356	-0.0213732	0.0932616	0.206505	0.318314	0.428644	-0.211786	601.043
6.6	-0.0155924	10.0036	4.30547	-0.720354	-1.30108	65.5086	31.5355	15158.4	66.5063	67.5087	68.5212	69.544	70.577	71.6202	72.6736	73.7373	74.8111	75.8951	76.9894	78.0938	79.2085	80.3333	81.4684	-1.22753	-1.10155	-0.976612	-0.852769	-0.730065	-0.608545	-0.488254	-0.369239	-0.251545	-0.135217	-0.0203022	0.0931549	0.205108	0.315512	0.424321	-0.21187	601.043
6.61	-0.015759	10.0036	4.29825	-0.723949	-1.29386	65.6084	31.6349	15158.4	66.6061	67.6084	68.6211	69.6439	70.6769	71.7202	72.7737	73.8374	74.9113	75.9954	77.0898	78.1943	79.3091	80.4341	81.5693	-1.22046	-1.09464	-0.969952	-0.846456	-0.724196	-0.603219	-0.483572	-0.365304	-0.248462	-0.133094	-0.0192464	0.0930321	0.203694	0.312692	0.419979	-0.213378	601.043
6.62	-0.0159151	10.0035	4.29099	-0.727247	-1.28667	65.7082	31.7343	15158.4	66.7058	67.7082	68.7209	69.7437	70.7768	71.8202	72.8737	73.9375	75.0115	76.0957	77.1902	78.2949	79.4098	80.5349	81.6702	-1.21341	-1.08774	-0.963305	-0.840155	-0.718336	-0.5979	-0.478895	-0.36137	-0.245376	-0.130962	-0.0181767	0.0929292	0.202307	0.309906	0.415678	-0.213458	601.043
6.63	-0.0160606	10.0034	4.2837	-0.730245	-1.27948	65.808	31.8337	15158.4	66.8056	67.808	68.8207	69.8436	70.8767	71.9201	72.9737	74.0376	75.1117	76.196	77.2906	78.3954	79.5104	80.6356	81.7711	-1.20636	-1.08085	-0.956671	-0.833865	-0.712488	-0.592592	-0.474227	-0.357446	-0.2423	-0.12884	-0.0171183	0.0928145	0.200907	0.307107	0.411363	-0.214673	601.043
6.64	-0.0161965	10.0034	4.27638	-0.732977	-1.27232	65.9077	31.9331	15158.4	66.9054	67.9078	68.9205	69.9435	70.9767	72.0201	73.0738	74.1377	75.2119	76.2963	77.391	78.4959	79.611	80.7364	81.872	-1.19934	-1.07398	-0.950049	-0.827588	-0.706652	-0.587296	-0.469572	-0.353534	-0.239236	-0.126731	-0.0160723	0.0926871	0.199493	0.304294	0.407034	-0.214746	601.043
6.65	-0.0163229	10.0033	4.26904	-0.735442	-1.26516	66.0075	33.0317	15158.4	67.0052	68.0076	69.0204	70.0433	71.0766	72.1201	73.1738	74.2378	75.3121	76.3966	77.4914	78.5964	79.7116	80.8371	81.9729	-1.19232	-1.06713	-0.94344	-0.821322	-0.700826	-0.582008	-0.464923	-0.349627	-0.236175	-0.124621	-0.0150225	0.0925667	0.198091	0.301495	0.402723	-0.215694	601.043
6.66	-0.0164406	10.0033	4.26167	-0.737668	-1.25802	66.1073	33.1312	15158.4	67.105	68.1074	69.1202	70.1432	71.1765	72.22	73.2739	74.3379	75.4123	76.4969	77.5918	78.6969	79.8123	80.9379	82.0738	-1.18532	-1.06028	-0.936845	-0.81507	-0.695015	-0.576737	-0.460292	-0.345738	-0.233133	-0.122533	-0.0139957	0.0924217	0.196662	0.298668	0.398383	-0.215763	601.043
6.67	-0.0165498	10.0032	4.25428	-0.739657	-1.25089	66.2071	33.2306	15158.4	67.2048	68.2072	69.22	70.2431	71.2764	72.32	73.3739	74.438	75.5125	76.5972	77.6922	78.7974	79.9129	81.0386	82.1746	-1.17834	-1.05345	-0.93026	-0.808828	-0.689211	-0.571469	-0.455662	-0.341848	-0.230086	-0.120436	-0.0129572	0.0922921	0.195252	0.295865	0.39407	-0.216492	601.043
6.68	-0.0166511	10.0032	4.24688	-0.741435	-1.24378	66.3068	33.3301	15158.4	67.3045	68.307	69.3198	70.3429	71.3763	72.42	73.4739	74.5382	75.6127	76.6975	77.7925	78.8979	80.0135	81.1393	82.2755	-1.17137	-1.04663	-0.923689	-0.802597	-0.683418	-0.566212	-0.451041	-0.337965	-0.227046	-0.118345	-0.0119216	0.0921617	0.193844	0.293065	0.389764	-0.216558	601.043
6.69	-0.0167448	10.0031	4.23945	-0.743003	-1.23668	66.4066	33.4295	15158.4	67.4043	68.4068	69.4197	70.4428	71.4762	72.5199	73.574	74.6383	75.7129	76.7978	77.8929	78.9984	80.1141	81.2401	82.3763	-1.16441	-1.03983	-0.917129	-0.796378	-0.677636	-0.560966	-0.44643	-0.334092	-0.224015	-0.116261	-0.0108938	0.0920242	0.19243	0.29026	0.385453	-0.217061	601.043
6.7	-0.0168315	10.0031	4.23201	-0.744382	-1.2296	66.5064	33.529	15158.4	67.5041	68.5066	69.5195	70.5426	71.5761	72.6199	73.674	74.7384	75.8131	76.898	77.9933	79.0988	80.2147	81.3408	82.4771	-1.15746	-1.03303	-0.910582	-0.790172	-0.671866	-0.55573	-0.441829	-0.330228	-0.220991	-0.114184	-0.00987037	0.0918839	0.191014	0.287456	0.381144	-0.21712	601.043
6.71	-0.0169112	10.003	4.22456	-0.745573	-1.22253	66.6062	33.6284	15158.4	67.6039	68.6064	69.6193	70.6425	71.676	72.7199	73.774	74.8385	75.9132	76.9983	78.0937	79.1993	80.3153	81.4415	82.5779	-1.15053	-1.02625	-0.904048	-0.783976	-0.666106	-0.550504	-0.437237	-0.326371	-0.217974	-0.112111	-0.00885103	0.0917408	0.189597	0.284652	0.376838	-0.217443	601.043
6.72	-0.0169846	10.003	4.2171	-0.746596	-1.21547	66.706	33.7279	15158.4	67.7037	68.7062	69.7191	70.7424	71.7759	72.8198	73.874	74.9386	76.0134	77.0986	78.194	79.2998	80.4158	81.5422	82.6788	-1.14361	-1.01949	-0.897525	-0.777792	-0.660357	-0.545287	-0.432653	-0.322522	-0.214963	-0.110045	-0.00783586	0.0915951	0.188179	0.281849	0.372534	-0.21744	601.043
6.73	-0.0170518	10.0029	4.20963	-0.747454	-1.20843	66.8058	33.8273	15158.4	67.8035	68.806	69.819	70.8422	71.8759	72.9198	73.9741	75.0387	76.1136	77.1988	78.2944	79.4003	80.5164	81.6428	82.7796	-1.1367	-1.01273	-0.891014	-0.771619	-0.654618	-0.540081	-0.428078	-0.318681	-0.211959	-0.107983	-0.00682464	0.0914468	0.18676	0.279046	0.368232	-0.217657	601.043
6.74	-0.0171132	10.0029	4.20215	-0.748161	-1.2014	66.9055	33.9268	15158.4	67.9033	68.9058	69.9188	70.9421	71.9758	73.0198	74.0741	75.1388	76.2138	77.2991	78.3948	79.5007	80.617	81.7435	82.8803	-1.12981	-1.00599	-0.884516	-0.765458	-0.64889	-0.534884	-0.423512	-0.314847	-0.208961	-0.105927	-0.00581739	0.0912961	0.185341	0.276244	0.363934	-0.217652	601.043
6.75	-0.017169	10.0028	4.19466	-0.748724	-1.19438	67.0053	35.0257	15158.4	68.003	69.0057	70.0186	71.042	72.0757	73.1197	74.1741	75.2389	76.314	77.3994	78.4951	79.6012	80.7175	81.8442	82.9811	-1.12293	-0.999261	-0.878029	-0.759308	-0.643173	-0.529697	-0.418955	-0.311021	-0.20597	-0.103876	-0.00481386	0.0911432	0.18392	0.273443	0.359638	-0.217723	601.043
6.76	-0.0172197	10.0028	4.18717	-0.749152	-1.18738	67.1051	35.1252	15158.4	68.1028	69.1055	70.1185	71.1418	72.1756	73.2197	74.2742	75.339	76.4141	77.4996	78.5955	79.7016	80.8181	81.9448	83.0819	-1.11606	-0.992544	-0.871555	-0.75317	-0.637466	-0.524519	-0.414406	-0.307203	-0.202986	-0.101831	-0.00381412	0.0909879	0.182499	0.270644	0.355345	-0.217715	601.043
6.77	-0.0172655	10.0027	4.17968	-0.749456	-1.18039	67.2049	35.2247	15158.4	68.2026	69.2053	70.2183	71.2417	72.2755	73.3197	74.3742	75.4391	76.5143	77.5999	78.6958	79.8021	80.9186	82.0455	83.1826	-1.10921	-0.98584	-0.865092	-0.747042	-0.63177	-0.519352	-0.409866	-0.303392	-0.200008	-0.09979	-0.00281788	0.0908308	0.181078	0.267846	0.351056	-0.217706	601.043
6.78	-0.0173067	10.0027	4.17218	-0.749648	-1.17341	67.3047	35.3242	15158.4	68.3024	69.3051	70.3181	71.3416	72.3754	73.4196	74.4742	75.5392	76.6145	77.7002	78.7962	79.9025	81.0192	82.1461	83.2834	-1.10237	-0.979148	-0.858641	-0.740926	-0.626084	-0.514193	-0.405335	-0.299589	-0.197035	-0.0977535	-0.00182427	0.0906728	0.179658	0.265051	0.346772	-0.217696	601.043
6.79	-0.0173435	10.0026	4.16469	-0.749728	-1.16645	67.4045	35.4237	15158.4	68.4022	69.4049	70.4179	71.4414	72.4753	73.5196	74.5742	75.6393	76.7147	77.8004	78.8965	80.0029	81.1197	82.2468	83.3841	-1.09554	-0.972469	-0.852202	-0.734821	-0.620408	-0.509044	-0.400811	-0.295792	-0.194067	-0.0957205	-0.000832385	0.0905149	0.17824	0.26226	0.342494	-0.217472	601.043
6.8	-0.017376	10.0026	4.15719	-0.7497	-1.1595	67.5042	35.5232	15158.4	68.502	69.5047	70.5178	71.5413	72.5752	73.6196	74.6743	75.7394	76.8148	77.9007	78.9968	80.1034	81.2202	82.3474	83.4848	-1.08872	-0.965802	-0.845775	-0.728727	-0.614741	-0.503903	-0.396294	-0.292	-0.191104	-0.0936896	0.000159291	0.0903591	0.176826	0.259476	0.338227	-0.21746	601.043
6.81	-0.0174044	10.0025	4.14969	-0.74957	-1.15257	67.604	35.6227	15158.4	68.6018	69.6045	70.6176	71.6412	72.6751	73.7195	74.7743	75.8395	76.915	78.0009	79.0972	80.2038	81.3207	82.448	83.5856	-1.08192	-0.959147	-0.839359	-0.722643	-0.609085	-0.498771	-0.391785	-0.288215	-0.188146	-0.0916627	0.00114856	0.0902023	0.175413	0.256695	0.333964	-0.217182	601.043
6.82	-0.0174289	10.0025	4.1422	-0.749342	-1.14564	67.7038	35.7222	15158.4	68.7016	69.7043	70.7174	71.741	72.7751	73.8195	74.8743	75.9396	77.0152	78.1012	79.1975	80.3042	81.4212	82.5486	83.6863	-1.07513	-0.952505	-0.832956	-0.716572	-0.603442	-0.493653	-0.387292	-0.284447	-0.185205	-0.0896543	0.00211791	0.0900242	0.173977	0.25389	0.329674	-0.217168	601.043
6.83	-0.0174498	10.0025	4.1347	-0.749025	-1.13873	67.8036	35.8217	15158.4	68.8014	69.8041	70.8173	71.8409	72.875	73.9194	74.9743	76.0396	77.1153	78.2014	79.2978	80.4046	81.5217	82.6492	83.787	-1.06835	-0.945873	-0.826562	-0.710509	-0.597805	-0.488538	-0.382799	-0.280676	-0.18226	-0.0876387	0.00309722	0.0898589	0.172557	0.251103	0.325406	-0.216806	601.043
6.84	-0.0174672	10.0024	4.12721	-0.748621	-1.13184	67.9034	35.9212	15158.4	68.9012	69.9039	70.9171	71.9408	72.9749	74.0194	75.0744	76.1397	77.2155	78.3016	79.3982	80.505	81.6222	82.7498	83.8876	-1.06159	-0.939255	-0.820181	-0.704459	-0.59218	-0.483436	-0.378319	-0.276918	-0.179326	-0.0856342	0.0040665	0.0896849	0.17113	0.24831	0.321135	-0.216791	601.043
6.85	-0.0174814	10.0024	4.11973	-0.748139	-1.12495	68.0032	37.0203	15158.4	69.0009	70.0037	71.0169	72.0406	73.0748	74.1194	75.1744	76.2398	77.3157	78.4019	79.4985	80.6054	81.7227	82.8504	83.9883	-1.05484	-0.93265	-0.813813	-0.698421	-0.586568	-0.478346	-0.373848	-0.273169	-0.1764	-0.0836363	0.00503051	0.089507	0.1697	0.245517	0.316865	-0.216328	601.043
6.86	-0.0174925	10.0024	4.11225	-0.747578	-1.11808	68.103	37.1198	15158.4	69.1007	70.1035	71.1168	72.1405	73.1747	74.2193	75.2744	76.3399	77.4158	78.5021	79.5988	80.7058	81.8232	82.9509	84.089	-1.0481	-0.926056	-0.807456	-0.692394	-0.580965	-0.473265	-0.369388	-0.26943	-0.173485	-0.0816496	0.00598268	0.0893165	0.168257	0.24271	0.312579	-0.216312	601.043
6.87	-0.0175006	10.0023	4.10478	-0.746948	-1.11122	68.2027	37.2193	15158.4	69.2005	70.2033	71.2166	72.2404	73.2746	74.3193	75.3744	76.44	77.516	78.6023	79.6991	80.8062	81.9237	83.0515	84.1896	-1.04137	-0.919474	-0.80111	-0.686377	-0.575373	-0.468194	-0.364937	-0.265699	-0.170577	-0.0796688	0.00693002	0.0891224	0.166812	0.239901	0.308294	-0.2158	601.043
6.88	-0.017506	10.0023	4.09731	-0.74625	-1.10438	68.3025	37.3189	15158.4	69.3003	70.3031	71.3164	72.3402	73.3745	74.4193	75.4745	76.5401	77.6161	78.7026	79.7994	80.9066	82.0242	83.1521	84.2903	-1.03466	-0.912904	-0.794775	-0.680371	-0.569789	-0.46313	-0.36049	-0.261971	-0.167669	-0.0776851	0.0078837	0.0889383	0.16538	0.237111	0.304032	-0.215784	601.043
6.89	-0.0175088	10.0022	4.08985	-0.745493	-1.09755	68.4023	37.4184	15158.4	69.4001	70.4029	71.4163	72.4401	73.4744	74.5192	75.5745	76.6402	77.7163	78.8028	79.8997	81.007	82.1246	83.2526	84.3909	-1.02796	-0.906346	-0.788452	-0.674375	-0.564216	-0.458075	-0.356053	-0.25825	-0.164768	-0.0757069	0.00883302	0.0887511	0.163947	0.23432	0.299771	-0.215217	601.043
6.9	-0.0175092	10.0022	4.0824	-0.744677	-1.09073	68.5021	37.518	15158.4	69.4999	70.5028	71.5161	72.54	73.5743	74.6192	75.6745	76.7402	77.8164	78.903	80	81.1074	82.2251	83.3532	84.4915	-1.02127	-0.8998	-0.782141	-0.668391	-0.558653	-0.45303	-0.351624	-0.254537	-0.161873	-0.0737342	0.00977803	0.0885609	0.162512	0.23153	0.295512	-0.2152	601.043
6.91	-0.0175074	10.0022	4.07496	-0.743813	-1.08392	68.6019	37.6175	15158.4	69.5997	70.6026	71.616	72.6399	73.6743	74.7192	75.7745	76.8403	77.9166	79.0032	80.1003	81.2078	82.3256	83.4537	84.5921	-1.01459	-0.893266	-0.77584	-0.662417	-0.5531	-0.447994	-0.347203	-0.250832	-0.158985	-0.071767	0.0107187	0.0883677	0.161076	0.228739	0.291254	-0.21458	601.043
6.92	-0.0175034	10.0021	4.06752	-0.742897	-1.07712	68.7017	37.7171	15158.4	69.6995	70.7024	71.7158	72.7397	73.7742	74.8191	75.8745	76.9404	78.0167	79.1035	80.2006	81.3081	82.426	83.5542	84.6927	-1.00792	-0.886744	-0.769552	-0.656454	-0.547557	-0.442967	-0.342791	-0.247134	-0.156103	-0.0698043	0.0116565	0.0881733	0.15964	0.225952	0.287002	-0.214562	601.043
6.93	-0.0174975	10.0021	4.0601	-0.741942	-1.07034	68.8015	37.8166	15158.4	69.7993	70.8022	71.8156	72.8396	73.8741	74.9191	75.9745	77.0405	78.1169	79.2037	80.3009	81.4085	82.5264	83.6547	84.7933	-1.00127	-0.880233	-0.763274	-0.650502	-0.542025	-0.437951	-0.338389	-0.243447	-0.153232	-0.0678528	0.0125828	0.087967	0.158192	0.223151	0.282735	-0.2139	601.043
6.94	-0.0174896	10.0021	4.05269	-0.740942	-1.06357	68.9013	37.9162	15158.4	69.8991	70.902	71.9155	72.9395	73.974	75.019	76.0746	77.1406	78.217	79.3039	80.4012	81.5089	82.6269	83.7552	84.8939	-0.99463	-0.873735	-0.757008	-0.644561	-0.536503	-0.432945	-0.333996	-0.239766	-0.150366	-0.0659049	0.0135071	0.0877607	0.156746	0.220354	0.278476	-0.213882	601.043
6.95	-0.01748	10.002	4.04528	-0.739909	-1.05682	69.0011	39.0154	15158.4	69.9989	71.0018	72.0153	73.0393	74.0739	75.119	76.1746	77.2406	78.3172	79.4041	80.5015	81.6092	82.7273	83.8558	84.9945	-0.988002	-0.867249	-0.750754	-0.638631	-0.530992	-0.427948	-0.329612	-0.236095	-0.147509	-0.0639648	0.0144248	0.0875488	0.155296	0.217555	0.274215	-0.213189	601.043
6.96	-0.0174687	10.002	4.03789	-0.738838	-1.05007	69.1009	39.115	15158.4	70.0987	71.1016	72.1151	73.1392	74.1738	75.219	76.2746	77.3407	78.4173	79.5043	80.6017	81.7096	82.8277	83.9562	85.0951	-0.981386	-0.860773	-0.744509	-0.632709	-0.525486	-0.422954	-0.325227	-0.232419	-0.144642	-0.0620116	0.0153601	0.0873596	0.153874	0.214789	0.269994	-0.213171	601.043
6.97	-0.0174559	10.002	4.0305	-0.73774	-1.04334	69.2007	39.2145	15158.4	70.1985	71.2014	72.215	73.2391	74.2737	75.3189	76.3746	77.4408	78.5174	79.6045	80.702	81.8099	82.9282	84.0567	85.1956	-0.974783	-0.85431	-0.738277	-0.6268	-0.519993	-0.417974	-0.320857	-0.228758	-0.141793	-0.0600762	0.0162766	0.0871503	0.15243	0.212001	0.265749	-0.212435	601.043
6.98	-0.0174416	10.0019	4.02313	-0.736608	-1.03662	69.3004	39.3141	15158.4	70.2983	71.3013	72.3148	73.339	74.3736	75.4189	76.4746	77.5409	78.6176	79.7047	80.8023	81.9102	83.0286	84.1572	85.2962	-0.968191	-0.847859	-0.732056	-0.620901	-0.514511	-0.413003	-0.316496	-0.225106	-0.13895	-0.0581468	0.0171881	0.0869373	0.150984	0.209212	0.261504	-0.212417	601.043
6.99	-0.017426	10.0019	4.01577	-0.735453	-1.02992	69.4002	39.4137	15158.4	70.3981	71.4011	72.4147	73.4388	74.4736	75.5188	76.5746	77.6409	78.7177	79.8049	80.9026	82.0106	83.129	84.2577	85.3967	-0.961611	-0.841419	-0.725846	-0.615013	-0.509038	-0.408042	-0.312143	-0.221461	-0.136115	-0.0562228	0.0180954	0.0867214	0.149537	0.206423	0.257261	-0.211659	601.043
7	-0.017409	10.0019	4.00842	-0.734268	-1.02322	69.5	39.5133	15158.4	70.4979	71.5009	72.5145	73.5387	74.5735	75.6188	76.6747	77.741	78.8178	79.9051	81.0028	82.1109	83.2294	84.3581	85.4972	-0.955044	-0.834991	-0.719648	-0.609136	-0.503576	-0.40309	-0.307799	-0.217823	-0.133285	-0.0543038	0.0189991	0.0865033	0.148088	0.203634	0.253021	-0.21164	601.043
7.01	-0.0173908	10.0019	4.00109	-0.733063	-1.01654	69.5998	39.6129	15158.4	70.5977	71.6007	72.6143	73.6386	74.6734	75.7188	76.7747	77.8411	78.918	80.0053	81.1031	82.2112	83.3298	84.4586	85.5977	-0.948488	-0.828574	-0.71346	-0.603269	-0.498123	-0.398147	-0.303462	-0.214193	-0.130462	-0.0523903	0.0198983	0.0862818	0.146638	0.200845	0.248782	-0.210863	601.043
7.02	-0.0173715	10.0018	3.99376	-0.731833	-1.00987	69.6996	39.7125	15158.4	70.6975	71.7005	72.7142	73.7384	74.7733	75.8187	76.8747	77.9412	79.0181	80.1055	81.2033	82.3116	83.4301	84.559	85.6982	-0.941945	-0.822169	-0.707284	-0.597412	-0.492681	-0.393213	-0.299135	-0.210571	-0.127646	-0.050483	0.0207925	0.0860566	0.145185	0.198055	0.244543	-0.210845	601.043
7.03	-0.0173512	10.0018	3.98645	-0.730587	-1.00322	69.7994	39.8121	15158.4	70.7973	71.8003	72.814	73.8383	74.8732	75.9187	76.9747	78.0412	79.1182	80.2057	81.3036	82.4119	83.5305	84.6595	85.7987	-0.935413	-0.815776	-0.701118	-0.591566	-0.487247	-0.388287	-0.294814	-0.206953	-0.124831	-0.0485747	0.0216903	0.085838	0.143743	0.195279	0.240321	-0.210051	601.043
7.04	-0.0173298	10.0018	3.97915	-0.729319	-0.99657	69.8992	39.9117	15158.4	70.8971	71.9002	72.9139	73.9382	74.9731	76.0186	77.0747	78.1413	79.2184	80.3059	81.4038	82.5122	83.6309	84.7599	85.8992	-0.928893	-0.809395	-0.694964	-0.585731	-0.481824	-0.383371	-0.290502	-0.203344	-0.122026	-0.0466754	0.0225796	0.0856113	0.142292	0.192495	0.236093	-0.210033	601.043
7.05	-0.0173076	10.0017	3.97186	-0.728039	-0.989938	69.999	41.011	15158.4	70.9969	72	73.0137	74.0381	75.073	76.1186	77.1747	78.2414	79.3185	80.4061	81.5041	82.6125	83.7313	84.8603	85.9997	-0.922386	-0.803024	-0.688821	-0.579906	-0.47641	-0.378464	-0.286198	-0.199742	-0.119227	-0.0447807	0.0234655	0.0853827	0.140841	0.189713	0.231868	-0.209221	601.043
7.06	-0.0172845	10.0017	3.96459	-0.726739	-0.983317	70.0988	41.1106	15158.4	71.0967	72.0998	73.1135	74.1379	75.173	76.2186	77.2747	78.3414	79.4186	80.5063	81.6043	82.7128	83.8316	84.9608	86.1002	-0.91589	-0.796666	-0.682688	-0.574091	-0.471006	-0.373566	-0.281902	-0.196147	-0.116432	-0.0428892	0.0243499	0.0851542	0.139393	0.186934	0.227649	-0.209203	601.043
7.07	-0.0172607	10.0017	3.95733	-0.72543	-0.976709	70.1986	41.2102	15158.4	71.1965	72.1996	73.2134	74.2378	75.2729	76.3185	77.3747	78.4415	79.5187	80.6064	81.7046	82.8131	83.932	85.0612	86.2006	-0.909406	-0.790319	-0.676568	-0.568289	-0.465615	-0.36868	-0.277619	-0.192565	-0.113651	-0.0410119	0.0252198	0.084911	0.137929	0.184141	0.223415	-0.208375	601.043
7.08	-0.017236	10.0017	3.95008	-0.724104	-0.970113	70.2984	41.3098	15158.4	71.2963	72.2994	73.3132	74.3377	75.3728	76.4185	77.4747	78.5415	79.6188	80.7066	81.8048	82.9134	84.0323	85.1616	86.3011	-0.902934	-0.783983	-0.670458	-0.562495	-0.460231	-0.3638	-0.273339	-0.188984	-0.11087	-0.0391316	0.0260953	0.0846761	0.136476	0.181362	0.219198	-0.208357	601.043
7.09	-0.0172107	10.0016	3.94285	-0.722771	-0.963529	70.3982	41.4094	15158.4	71.3961	72.3993	73.4131	74.4376	75.4727	76.5184	77.5748	78.6416	79.719	80.8068	81.905	83.0137	84.1327	85.262	86.4015	-0.896473	-0.777659	-0.664359	-0.556712	-0.454857	-0.358929	-0.269069	-0.185412	-0.108095	-0.0372573	0.026966	0.0844379	0.135022	0.178583	0.214984	-0.207531	601.043
7.1	-0.0171848	10.0016	3.93563	-0.721423	-0.956957	70.498	41.509	15158.4	71.4959	72.4991	73.5129	74.5374	75.5726	76.6184	77.6748	78.7417	79.8191	80.907	82.0053	83.114	84.233	85.3623	86.5019	-0.890025	-0.771346	-0.658273	-0.550944	-0.449499	-0.354078	-0.26482	-0.181865	-0.105351	-0.0354181	0.0277961	0.0841529	0.133514	0.175743	0.2107	-0.207514	601.043
7.11	-0.0171584	10.0016	3.92842	-0.720074	-0.950397	70.5978	41.6087	15158.4	71.5957	72.5989	73.6128	74.6373	75.6725	76.7184	77.7748	78.8417	79.9192	81.0071	82.1055	83.2142	84.3333	85.4627	86.6024	-0.883588	-0.765044	-0.652194	-0.545179	-0.444141	-0.34922	-0.26056	-0.178299	-0.10258	-0.0335427	0.0286723	0.0839251	0.132076	0.172985	0.206513	-0.206706	601.043
7.12	-0.0171314	10.0016	3.92122	-0.718717	-0.943849	70.6976	41.7083	15158.4	71.6955	72.6987	73.7126	74.7372	75.7724	76.8183	77.8748	78.9418	80.0193	81.1073	82.2057	83.3145	84.4337	85.5631	86.7028	-0.877163	-0.758754	-0.646127	-0.539425	-0.438792	-0.344372	-0.256306	-0.174739	-0.0998123	-0.0316686	0.02955	0.0837015	0.130644	0.170238	0.20234	-0.206689	601.043
7.13	-0.0171041	10.0015	3.91404	-0.71736	-0.937313	70.7974	41.8079	15158.4	71.7954	72.7985	73.8124	74.8371	75.8724	76.9183	77.9748	79.0418	80.1194	81.2075	82.3059	83.4148	84.534	85.6635	86.8032	-0.870749	-0.752475	-0.640072	-0.533684	-0.433457	-0.339537	-0.252068	-0.171195	-0.0970624	-0.0298139	0.0304063	0.0834546	0.129188	0.167463	0.198137	-0.205826	601.043
7.14	-0.0170762	10.0015	3.90688	-0.715993	-0.930789	70.8972	41.9076	15158.4	71.8952	72.8984	73.9123	74.9369	75.9723	77.0182	78.0748	79.1419	80.2195	81.3076	82.4062	83.5151	84.6343	85.7638	86.9036	-0.864348	-0.746209	-0.634029	-0.527955	-0.428135	-0.334715	-0.247842	-0.167663	-0.0943236	-0.0279697	0.031253	0.0831991	0.127724	0.164682	0.193929	-0.205809	601.043
7.15	-0.017048	10.0015	3.89972	-0.714624	-0.924277	70.997	43.007	15158.4	71.995	72.9982	74.0121	75.0368	76.0722	77.1182	78.1748	79.242	80.3196	81.4078	82.5064	83.6153	84.7346	85.8642	87.0039	-0.857958	-0.739953	-0.627995	-0.522234	-0.422819	-0.329898	-0.24362	-0.164134	-0.0915859	-0.0261248	0.0321021	0.0829478	0.126266	0.161909	0.189732	-0.204967	601.043
7.16	-0.0170193	10.0015	3.89258	-0.713247	-0.917777	71.0968	43.1066	15158.4	72.0948	73.098	74.112	75.1367	76.1721	77.2181	78.2748	79.342	80.4197	81.5079	82.6066	83.7156	84.8349	85.9645	87.1043	-0.851579	-0.733708	-0.621973	-0.516524	-0.417513	-0.325091	-0.239407	-0.160611	-0.0888535	-0.0242836	0.0329495	0.082697	0.12481	0.159142	0.185543	-0.20495	601.043
7.17	-0.0169902	10.0015	3.88546	-0.71187	-0.911289	71.1966	43.2062	15158.4	72.1946	73.1978	74.2118	75.2366	76.272	77.3181	78.3748	79.4421	80.5198	81.6081	82.7068	83.8158	84.9352	86.0648	87.2047	-0.845212	-0.727475	-0.615961	-0.510825	-0.412218	-0.320293	-0.235202	-0.157097	-0.0861295	-0.0224504	0.0337892	0.0824387	0.123348	0.156367	0.181347	-0.204106	601.043
7.18	-0.0169608	10.0014	3.87835	-0.710486	-0.904813	71.2964	43.3059	15158.4	72.2944	73.2977	74.3117	75.3365	76.3719	77.4181	78.4748	79.5421	80.6199	81.7083	82.807	83.9161	85.0355	86.1652	87.305	-0.838857	-0.721252	-0.60996	-0.505135	-0.406932	-0.315504	-0.231006	-0.153591	-0.083413	-0.020624	0.0346229	0.0821754	0.121882	0.15359	0.17715	-0.20409	601.043
7.19	-0.0169311	10.0014	3.87125	-0.709103	-0.898348	71.3962	43.4055	15158.4	72.3942	73.3975	74.4115	75.4363	76.4718	77.518	78.5748	79.6422	80.72	81.8084	82.9072	84.0163	85.1358	86.2655	87.4054	-0.832514	-0.715041	-0.60397	-0.499455	-0.401654	-0.310722	-0.226814	-0.150087	-0.0806956	-0.0187938	0.0354638	0.081923	0.12043	0.150832	0.172976	-0.203247	601.043
7.2	-0.0169011	10.0014	3.86417	-0.707715	-0.891896	71.496	43.5052	15158.4	72.494	73.4973	74.5114	75.5362	76.5718	77.618	78.6748	79.7422	80.8201	81.9086	83.0074	84.1166	85.2361	86.3658	87.5057	-0.826181	-0.708842	-0.597991	-0.493788	-0.39639	-0.305955	-0.22264	-0.146603	-0.0779997	-0.0169875	0.0362777	0.0816403	0.118945	0.148037	0.168761	-0.203231	601.043
7.21	-0.016871	10.0014	3.85709	-0.706331	-0.885455	71.5959	43.6048	15158.4	72.5938	73.5971	74.6112	75.6361	76.6717	77.7179	78.7748	79.8423	80.9202	82.0087	83.1076	84.2168	85.3363	86.4661	87.606	-0.819861	-0.702654	-0.592024	-0.488131	-0.391135	-0.301195	-0.218472	-0.143123	-0.0753072	-0.0151829	0.0370921	0.0813605	0.117465	0.145249	0.164557	-0.202395	601.043
7.22	-0.0168405	10.0013	3.85004	-0.704942	-0.879026	71.6957	43.7045	15158.4	72.6936	73.697	74.7111	75.736	76.7716	77.8179	78.8748	79.9423	81.0203	82.1088	83.2078	84.317	85.4366	86.5664	87.7064	-0.813552	-0.696476	-0.586067	-0.482484	-0.38589	-0.296446	-0.214314	-0.139653	-0.0726243	-0.0133878	0.0378971	0.0810712	0.115976	0.142453	0.160344	-0.20238	601.043
7.23	-0.01681	10.0013	3.843	-0.703561	-0.872608	71.7955	43.8042	15158.4	72.7935	73.7968	74.8109	75.8358	76.8715	77.9178	78.9748	80.0424	81.1204	82.209	83.3079	84.4172	85.5369	86.6667	87.8067	-0.807254	-0.690309	-0.580117	-0.476841	-0.380645	-0.291691	-0.210143	-0.136163	-0.0699129	-0.0115544	0.0387511	0.0808428	0.11456	0.139744	0.156233	-0.201564	601.043
7.24	-0.0167793	10.0013	3.83597	-0.702179	-0.866202	71.8953	43.9038	15158.4	72.8933	73.8966	74.9108	75.9357	76.9714	78.0178	79.0748	80.1424	81.2205	82.3091	83.4081	84.5175	85.6371	86.767	87.907	-0.800968	-0.684154	-0.57418	-0.471213	-0.375416	-0.286955	-0.205994	-0.132698	-0.0672302	-0.0097544	0.0395666	0.0805702	0.113094	0.136978	0.152059	-0.20155	601.043
7.25	-0.0167486	10.0013	3.82895	-0.700805	-0.859808	71.9951	45.0033	15158.4	72.9931	73.9964	75.0106	76.0356	77.0713	78.1177	79.1748	80.2424	81.3206	82.4093	83.5083	84.6177	85.7374	86.8672	88.0073	-0.794693	-0.67801	-0.568256	-0.465596	-0.370199	-0.28223	-0.201857	-0.129245	-0.0645601	-0.00796682	0.0403698	0.0802857	0.111617	0.1342	0.147873	-0.200684	601.043
7.26	-0.0167175	10.0013	3.82195	-0.699425	-0.853426	72.0949	45.103	15158.4	73.0929	74.0963	75.1105	76.1355	77.1712	78.2177	79.2748	80.3425	81.4207	82.5094	83.6085	84.7179	85.8376	86.9675	88.1075	-0.788429	-0.671878	-0.562342	-0.459991	-0.364992	-0.277515	-0.197728	-0.125798	-0.0618931	-0.00617968	0.0411757	0.0800071	0.110149	0.131437	0.143706	-0.20067	601.043
7.27	-0.0166864	10.0012	3.81496	-0.698051	-0.847055	72.1947	45.2026	15158.4	73.1927	74.1961	75.2103	76.2354	77.2712	78.3177	79.3748	80.4425	81.5208	82.6095	83.7086	84.8181	85.9378	87.0678	88.2078	-0.782177	-0.665756	-0.556437	-0.454392	-0.35979	-0.272804	-0.193602	-0.122353	-0.0592274	-0.00439325	0.0419814	0.0797288	0.108682	0.128675	0.13954	-0.199848	601.043
7.28	-0.0166551	10.0012	3.80799	-0.696675	-0.840696	72.2945	45.3023	15158.4	73.2925	74.2959	75.3102	76.3352	77.3711	78.4176	79.4748	80.5426	81.6209	82.7096	83.8088	84.9183	86.0381	87.168	88.3081	-0.775937	-0.659645	-0.550544	-0.448805	-0.354601	-0.268104	-0.189487	-0.118919	-0.056572	-0.00261616	0.0427787	0.0794434	0.107209	0.125908	0.135372	-0.199834	601.043
7.29	-0.0166238	10.0012	3.80103	-0.695305	-0.834348	72.3943	45.402	15158.4	73.3923	74.3958	75.41	76.4351	77.471	78.5176	79.5748	80.6426	81.721	82.8098	83.909	85.0185	86.1383	87.2683	88.4083	-0.769707	-0.653545	-0.54466	-0.443227	-0.34942	-0.263413	-0.185378	-0.11549	-0.0539207	-0.000841831	0.0435749	0.0791586	0.105739	0.123146	0.13121	-0.198998	601.043
7.3	-0.0165922	10.0012	3.79409	-0.693932	-0.828012	72.4941	45.5017	15158.4	73.4922	74.4956	75.5099	76.535	77.5709	78.6175	79.6748	80.7427	81.821	82.9099	84.0091	85.1187	86.2385	87.3685	88.5086	-0.763489	-0.647457	-0.538788	-0.43766	-0.344249	-0.25873	-0.181279	-0.11207	-0.0512766	0.000926302	0.044366	0.0788698	0.104266	0.120382	0.127049	-0.198985	601.043
7.31	-0.0165607	10.0012	3.78715	-0.692565	-0.821688	72.5939	45.6013	15158.4	73.592	74.5954	75.6097	76.6349	77.6708	78.7175	79.7748	80.8427	81.9211	83.01	84.1093	85.2189	86.3387	87.4687	88.6088	-0.757282	-0.641379	-0.532927	-0.432105	-0.339091	-0.254062	-0.177195	-0.108666	-0.0486511	0.00267376	0.0451341	0.0785555	0.102764	0.117588	0.122853	-0.198153	601.043
7.32	-0.016529	10.0012	3.78023	-0.691195	-0.815375	72.6938	45.701	15158.4	73.6918	74.6952	75.7096	76.7348	77.7707	78.8174	79.8748	80.9427	82.0212	83.1101	84.2095	85.3191	86.4389	87.569	88.7091	-0.751087	-0.635312	-0.527075	-0.426556	-0.333935	-0.249391	-0.173103	-0.105248	-0.0460044	0.00445049	0.0459403	0.0782892	0.101322	0.114863	0.11874	-0.19814	601.043
7.33	-0.0164973	10.0011	3.77333	-0.689831	-0.809073	72.7936	45.8007	15158.4	73.7916	74.7951	75.8094	76.8347	77.8707	78.9174	79.9748	81.0428	82.1213	83.2103	84.3096	85.4193	86.5391	87.6692	88.8093	-0.744903	-0.629256	-0.521234	-0.421019	-0.328792	-0.244735	-0.169027	-0.101848	-0.0433789	0.00620303	0.0467191	0.0779916	0.0998437	0.112099	0.114582	-0.197313	601.043
7.34	-0.0164655	10.0011	3.76644	-0.688465	-0.802783	72.8934	45.9004	15158.4	73.8914	74.8949	75.9093	76.9345	77.9706	79.0173	80.0748	81.1428	82.2214	83.3104	84.4098	85.5194	86.6393	87.7694	88.9095	-0.73873	-0.623211	-0.515404	-0.415493	-0.32366	-0.24009	-0.164962	-0.0984604	-0.0407649	0.0079438	0.0474857	0.0776817	0.098353	0.109322	0.110411	-0.1973	601.043
7.35	-0.0164337	10.0011	3.75956	-0.687104	-0.796505	72.9932	46.9999	15158.4	73.9913	74.9947	76.0092	77.0344	78.0705	79.1173	80.1748	81.2428	82.3214	83.4105	84.5099	85.6196	86.7395	87.8696	89.0097	-0.732568	-0.617177	-0.509585	-0.409976	-0.318536	-0.23545	-0.1609	-0.0950711	-0.0381451	0.00969556	0.0482693	0.0773952	0.0968931	0.106584	0.106288	-0.196479	601.043
7.36	-0.0164018	10.0011	3.7527	-0.685742	-0.790238	73.093	47.0996	15158.4	74.0911	75.0946	76.109	77.1343	78.1704	79.2173	80.2748	81.3429	82.4215	83.5106	84.61	85.7198	86.8397	87.9698	89.1099	-0.726417	-0.611154	-0.503775	-0.404469	-0.313422	-0.230819	-0.156848	-0.0916916	-0.0355356	0.0114363	0.0490409	0.0770958	0.0954191	0.10383	0.102147	-0.196466	601.043
7.37	-0.01637	10.0011	3.74585	-0.684386	-0.783982	73.1928	47.1993	15158.4	74.1909	75.1944	76.2089	77.2342	78.2703	79.3172	80.3748	81.4429	82.5216	83.6107	84.7102	85.82	86.9399	88.07	89.2101	-0.720278	-0.605142	-0.497978	-0.398974	-0.308319	-0.226201	-0.152807	-0.0883233	-0.0329372	0.0131663	0.0498024	0.0767867	0.0939361	0.101068	0.0979996	-0.195654	601.043
7.38	-0.0163381	10.0011	3.73901	-0.68303	-0.777737	73.2926	47.299	15158.4	74.2907	75.2942	76.3087	77.3341	78.3702	79.4172	80.4748	81.5429	82.6217	83.7108	84.8103	85.9201	87.0401	88.1702	89.3103	-0.714149	-0.59914	-0.492189	-0.393487	-0.303224	-0.221589	-0.148772	-0.0849619	-0.0303454	0.0148898	0.050557	0.0764706	0.0924455	0.0982975	0.0938431	-0.195642	601.043
7.39	-0.0163063	10.001	3.73218	-0.681683	-0.771504	73.3924	47.3987	15158.4	74.3905	75.3941	76.4086	77.434	78.4702	79.5171	80.5747	81.643	82.7217	83.8109	84.9105	86.0203	87.1403	88.2703	89.4104	-0.708032	-0.593149	-0.486411	-0.38801	-0.298138	-0.216986	-0.144745	-0.0816056	-0.0277571	0.0166115	0.0513122	0.0761575	0.0909609	0.0955364	0.0896992	-0.194846	601.043
7.4	-0.0162745	10.001	3.72537	-0.680337	-0.765283	73.4923	47.4984	15158.4	74.4904	75.4939	76.5084	77.5338	78.5701	79.6171	80.6747	81.743	82.8218	83.911	85.0106	86.1204	87.2404	88.3705	89.5106	-0.701926	-0.58717	-0.480644	-0.382543	-0.293059	-0.212388	-0.14072	-0.0782476	-0.0251626	0.0183447	0.0520847	0.0758682	0.089507	0.0928138	0.0856021	-0.194835	601.043
7.41	-0.0162429	10.001	3.71858	-0.679002	-0.759072	73.5921	47.5981	15158.4	74.5902	75.5938	76.6083	77.6337	78.67	79.717	80.7747	81.843	82.9219	84.0111	85.1107	86.2206	87.3406	88.4707	89.6107	-0.69583	-0.581201	-0.474887	-0.377086	-0.287993	-0.207802	-0.136709	-0.0749066	-0.0225877	0.0200553	0.0528311	0.075549	0.0880192	0.0900528	0.0814617	-0.194033	601.043
7.42	-0.0162112	10.001	3.7118	-0.677667	-0.752873	73.6919	47.6978	15158.4	74.69	75.6936	76.7081	77.7336	78.7699	79.817	80.8747	81.9431	83.0219	84.1112	85.2108	86.3207	87.4407	88.5708	89.7109	-0.689746	-0.575242	-0.469141	-0.371639	-0.282935	-0.203225	-0.132704	-0.0715695	-0.0200146	0.0217666	0.0535809	0.0752361	0.0865409	0.0873047	0.077338	-0.194021	601.043
7.43	-0.0161796	10.001	3.70503	-0.676343	-0.746685	73.7917	47.7976	15158.4	74.7898	75.7934	76.808	77.8335	78.8698	79.9169	80.9747	82.0431	83.122	84.2113	85.311	86.4209	87.5409	88.671	89.811	-0.683673	-0.569295	-0.463405	-0.366202	-0.277886	-0.198655	-0.128706	-0.0682369	-0.0174438	0.0234779	0.0543334	0.074929	0.0850718	0.0845696	0.0732314	-0.19323	601.043
7.44	-0.016148	10.001	3.69827	-0.67502	-0.740508	73.8915	47.8973	15158.4	74.8897	75.8933	76.9079	77.9334	78.9697	80.0169	81.0747	82.1431	83.222	84.3114	85.4111	86.521	87.641	88.7711	89.9111	-0.677611	-0.563358	-0.457679	-0.360775	-0.272847	-0.194096	-0.12472	-0.0649186	-0.0148895	0.0251701	0.0550639	0.0745966	0.0835735	0.0818011	0.0690869	-0.193219	601.043
7.45	-0.0161166	10.001	3.69153	-0.673708	-0.734343	73.9914	48.9969	15158.4	74.9895	75.9931	77.0077	78.0333	79.0697	80.1168	81.1747	82.2431	83.3221	84.4115	85.5112	86.6211	87.7412	88.8713	90.0113	-0.67156	-0.557432	-0.451963	-0.355356	-0.267816	-0.189542	-0.120736	-0.0615995	-0.0123309	0.0268706	0.0558071	0.0742817	0.0820982	0.0790616	0.0649776	-0.192433	601.043
7.46	-0.0160851	10.0009	3.68479	-0.672396	-0.728189	74.0912	49.0966	15158.4	75.0893	76.0929	77.1076	78.1332	79.1696	80.2168	81.2747	82.3432	83.4222	84.5116	85.6113	86.7212	87.8413	88.9714	90.1114	-0.66552	-0.551517	-0.446258	-0.34995	-0.262796	-0.185	-0.116765	-0.0582929	-0.00978475	0.0285588	0.0565383	0.0739551	0.0806115	0.0763111	0.0608581	-0.192422	601.043
7.47	-0.0160538	10.0009	3.67808	-0.671095	-0.722046	74.191	49.1963	15158.4	75.1891	76.1928	77.2074	78.233	79.2695	80.3167	81.3747	82.4432	83.5222	84.6117	85.7114	86.8214	87.9414	89.0715	90.2115	-0.659491	-0.545612	-0.440564	-0.344553	-0.257785	-0.180466	-0.1128	-0.0549913	-0.00724238	0.0302446	0.0572684	0.073629	0.0791272	0.0735648	0.0567447	-0.191639	601.043
7.48	-0.0160225	10.0009	3.67137	-0.669794	-0.715914	74.2908	49.296	15158.4	75.289	76.2926	77.3073	78.3329	79.3694	80.4167	81.4747	82.5432	83.6223	84.7117	85.8115	86.9215	88.0416	89.1716	90.3116	-0.653473	-0.539718	-0.434879	-0.339165	-0.252783	-0.17594	-0.108843	-0.0516965	-0.00470588	0.0319256	0.0579951	0.0733009	0.0776422	0.0708195	0.0526342	-0.191629	601.043
7.49	-0.0159913	10.0009	3.66468	-0.668502	-0.709793	74.3906	49.3957	15158.4	75.3888	76.3925	77.4072	78.4328	79.4693	80.5166	81.5746	82.6432	83.7223	84.8118	85.9116	87.0216	88.1417	89.2717	90.4117	-0.647466	-0.533834	-0.429205	-0.333787	-0.247791	-0.171426	-0.104898	-0.0484157	-0.00218479	0.0335893	0.0587023	0.0729509	0.0761328	0.0680469	0.0484931	-0.190853	601.043
7.5	-0.01596	10.0009	3.658	-0.66721	-0.703683	74.4905	49.4955	15158.4	75.4886	76.4923	77.507	78.5327	79.5693	80.6166	81.6746	82.7433	83.8224	84.9119	86.0117	87.1217	88.2418	89.3718	90.5117	-0.641469	-0.527962	-0.423541	-0.328419	-0.242807	-0.166915	-0.100953	-0.0451301	0.000346486	0.0352696	0.0594333	0.0726327	0.0746641	0.0653247	0.0444131	-0.190843	601.043
7.51	-0.015929	10.0009	3.65134	-0.665928	-0.697585	74.5903	49.5952	15158.4	75.5884	76.5921	77.6069	78.6326	79.6692	80.7165	81.7746	82.8433	83.9224	85.012	86.1118	87.2218	88.3419	89.4719	90.6118	-0.635484	-0.5221	-0.417888	-0.323061	-0.237833	-0.162416	-0.0970202	-0.0418573	0.00286361	0.0369341	0.0601466	0.0722947	0.0731731	0.0625777	0.0403054	-0.190076	601.043
7.52	-0.0158979	10.0009	3.64469	-0.664646	-0.691497	74.6901	49.6949	15158.4	75.6883	76.692	77.7067	78.7325	79.7691	80.8165	81.8746	82.9433	84.0225	85.1121	86.2119	87.3219	88.442	89.572	90.7119	-0.629509	-0.516248	-0.412244	-0.317713	-0.232868	-0.157924	-0.093094	-0.0385901	0.0053767	0.0385962	0.0608594	0.0719583	0.0716861	0.059837	0.0362067	-0.190067	601.043
7.53	-0.0158671	10.0009	3.63805	-0.663373	-0.685421	74.7899	49.7946	15158.4	75.7881	76.7918	77.8066	78.8324	79.869	80.9165	81.9746	83.0433	84.1225	85.2121	86.312	87.422	88.5421	89.6721	90.8119	-0.623545	-0.510407	-0.406611	-0.312374	-0.227912	-0.153441	-0.0891751	-0.035329	0.00788483	0.0402548	0.0615703	0.0716217	0.0702007	0.0571002	0.0321143	-0.189305	601.043
7.54	-0.0158362	10.0008	3.63142	-0.662101	-0.679355	74.8898	49.8944	15158.4	75.8879	76.8917	77.9065	78.9323	79.9689	81.0164	82.0746	83.1433	84.2226	85.3122	86.4121	87.5221	88.6422	89.7722	90.912	-0.617592	-0.504577	-0.400988	-0.307044	-0.222964	-0.148965	-0.0852629	-0.0320738	0.0103882	0.0419098	0.0622787	0.071284	0.0687158	0.0543654	0.0280256	-0.189296	601.043
7.55	-0.0158055	10.0008	3.6248	-0.660838	-0.673301	74.9896	50.994	15158.4	75.9878	76.9915	78.0063	79.0321	80.0689	81.1164	82.1746	83.2433	84.3226	85.4123	86.5122	87.6222	88.7423	89.8723	91.012	-0.61165	-0.498757	-0.395375	-0.301725	-0.218027	-0.144499	-0.0813605	-0.0288277	0.0128832	0.0435574	0.062981	0.0709415	0.0672274	0.0516288	0.0239368	-0.188533	601.043
7.56	-0.0157748	10.0008	3.6182	-0.659575	-0.667257	75.0894	51.0938	15158.4	76.0876	77.0914	78.1062	79.132	80.1688	81.2163	82.2745	83.3434	84.4227	85.5123	86.6122	87.7223	88.8424	89.9723	91.112	-0.605719	-0.492948	-0.389773	-0.296416	-0.213099	-0.140043	-0.0774664	-0.0255891	0.0153715	0.0451991	0.0636782	0.0705949	0.0657362	0.0488905	0.0198479	-0.188524	601.043
7.57	-0.0157442	10.0008	3.61161	-0.65832	-0.661225	75.1892	51.1935	15158.4	76.1874	77.1912	78.2061	79.2319	80.2687	81.3163	82.3745	83.4434	84.5227	85.6124	86.7123	87.8224	88.9424	90.0724	91.2121	-0.599798	-0.487149	-0.38418	-0.291116	-0.208179	-0.135593	-0.073578	-0.0223553	0.0178562	0.0468385	0.0643745	0.0702488	0.064247	0.046156	0.0157643	-0.187778	601.043
7.58	-0.0157137	10.0008	3.60504	-0.657066	-0.655203	75.2891	51.2932	15158.4	76.2873	77.291	78.3059	79.3318	80.3686	81.4162	82.4745	83.5434	84.6227	85.7125	86.8124	87.9225	89.0425	90.1724	91.3121	-0.593888	-0.481361	-0.378599	-0.285828	-0.203273	-0.131158	-0.0697059	-0.0191392	0.0203214	0.0484564	0.0650473	0.069877	0.0627296	0.0433908	0.0116476	-0.18777	601.043
7.59	-0.0156834	10.0008	3.59847	-0.655823	-0.649193	75.3889	51.393	15158.4	76.3871	77.3909	78.4058	79.4317	80.4685	81.5162	82.5745	83.6434	84.7228	85.8125	86.9125	88.0225	89.1426	90.2725	91.4121	-0.587989	-0.475583	-0.373025	-0.280545	-0.198368	-0.12672	-0.0658267	-0.0159109	0.0228048	0.0500991	0.0657522	0.0695452	0.061261	0.0406836	0.00759874	-0.187041	601.043
7.6	-0.0156531	10.0008	3.59192	-0.654583	-0.643193	75.4887	51.4927	15158.4	76.4869	77.4907	78.5057	79.5316	80.5685	81.6161	82.6745	83.7434	84.8228	85.9126	87.0125	88.1226	89.2427	90.3725	91.5121	-0.582101	-0.469815	-0.367463	-0.275274	-0.193476	-0.122296	-0.0619619	-0.0126978	0.0252719	0.0517245	0.0664384	0.0691936	0.0597712	0.037954	0.00352615	-0.187032	601.043
7.61	-0.0156231	10.0008	3.58538	-0.653352	-0.637204	75.5885	51.5925	15158.4	76.5867	77.5906	78.6055	79.6315	80.6684	81.7161	82.7745	83.8434	84.9229	86.0126	87.1126	88.2227	89.3427	90.4725	91.6121	-0.576223	-0.464058	-0.361911	-0.270013	-0.188595	-0.117884	-0.0581105	-0.00949991	0.0277219	0.0533304	0.0671026	0.068817	0.0582532	0.0351925	-0.000582198	-0.186282	601.043
7.62	-0.015593	10.0008	3.57885	-0.652122	-0.631226	75.6884	51.6922	15158.4	76.6866	77.6904	78.7054	79.7314	80.7683	81.816	82.8744	83.9434	85.0229	86.1127	87.2127	88.3227	89.4428	90.5726	91.712	-0.570356	-0.458312	-0.356369	-0.264761	-0.183719	-0.113475	-0.0542569	-0.00629442	0.0301856	0.0549571	0.0677957	0.0684782	0.0567829	0.0324896	-0.00462013	-0.186274	601.043
7.63	-0.0155631	10.0007	3.57234	-0.6509	-0.625259	75.7882	51.792	15158.4	76.7864	77.7903	78.8053	79.8313	80.8682	81.916	82.9744	84.0434	85.1229	86.2127	87.3127	88.4228	89.5428	90.6726	91.812	-0.564499	-0.452576	-0.350837	-0.259519	-0.178855	-0.109077	-0.0504159	-0.00310287	0.0326338	0.0565665	0.0684692	0.0681174	0.0552878	0.029759	-0.00868897	-0.185536	601.043
7.64	-0.0155331	10.0007	3.56583	-0.649678	-0.619303	75.888	51.8917	15158.4	76.8863	77.8901	78.9051	79.9312	80.9681	82.0159	83.0744	84.1434	85.223	86.3128	87.4128	88.5229	89.6429	90.7726	91.912	-0.558654	-0.44685	-0.345315	-0.254287	-0.173999	-0.104687	-0.0465824	8.21303e-05	0.0350764	0.0581714	0.0691396	0.0677549	0.0537927	0.02703	-0.0127543	-0.185528	601.043
7.65	-0.0155033	10.0007	3.55934	-0.648464	-0.613358	75.9878	52.9914	15158.4	76.9861	77.99	79.005	80.0311	81.0681	82.1159	83.1744	84.2435	85.323	86.4128	87.5129	88.6229	89.7429	90.8726	92.0119	-0.552818	-0.441134	-0.339804	-0.249064	-0.169153	-0.100305	-0.0427566	0.00326013	0.037513	0.0597714	0.0698062	0.0673899	0.0522965	0.0243016	-0.0168174	-0.184799	601.043
7.66	-0.0154735	10.0007	3.55287	-0.647249	-0.607423	76.0877	53.0912	15158.4	77.0859	78.0898	79.1049	80.131	81.168	82.2158	83.2744	84.3435	85.423	86.5129	87.6129	88.723	89.8429	90.9726	92.1119	-0.546994	-0.435429	-0.334302	-0.243851	-0.164315	-0.0959321	-0.0389383	0.00643159	0.039944	0.0613668	0.0704694	0.0670228	0.0507996	0.021574	-0.0208779	-0.184791	601.043
7.67	-0.0154439	10.0007	3.5464	-0.646042	-0.601499	76.1875	53.1909	15158.4	77.1858	78.1897	79.2047	80.2308	81.2679	82.3158	83.3743	84.4435	85.523	86.6129	87.713	88.823	89.9429	91.0726	92.2118	-0.54118	-0.429734	-0.32881	-0.238647	-0.159486	-0.0915671	-0.0351273	0.00959655	0.0423695	0.0629579	0.0711296	0.0666541	0.0493027	0.0188481	-0.024935	-0.184068	601.043
7.68	-0.0154142	10.0007	3.53995	-0.644834	-0.595586	76.2873	53.2907	15158.4	77.2856	78.2895	79.3046	80.3307	81.3678	82.4157	83.4743	84.5435	85.6231	86.713	87.813	88.9231	90.043	91.1726	92.3118	-0.535376	-0.42405	-0.323328	-0.233452	-0.154666	-0.0872103	-0.0313239	0.012755	0.0447895	0.0645446	0.0717866	0.0662837	0.0478056	0.0161237	-0.0289886	-0.18406	601.043
7.69	-0.0153848	10.0007	3.5335	-0.643634	-0.589684	76.3872	53.3904	15158.4	77.3854	78.3894	79.4045	80.4306	81.4677	82.5157	83.5743	84.6435	85.7231	86.813	87.913	89.0231	90.143	91.2726	92.4117	-0.529583	-0.418376	-0.317855	-0.228267	-0.149855	-0.0828618	-0.0275278	0.0159069	0.0472041	0.0661272	0.072441	0.0659122	0.046309	0.0134017	-0.0330377	-0.18334	601.043
7.7	-0.0153553	10.0007	3.52707	-0.642434	-0.583792	76.487	53.4902	15158.4	77.4853	78.4892	79.5043	80.5305	81.5677	82.6156	83.6743	84.7435	85.8231	86.913	88.0131	89.1231	90.243	91.3726	92.5116	-0.523801	-0.412712	-0.312393	-0.223092	-0.145053	-0.0785212	-0.0237387	0.019053	0.0496141	0.0677066	0.0730937	0.0655407	0.0448145	0.010684	-0.0370803	-0.183333	601.043
7.71	-0.015326	10.0007	3.52065	-0.641242	-0.577911	76.5868	53.59	15158.4	77.5851	78.5891	79.6042	80.6304	81.6676	82.7156	83.7742	84.8435	85.9231	87.0131	88.1131	89.2232	90.343	91.4725	92.6115	-0.518029	-0.407058	-0.30694	-0.217925	-0.140259	-0.0741876	-0.0199554	0.0221946	0.0520212	0.0692847	0.073747	0.0651719	0.0433249	0.00797349	-0.041113	-0.182616	601.043
7.72	-0.0152967	10.0007	3.51425	-0.640048	-0.572041	76.6867	53.6897	15158.4	77.685	78.6889	79.7041	80.7303	81.7675	82.8155	83.8742	84.9435	86.0232	87.1131	88.2132	89.3232	90.443	91.5725	92.7114	-0.512267	-0.401414	-0.301498	-0.212769	-0.135475	-0.069864	-0.0161821	0.0253264	0.0544185	0.0708532	0.0743909	0.0647939	0.0418264	0.00525439	-0.045154	-0.182609	601.043
7.73	-0.0152676	10.0006	3.50785	-0.638862	-0.566181	76.7865	53.7895	15158.4	77.7848	78.7888	79.8039	80.8302	81.8674	82.9155	83.9742	85.0435	86.1232	87.2131	88.3132	89.4232	90.543	91.6724	92.8113	-0.506516	-0.395781	-0.296066	-0.207622	-0.1307	-0.0655488	-0.0124164	0.0284514	0.0568101	0.072417	0.0750313	0.0644137	0.0403271	0.00253623	-0.0491922	-0.181891	601.043
7.74	-0.0152384	10.0006	3.50147	-0.637675	-0.560333	76.8863	53.8893	15158.4	77.8846	78.8886	79.9038	80.9301	81.9673	83.0154	84.0742	85.1435	86.2232	87.3132	88.4132	89.5232	90.643	91.7724	92.9112	-0.500775	-0.390158	-0.290643	-0.202484	-0.125933	-0.0612417	-0.00865814	0.0315697	0.0591959	0.0739762	0.0756683	0.0640315	0.0388273	-0.000180981	-0.0532278	-0.181884	601.043
7.75	-0.0152094	10.0006	3.4951	-0.636495	-0.554494	76.9862	54.989	15158.4	77.9845	78.9885	80.0037	81.03	82.0673	83.1154	84.1742	85.2435	86.3232	87.4132	88.5132	89.6232	90.743	91.8723	93.0111	-0.495045	-0.384545	-0.28523	-0.197356	-0.121176	-0.056943	-0.0049074	0.0346814	0.0615761	0.0755309	0.0763019	0.0636472	0.0373268	-0.00289709	-0.0572604	-0.181175	601.043
7.76	-0.0151804	10.0006	3.48874	-0.635313	-0.548666	77.086	55.0887	15158.4	78.0843	79.0883	80.1036	81.1299	82.1672	83.2153	84.2741	85.3435	86.4232	87.5132	88.6133	89.7232	90.843	91.9723	93.111	-0.489325	-0.378942	-0.279827	-0.192237	-0.116427	-0.0526523	-0.00116406	0.0377866	0.0639507	0.077081	0.0769322	0.0632609	0.0358259	-0.0056121	-0.0612902	-0.181168	601.043
7.77	-0.0151515	10.0006	3.48239	-0.634139	-0.542849	77.1858	55.1885	15158.4	78.1842	79.1882	80.2034	81.2298	82.2671	83.3153	84.3741	85.4435	86.5232	87.6132	88.7133	89.8233	90.943	92.0722	93.2108	-0.483616	-0.37335	-0.274434	-0.187128	-0.111688	-0.0483699	0.00257187	0.0408852	0.0663197	0.0786267	0.0775593	0.0628729	0.0343247	-0.00832573	-0.0653168	-0.180465	601.043
7.78	-0.0151226	10.0006	3.47606	-0.632964	-0.537043	77.2857	55.2883	15158.4	78.284	79.288	80.3033	81.3297	82.367	83.4152	84.4741	85.5435	86.6233	87.7133	88.8133	89.9233	91.0429	92.1721	93.3107	-0.477917	-0.367768	-0.269052	-0.182031	-0.106962	-0.0441037	0.00628897	0.043962	0.0686634	0.0801431	0.0781528	0.0624464	0.0327799	-0.0110886	-0.0693986	-0.180459	601.043
7.79	-0.015094	10.0006	3.46974	-0.631798	-0.531247	77.3855	55.3881	15158.4	78.3838	79.3879	80.4032	81.4296	82.467	83.5152	84.574	85.6435	86.7233	87.8133	88.9133	90.0233	91.1429	92.2721	93.4106	-0.472228	-0.362195	-0.263677	-0.176936	-0.102234	-0.0398293	0.0100217	0.0470631	0.0710413	0.0817049	0.0788041	0.0620914	0.0313215	-0.0137488	-0.0733603	-0.179784	601.043
7.8	-0.0150654	10.0006	3.46342	-0.630635	-0.525461	77.4854	55.4878	15158.4	78.4837	79.4877	80.5031	81.5295	82.5669	83.6151	84.674	85.7435	86.8233	87.9133	89.0133	90.1233	91.2429	92.372	93.5104	-0.46655	-0.356633	-0.258314	-0.171857	-0.0975241	-0.0355759	0.0137289	0.0501334	0.0733826	0.0832233	0.0794046	0.0616774	0.0297952	-0.0164865	-0.0774098	-0.179778	601.043
7.81	-0.015037	10.0006	3.45712	-0.629483	-0.519686	77.5852	55.5876	15158.4	78.5835	79.5876	80.6029	81.6294	82.6668	83.7151	84.774	85.8435	86.9233	88.0133	89.1134	90.2233	91.3428	92.4719	93.6102	-0.460882	-0.351081	-0.252961	-0.166787	-0.0928236	-0.0313321	0.0174268	0.0531946	0.075715	0.0847332	0.0799968	0.0612556	0.0282616	-0.019231	-0.0814655	-0.179087	601.043
7.82	-0.0150087	10.0006	3.45083	-0.628332	-0.513921	77.685	55.6874	15158.4	78.6834	79.6875	80.7028	81.7293	82.7667	83.815	84.874	85.9435	87.0233	88.1133	89.2134	90.3232	91.4428	92.5718	93.7101	-0.455224	-0.345538	-0.247615	-0.161722	-0.0881243	-0.0270852	0.021133	0.0562703	0.0780687	0.0862721	0.0806268	0.060881	0.0267854	-0.0219069	-0.0854405	-0.17908	601.043
7.83	-0.0149805	10.0006	3.44456	-0.627191	-0.508167	77.7849	55.7872	15158.4	78.7832	79.7873	80.8027	81.8292	82.8666	83.915	84.9739	86.0434	87.1233	88.2133	89.3134	90.4232	91.5427	92.6717	93.8099	-0.449577	-0.340007	-0.242282	-0.156671	-0.0834399	-0.022855	0.0248205	0.059325	0.0803989	0.087785	0.0812278	0.0604743	0.025274	-0.0246215	-0.0894578	-0.178395	601.043
7.84	-0.0149524	10.0006	3.43829	-0.626051	-0.502424	77.8847	55.887	15158.4	78.8831	79.8872	80.9026	81.9291	82.9666	84.0149	85.0739	86.1434	87.2233	88.3133	89.4134	90.5232	91.6427	92.7716	93.9097	-0.443939	-0.334485	-0.236957	-0.151627	-0.078762	-0.01863	0.0285042	0.0623776	0.0827289	0.0892995	0.0818326	0.0600738	0.0237712	-0.0273248	-0.093461	-0.178389	601.043
7.85	-0.0149245	10.0006	3.43204	-0.62492	-0.496691	77.9846	56.9867	15158.4	78.9829	79.987	81.0024	82.029	83.0665	84.1149	85.1739	86.2434	87.3233	88.4133	89.5134	90.6232	91.7426	92.8715	94.0095	-0.438313	-0.328972	-0.231641	-0.14659	-0.0740899	-0.0144095	0.0321847	0.0654281	0.0850582	0.0908147	0.0824394	0.0596768	0.0222735	-0.0300213	-0.0974556	-0.177726	601.043
7.86	-0.0148966	10.0005	3.42579	-0.623792	-0.490968	78.0844	57.0865	15158.4	79.0828	80.0869	81.1023	82.1289	83.1664	84.2148	85.2739	86.3434	87.4233	88.5133	89.6134	90.7232	91.8426	92.9713	94.1093	-0.432696	-0.32347	-0.226335	-0.141564	-0.0694298	-0.0102016	0.0358521	0.068465	0.0873733	0.0923151	0.083031	0.059264	0.0207595	-0.0327346	-0.101467	-0.177719	601.043
7.87	-0.0148689	10.0005	3.41956	-0.622673	-0.485255	78.1842	57.1863	15158.4	79.1826	80.1868	81.2022	82.2288	83.2664	84.3148	85.3738	86.4434	87.5233	88.6134	89.7134	90.8231	91.9425	93.0712	94.2091	-0.427089	-0.318023	-0.221122	-0.136659	-0.0649097	-0.00614482	0.0393661	0.0713554	0.089558	0.0937108	0.083553	0.0588266	0.0192757	-0.0353526	-0.105309	-0.177036	601.043
7.88	-0.0148412	10.0005	3.41334	-0.621553	-0.479553	78.2841	57.2861	15158.4	79.2824	80.2867	81.3023	82.329	83.3666	84.4151	85.4742	86.5438	87.6237	88.7137	89.8137	90.9235	92.0429	93.1716	94.3096	-0.421493	-0.313819	-0.218157	-0.134777	-0.0639501	-0.00594322	0.0389774	0.070548	0.0885066	0.0925936	0.0825518	0.0581261	0.0190639	-0.0348848	-0.103967	-0.17703	601.043
7.89	-0.0148543	10.0005	3.40712	-0.622203	-0.473862	78.3839	57.3859	15158.4	79.3823	80.3867	81.4024	82.4292	83.4669	84.5154	85.5745	86.6441	87.724	88.814	89.9141	91.0238	92.1432	93.272	94.41	-0.415911	-0.309629	-0.215206	-0.132909	-0.0630043	-0.00575597	0.0385736	0.0697242	0.0874375	0.0914572	0.0815293	0.057402	0.0188259	-0.0344461	-0.102658	-0.204085	601.043
7.9	-0.0149472	10.0005	3.40088	-0.626473	-0.468183	78.4838	57.4857	15158.4	79.4821	80.4867	81.5025	82.5294	83.5671	84.6157	85.6748	86.7444	87.8243	88.9144	90.0144	91.1242	92.2436	93.3724	94.5105	-0.410351	-0.305452	-0.21226	-0.131038	-0.062049	-0.00555319	0.0381908	0.0689262	0.0863981	0.0903536	0.080542	0.0567148	0.0186255	-0.0339697	-0.101313	-0.20358	601.043
7.91	-0.0151923	10.0005	3.39457	-0.637771	-0.462519	78.5836	57.5855	15158.4	79.582	80.5867	81.6026	82.6296	83.6674	84.7159	85.7751	86.8447	87.9247	89.0147	90.1147	91.2245	92.3439	93.4728	94.6109	-0.404821	-0.3013	-0.209335	-0.129184	-0.0611073	-0.00536075	0.0378003	0.0681227	0.0853548	0.0892472	0.0795525	0.0560251	0.018422	-0.0334978	-0.0999731	-0.271586	601.043
7.92	-0.015662	10.0005	3.38809	-0.659824	-0.456876	78.6835	57.6853	15158.4	79.6819	80.6867	81.7027	82.7297	83.7676	84.8162	85.8754	86.9451	88.025	89.115	90.215	91.3248	92.4443	93.5732	94.7113	-0.399338	-0.297184	-0.206436	-0.127348	-0.060175	-0.00517102	0.0374127	0.0673264	0.0843221	0.0881535	0.0785765	0.0553488	0.0182303	-0.033017	-0.0986288	-0.270116	601.043
7.93	-0.0163979	10.0005	3.38133	-0.695166	-0.451259	78.7833	57.7851	15158.4	79.7817	80.7867	81.8028	82.8299	83.8679	84.9165	85.9757	87.0454	88.1253	89.2153	90.3153	91.4251	92.5446	93.6735	94.8117	-0.393912	-0.293112	-0.203566	-0.125528	-0.0592482	-0.00497634	0.0370396	0.0665532	0.0833197	0.0870964	0.0776422	0.054718	0.0180868	-0.0324864	-0.0972345	-0.35922	601.043
7.94	-0.017452	10.0005	3.37413	-0.746962	-0.445676	78.8832	57.8849	15158.4	79.8816	80.8867	81.9029	82.9301	83.9681	85.0168	86.076	87.1456	88.2256	89.3156	90.4156	91.5254	92.6449	93.7738	94.9121	-0.38856	-0.289101	-0.200748	-0.123749	-0.0583531	-0.00480539	0.0366493	0.065768	0.0823094	0.0860339	0.0767037	0.0540829	0.0179374	-0.0319649	-0.095854	-0.357032	601.043
7.95	-0.0188164	10.0004	3.36633	-0.815721	-0.440136	78.983	58.9846	15158.4	79.9814	80.9867	82.003	83.0303	84.0683	85.117	86.1763	87.2459	88.3259	89.4159	90.5159	91.6257	92.7452	93.8742	95.0125	-0.383293	-0.285152	-0.197971	-0.121993	-0.057464	-0.00462527	0.0362816	0.0650171	0.081343	0.0850231	0.0758226	0.0535087	0.0178504	-0.0313816	-0.0944143	-0.453921	601.043
7.96	-0.0205087	10.0004	3.35774	-0.902973	-0.434649	79.0829	59.0845	15158.4	80.0813	81.0867	82.1031	83.1304	84.1685	85.2173	86.2765	87.3462	88.4261	89.5162	90.6162	91.726	92.8455	93.9745	95.1128	-0.378124	-0.28128	-0.19525	-0.120275	-0.0565962	-0.004452	0.0359195	0.064282	0.0804006	0.0840421	0.0749749	0.0529692	0.0177969	-0.0307683	-0.0929508	-0.451539	601.043
7.97	-0.0224787	10.0004	3.3482	-1.007	-0.429221	79.1827	59.1843	15158.4	80.1812	81.1867	82.2032	83.2306	84.2687	85.3175	86.3768	87.4465	88.5264	89.6164	90.7164	91.8263	92.9458	94.0748	95.2132	-0.373059	-0.277489	-0.19259	-0.118599	-0.0557551	-0.00429282	0.035553	0.0635491	0.079464	0.0830675	0.0741311	0.0524278	0.0177325	-0.0301782	-0.091526	-0.546658	601.043
7.98	-0.024717	10.0004	3.33753	-1.1275	-0.423862	79.2826	59.2841	15158.4	80.2811	81.2867	82.3033	83.3307	84.3689	85.4177	86.477	87.5467	88.6266	89.7167	90.8167	91.9265	93.046	94.1751	95.3135	-0.36811	-0.273786	-0.189993	-0.116965	-0.0549361	-0.00413884	0.0351954	0.0628368	0.0785566	0.0821279	0.073325	0.051924	0.0177026	-0.02956	-0.0900826	-0.544602	601.043
7.99	-0.0271495	10.0003	3.32559	-1.26096	-0.418578	79.3824	59.3839	15158.4	80.3809	81.3867	82.4034	83.4309	84.4691	85.5179	86.5773	87.6469	88.7269	89.8169	90.9169	92.0267	93.1463	94.2753	95.4138	-0.363277	-0.270172	-0.18746	-0.115372	-0.0541381	-0.003988	0.0348502	0.0621496	0.0776846	0.0812312	0.0725668	0.0514702	0.0177218	-0.0288963	-0.0886003	-0.631238	601.043
8	-0.0297533	10.0003	3.31224	-1.40567	-0.413374	79.4823	59.4837	15158.4	80.4808	81.4867	82.5034	83.531	84.5693	85.6181	86.6775	87.7472	88.8271	89.9171	91.0171	92.1269	93.2465	94.3756	95.5141	-0.358565	-0.266651	-0.184993	-0.11382	-0.0533594	-0.00383714	0.0345215	0.0614927	0.0768538	0.0803837	0.0718626	0.0510722	0.0177956	-0.0281824	-0.0870755	-0.62987	601.043
8.01	-0.0324493	10.0002	3.29742	-1.55707	-0.408254	79.5822	59.5836	15158.4	80.5807	81.5867	82.6035	83.6311	84.6694	85.7183	86.7777	87.8474	88.9273	90.0173	91.1173	92.2272	93.3467	94.4758	95.6144	-0.353973	-0.263222	-0.182594	-0.112315	-0.0526099	-0.00370166	0.0341875	0.0608368	0.0760266	0.0795384	0.0711554	0.0506618	0.0178435	-0.027512	-0.0856159	-0.703518	601.043
8.02	-0.0352133	10.0002	3.28105	-1.71271	-0.403222	79.6821	59.6834	15158.4	80.6806	81.6867	82.7036	83.7313	84.7696	85.8185	86.8779	87.9476	89.0275	90.1175	91.2175	92.3274	93.4469	94.576	95.7146	-0.349503	-0.259889	-0.18027	-0.110866	-0.0518997	-0.003591	0.033841	0.0601781	0.0752037	0.078702	0.0704589	0.0502614	0.017898	-0.0268414	-0.0841653	-0.702996	601.043
8.03	-0.037975	10.0001	3.26313	-1.86792	-0.398278	79.7819	59.7833	15158.4	80.7805	81.7867	82.8037	83.8314	84.8698	85.9187	86.9781	88.0478	89.1277	90.2177	91.3177	92.4275	93.5471	94.6763	95.8149	-0.345147	-0.256645	-0.178009	-0.109459	-0.0512123	-0.00348715	0.0335003	0.059535	0.0744027	0.0778907	0.0697874	0.0498824	0.0179669	-0.0261668	-0.0827247	-0.761446	601.043
8.04	-0.0407161	10.0001	3.24367	-2.02025	-0.393424	79.8818	59.8831	15158.4	80.8805	81.8867	82.9037	83.9315	84.9699	86.0189	87.0783	88.148	89.2279	90.3179	91.4179	92.5277	93.6473	94.7765	95.9151	-0.340906	-0.253484	-0.175804	-0.108083	-0.050536	-0.00337832	0.0331768	0.0589168	0.0736304	0.0771073	0.0691387	0.0495167	0.0180349	-0.0255119	-0.0813273	-0.761726	601.043
8.05	-0.0433817	10	3.22271	-2.16568	-0.388658	79.9817	60.9829	15158.4	80.9804	81.9867	83.0038	84.0316	85.0701	86.1191	87.1785	88.2482	89.3281	90.4181	91.5181	92.6279	93.7475	94.8767	96.0153	-0.336772	-0.250405	-0.173659	-0.106748	-0.0498854	-0.00328196	0.032851	0.0583037	0.0728674	0.0763345	0.0684986	0.0491543	0.0180976	-0.0248741	-0.0799623	-0.80446	601.043
8.06	-0.0459612	9.99995	3.20035	-2.30229	-0.38398	80.0816	61.0828	15158.4	81.0803	82.0867	83.1039	84.1317	85.1702	86.2192	87.2786	88.3483	89.4282	90.5182	91.6182	92.7281	93.8477	94.9769	96.1156	-0.332741	-0.247402	-0.171566	-0.105445	-0.049248	-0.00318483	0.0325365	0.0577087	0.0721256	0.0755821	0.0678742	0.0487992	0.0181553	-0.0242579	-0.0786393	-0.805392	601.043
8.07	-0.0484157	9.99989	3.17667	-2.42721	-0.379386	80.1815	61.1827	15158.4	81.1802	82.1867	83.2039	84.2319	85.2704	86.3194	87.3788	88.4485	89.5284	90.6184	91.7184	92.8282	93.9478	95.0771	96.2158	-0.328806	-0.244478	-0.169536	-0.104189	-0.0486454	-0.00311068	0.0322093	0.0571099	0.0713874	0.0748392	0.0672637	0.0484605	0.0182304	-0.0236248	-0.0773019	-0.833069	601.043
8.08	-0.0507403	9.99984	3.15181	-2.53936	-0.374876	80.2814	61.2825	15158.4	81.2801	82.2867	83.304	84.332	85.3705	86.4196	87.479	88.5487	89.6286	90.7186	91.8186	92.9284	94.048	95.1772	96.316	-0.324962	-0.241622	-0.167556	-0.102968	-0.0480638	-0.00304726	0.0318786	0.0565116	0.0706505	0.0740952	0.0666465	0.0481063	0.0182777	-0.0230352	-0.076027	-0.83454	601.043
8.09	-0.0529107	9.9998	3.1259	-2.63719	-0.370447	80.3813	61.3824	15158.4	81.3801	82.3867	83.4041	84.4321	85.4707	86.5197	87.5791	88.6489	89.7288	90.8188	91.9187	93.0286	94.1482	95.2774	96.4162	-0.321201	-0.238824	-0.16561	-0.101761	-0.0474805	-0.00296935	0.0315718	0.0559432	0.069946	0.0733823	0.0660554	0.0477694	0.0183296	-0.0224577	-0.0747848	-0.849434	601.043
8.1	-0.0549257	9.99976	3.09908	-2.72053	-0.366094	80.4812	61.4823	15158.4	81.48	82.4867	83.5041	84.5322	85.5708	86.6199	87.6793	88.749	89.8289	90.9189	92.0189	93.1287	94.2483	95.3776	96.5164	-0.317517	-0.236087	-0.16371	-0.100588	-0.0469211	-0.00290715	0.0312551	0.0553683	0.0692361	0.0726628	0.065454	0.047416	0.0183564	-0.0219163	-0.0735925	-0.851111	601.043
8.11	-0.0567721	9.99973	3.07151	-2.78902	-0.361816	80.5811	61.5822	15158.4	81.58	82.5867	83.6042	84.6323	85.6709	86.72	87.7795	88.8492	89.9291	91.0191	92.119	93.2289	94.3485	95.4778	96.6166	-0.313904	-0.233401	-0.161846	-0.0994358	-0.0463691	-0.00284218	0.0309492	0.0548099	0.0685459	0.0719639	0.0648716	0.0470775	0.0183914	-0.0213761	-0.0724133	-0.855406	601.043
8.12	-0.0584505	9.9997	3.04333	-2.8432	-0.357609	80.681	61.6821	15158.4	81.6799	82.6867	83.7043	84.7324	85.7711	86.8202	87.8796	88.9494	90.0293	91.1192	92.2192	93.3291	94.4487	95.578	96.7169	-0.310356	-0.230768	-0.160023	-0.0983159	-0.0458428	-0.00279756	0.0306263	0.054236	0.0678398	0.0712466	0.0642662	0.0467096	0.0183884	-0.0208846	-0.0712954	-0.857167	601.043
8.13	-0.0599563	9.99967	3.01467	-2.88368	-0.353469	80.7809	61.782	15158.4	81.7798	82.7868	83.8043	84.8325	85.8712	86.9203	87.9798	89.0495	90.1294	91.2194	92.3194	93.4292	94.5489	95.6782	96.8171	-0.306867	-0.228177	-0.158228	-0.0972124	-0.0453228	-0.00275122	0.0303111	0.0536736	0.0671468	0.0705417	0.0636704	0.0463459	0.0183821	-0.0204062	-0.0702032	-0.853623	601.043
8.14	-0.0612914	9.99966	2.98567	-2.91147	-0.349394	80.8809	61.8819	15158.4	81.8798	82.8868	83.9044	84.9326	85.9713	87.0205	88.08	89.1497	90.2296	91.3196	92.4195	93.5294	94.649	95.7784	96.9173	-0.303431	-0.225624	-0.156457	-0.09612	-0.0448044	-0.00269948	0.0300057	0.053123	0.0664649	0.0698447	0.0630766	0.0459757	0.0183578	-0.0199601	-0.0691601	-0.855333	601.043
8.15	-0.0624581	9.99964	2.95646	-2.92777	-0.345381	80.9808	62.9817	15158.4	81.9797	82.9868	84.0045	85.0327	86.0715	87.1206	88.1801	89.2499	90.3298	91.4197	92.5197	93.6296	94.7492	95.8786	97.0175	-0.300043	-0.223108	-0.154713	-0.0950474	-0.0442994	-0.00265638	0.0296948	0.0525682	0.0657785	0.069141	0.0624722	0.0455891	0.0183097	-0.0195471	-0.0681614	-0.846433	601.043
8.16	-0.0634595	9.99964	2.92714	-2.93385	-0.341426	81.0807	63.0816	15158.4	82.0797	83.0868	84.1045	85.1328	86.1716	87.2208	88.2803	89.35	90.4299	91.5199	92.6199	93.7297	94.8494	95.9788	97.1177	-0.2967	-0.220626	-0.152994	-0.0939912	-0.0438034	-0.00261594	0.0293867	0.0520207	0.0651027	0.0684503	0.061882	0.0452168	0.0182747	-0.0191232	-0.0671554	-0.847995	601.043
8.17	-0.0643037	9.99964	2.8978	-2.93115	-0.337527	81.1806	63.1815	15158.4	82.1796	83.1868	84.2046	85.2329	86.2717	87.3209	88.3804	89.4502	90.5301	91.6201	92.72	93.8299	94.9496	96.079	97.2179	-0.293397	-0.218171	-0.151293	-0.092945	-0.043312	-0.00257668	0.0290784	0.0514714	0.0644214	0.0677479	0.0612713	0.0448128	0.0181944	-0.0187611	-0.0662299	-0.83595	601.043
8.18	-0.0649956	9.99964	2.86853	-2.92097	-0.333681	81.2806	63.2814	15158.4	82.2796	83.2868	84.3047	85.333	86.3719	87.4211	88.4806	89.5504	90.6303	91.7202	92.8202	93.9301	95.0498	96.1791	97.3182	-0.29013	-0.215744	-0.149609	-0.0919073	-0.0428205	-0.00252934	0.0287857	0.0509449	0.0637694	0.0670806	0.0607012	0.0444543	0.0181637	-0.0183456	-0.0652481	-0.837298	601.043
8.19	-0.0655475	9.99965	2.83939	-2.90478	-0.329885	81.3805	63.3814	15158.4	82.3796	83.3869	84.4047	85.4331	86.472	87.5212	88.5808	89.6505	90.7304	91.8204	92.9204	94.0303	95.1499	96.2793	97.4184	-0.286897	-0.213343	-0.147946	-0.0908869	-0.0423443	-0.00249736	0.0284757	0.0503971	0.0630901	0.0663783	0.0600861	0.0440387	0.018062	-0.0180173	-0.0643717	-0.82377	601.043
8.2	-0.0659658	9.99966	2.81044	-2.8837	-0.326138	81.4804	63.4813	15158.4	82.4795	83.4869	84.5048	85.5333	86.5721	87.6214	88.6809	89.7507	90.8306	91.9206	93.0206	94.1304	95.2501	96.3795	97.5186	-0.283696	-0.210965	-0.146297	-0.0898729	-0.0418682	-0.00246005	0.0281753	0.0498622	0.0624259	0.0656919	0.0594868	0.0436375	0.017972	-0.0176811	-0.0634925	-0.824871	601.043
8.21	-0.0662653	9.99967	2.78173	-2.85911	-0.322437	81.5804	63.5812	15158.4	82.5795	83.5869	84.6049	85.6334	86.6723	87.7215	88.7811	89.8508	90.9308	92.0208	93.1207	94.2306	95.3503	96.4797	97.6188	-0.280526	-0.208604	-0.144657	-0.0888605	-0.0413892	-0.00241817	0.0278785	0.0493272	0.0617551	0.0649896	0.0588593	0.0431931	0.0178208	-0.0174273	-0.0627198	-0.81116	601.043
8.22	-0.0664536	9.99969	2.75327	-2.83189	-0.31878	81.6803	63.6811	15158.4	82.6794	83.6869	84.7049	85.7335	86.7724	87.8217	88.8812	89.951	91.0309	92.1209	93.2209	94.3308	95.4505	96.5799	97.719	-0.277384	-0.206273	-0.143044	-0.0878714	-0.0409287	-0.0023882	0.0275779	0.0487981	0.0611015	0.0643176	0.0582768	0.0428101	0.0177489	-0.0170742	-0.0618262	-0.812007	601.043
8.23	-0.0665463	9.99971	2.72509	-2.80316	-0.315166	81.7802	63.781	15158.4	82.7794	83.7869	84.805	85.8335	86.8725	87.9218	88.9814	90.0512	91.1311	92.2211	93.3211	94.4309	95.5507	96.6801	97.8193	-0.274271	-0.203954	-0.141431	-0.0868745	-0.0404547	-0.00234261	0.0272917	0.0482786	0.0604492	0.0636348	0.0576679	0.0423811	0.017608	-0.0168173	-0.0610599	-0.798829	601.043
8.24	-0.0665507	9.99973	2.69721	-2.77356	-0.311594	81.8802	63.8809	15158.4	82.8793	83.8869	84.9051	85.9336	86.9726	88.0219	89.0815	90.1513	91.2313	92.3212	93.4212	94.5311	95.6508	96.7803	97.9195	-0.271185	-0.201664	-0.139848	-0.0859064	-0.0400077	-0.00232087	0.0269859	0.047745	0.0597894	0.0629526	0.0570688	0.0419726	0.0174994	-0.0165148	-0.0602332	-0.799436	601.043
8.25	-0.0664816	9.99976	2.66962	-2.74395	-0.308062	81.9801	64.9808	15158.4	82.9793	83.987	85.0051	86.0337	87.0727	88.1221	89.1817	90.2515	91.3314	92.4214	93.5214	94.6313	95.751	96.8805	98.0197	-0.268128	-0.199389	-0.138267	-0.0849307	-0.0395459	-0.00227968	0.0267017	0.0472327	0.0591481	0.0622832	0.0564741	0.0415574	0.0173702	-0.0162496	-0.0594635	-0.787131	601.043
8.26	-0.0663457	9.99978	2.64233	-2.7147	-0.304571	82.08	65.0808	15158.4	83.0793	84.087	85.1052	86.1338	87.1729	88.2222	89.2818	90.3516	91.4316	92.5216	93.6216	94.7315	95.8512	96.9807	98.1199	-0.265098	-0.197136	-0.136704	-0.0839685	-0.0390942	-0.00224589	0.0264121	0.0467161	0.0585028	0.0616095	0.0558741	0.0411349	0.017231	-0.015998	-0.0587118	-0.787578	601.043
8.27	-0.0661559	9.99981	2.61532	-2.68638	-0.301118	82.18	65.1807	15158.4	83.1792	84.187	85.2052	86.2339	87.273	88.3224	89.382	90.4518	91.5317	92.6217	93.7217	94.8316	95.9514	97.0809	98.2201	-0.262098	-0.194904	-0.135155	-0.0830146	-0.0386459	-0.00221186	0.0261253	0.0462037	0.057862	0.0609393	0.0552753	0.0407103	0.0170851	-0.015759	-0.0579798	-0.776233	601.043
8.28	-0.0659174	9.99983	2.5886	-2.65916	-0.297704	82.2799	65.2806	15158.4	83.2792	84.287	85.3053	86.334	87.3731	88.4225	89.4821	90.5519	91.6319	92.7219	93.8219	94.9318	96.0515	97.1811	98.3203	-0.259126	-0.192693	-0.13362	-0.0820691	-0.0382013	-0.00217744	0.0258419	0.0456968	0.0572277	0.0602756	0.054682	0.040289	0.0169392	-0.0155243	-0.0572577	-0.77644	601.043
8.29	-0.0656408	9.99986	2.56214	-2.63336	-0.294329	82.3799	65.3805	15158.4	83.3792	84.387	85.4054	86.4341	87.4732	88.5226	89.5823	90.6521	91.732	92.822	93.922	95.0319	96.1517	97.2813	98.4205	-0.256184	-0.190504	-0.132101	-0.081133	-0.037761	-0.00214346	0.025561	0.0451942	0.0565986	0.0596168	0.0540923	0.0398689	0.0167909	-0.0152967	-0.0565485	-0.765912	601.043
8.3	-0.0653299	9.99988	2.53593	-2.60897	-0.290991	82.4798	65.4805	15158.4	83.4791	84.487	85.5054	86.5342	87.5733	88.6227	89.6824	90.7522	91.8322	92.9222	94.0222	95.1321	96.2519	97.3814	98.5207	-0.253272	-0.188338	-0.130596	-0.0802063	-0.0373252	-0.00210993	0.0252826	0.0446961	0.0559748	0.0589633	0.0535066	0.0394504	0.0166408	-0.0150756	-0.0558516	-0.766015	601.043
8.31	-0.0649932	9.99991	2.50996	-2.58612	-0.287691	82.5798	65.5804	15158.4	83.5791	84.5871	85.6055	86.6343	87.6734	88.7229	89.7825	90.8524	91.9323	93.0223	94.1223	95.2323	96.352	97.4816	98.6209	-0.250392	-0.186194	-0.129108	-0.0792895	-0.036894	-0.00207692	0.0250068	0.0442028	0.0553569	0.0583155	0.0529255	0.0390342	0.0164895	-0.0148602	-0.0551661	-0.756042	601.043
8.32	-0.0646331	9.99994	2.48421	-2.56464	-0.284429	82.6797	65.6803	15158.4	83.6791	84.6871	85.7055	86.7344	87.7735	88.823	89.8827	90.9525	92.0325	93.1225	94.2225	95.3324	96.4522	97.5818	98.7211	-0.247542	-0.184073	-0.127635	-0.0783816	-0.0364666	-0.00204362	0.0247342	0.0437142	0.0547441	0.057672	0.0523465	0.0386168	0.0163323	-0.0146568	-0.0545	-0.756053	601.043
8.33	-0.064256	9.99996	2.45866	-2.54456	-0.281203	82.7797	65.7803	15158.4	83.779	84.7871	85.8056	86.8345	87.8736	88.9231	89.9828	91.0526	92.1326	93.2226	94.3226	95.4326	96.5524	97.682	98.8213	-0.244725	-0.181977	-0.12618	-0.077485	-0.0360451	-0.00201177	0.0244638	0.0432307	0.0541383	0.0570366	0.0517759	0.038207	0.0161811	-0.0144501	-0.0538342	-0.746334	601.043
8.34	-0.0638631	9.99999	2.43332	-2.52561	-0.278015	82.8796	65.8802	15158.4	83.879	84.8871	85.9056	86.9345	87.9737	89.0232	90.0829	91.1528	92.2327	93.3228	94.4228	95.5327	96.6525	97.7821	98.9215	-0.241939	-0.179904	-0.124741	-0.0765988	-0.0356288	-0.0019807	0.024196	0.042752	0.0535387	0.0564075	0.0512106	0.0378004	0.0160299	-0.0142476	-0.0531782	-0.746329	601.043
8.35	-0.0634595	10	2.40815	-2.50773	-0.274864	82.9796	65.9802	15158.4	83.979	84.9871	86.0057	87.0346	88.0738	89.1233	90.183	91.2529	92.3329	93.4229	94.5229	95.6328	96.7527	97.8823	99.0216	-0.239186	-0.177856	-0.123319	-0.0757232	-0.0352177	-0.00195043	0.0239307	0.0422783	0.0529452	0.0557849	0.0506509	0.0373974	0.0158791	-0.0140491	-0.0525316	-0.736523	601.043
8.36	-0.063045	10	2.38316	-2.49063	-0.271749	83.0795	67.0801	15158.4	84.0789	85.0871	86.1057	87.1347	88.1739	89.2235	90.2832	91.353	92.433	93.523	94.623	95.733	96.8528	97.9824	99.1218	-0.236466	-0.175832	-0.121914	-0.0748582	-0.0348117	-0.00192089	0.0236681	0.0418096	0.0523581	0.0551687	0.0500967	0.036998	0.0157287	-0.0138544	-0.0518943	-0.736454	601.043
8.37	-0.0626238	10.0001	2.35834	-2.47422	-0.268671	83.1795	67.18	15158.4	84.1789	85.1872	86.2058	87.2348	88.274	89.3236	90.3833	91.4532	92.5331	93.6232	94.7232	95.8331	96.9529	98.0826	99.222	-0.233779	-0.173833	-0.120526	-0.0740039	-0.0344109	-0.00189209	0.0234082	0.041346	0.0517774	0.0545592	0.0495484	0.0366024	0.0155791	-0.0136633	-0.0512661	-0.72642	601.043
8.38	-0.0621949	10.0001	2.33368	-2.45819	-0.265629	83.2795	67.28	15158.4	84.2789	85.2872	86.3058	87.3348	88.3741	89.4237	90.4834	91.5533	92.6333	93.7233	94.8233	95.9332	97.0531	98.1827	99.3222	-0.231124	-0.171858	-0.119155	-0.0731601	-0.0340153	-0.00186398	0.0231511	0.0408875	0.0512031	0.0539564	0.0490059	0.0362107	0.0154302	-0.0134758	-0.0506469	-0.726406	601.043
8.39	-0.0617618	10.0001	2.30918	-2.44247	-0.262623	83.3794	67.3799	15158.4	84.3789	85.3872	86.4059	87.4349	88.4742	89.5238	90.5835	91.6534	92.7334	93.8234	94.9234	96.0334	97.1532	98.2829	99.4223	-0.228502	-0.169908	-0.117803	-0.0723279	-0.0336253	-0.00183618	0.0228983	0.0404375	0.0506409	0.0533685	0.0484805	0.0358376	0.0153007	-0.0132687	-0.0500088	-0.71588	601.043
8.4	-0.0613228	10.0001	2.28484	-2.42677	-0.259652	83.4794	67.4799	15158.4	84.4788	85.4872	86.5059	87.535	88.5743	89.6239	90.6836	91.7535	92.8335	93.9235	95.0235	96.1335	97.2533	98.383	99.5225	-0.225912	-0.167981	-0.116466	-0.0715053	-0.03324	-0.00180964	0.0226465	0.0399891	0.0500796	0.0527792	0.04795	0.0354542	0.0151542	-0.0130869	-0.0494058	-0.715869	601.043
8.41	-0.060881	10.0001	2.26065	-2.41105	-0.256717	83.5793	67.5798	15158.4	84.5788	85.5872	86.606	87.6351	88.6744	89.724	90.7837	91.8536	92.9336	94.0236	95.1237	96.2336	97.3535	98.4832	99.6226	-0.223354	-0.166079	-0.115146	-0.0706933	-0.03286	-0.00178385	0.0223973	0.0395458	0.0495246	0.0521968	0.0474256	0.035075	0.015009	-0.0129079	-0.0488108	-0.70484	601.043
8.42	-0.0604342	10.0002	2.23662	-2.39507	-0.253816	83.6793	67.6798	15158.4	84.6788	85.6872	86.706	87.7351	88.7745	89.8241	90.8838	91.9537	93.0337	94.1238	95.2238	96.3337	97.4536	98.5833	99.7228	-0.220828	-0.1642	-0.113842	-0.0698915	-0.0324849	-0.00175877	0.0221507	0.0391075	0.048976	0.0516208	0.046907	0.0346998	0.0148648	-0.0127319	-0.0482239	-0.704834	601.043
8.43	-0.0599852	10.0002	2.21275	-2.37883	-0.25095	83.7793	67.7797	15158.4	84.7788	85.7873	86.8061	87.8352	88.8746	89.9242	90.9839	92.0538	93.1338	94.2239	95.3239	96.4339	97.5537	98.6834	99.8229	-0.218333	-0.162344	-0.112555	-0.0691	-0.0321149	-0.00173439	0.0219067	0.0386741	0.0484337	0.0510516	0.0463943	0.0343287	0.0147219	-0.0125586	-0.0476449	-0.693261	601.043
8.44	-0.0595315	10.0002	2.18905	-2.36213	-0.248118	83.8792	67.8797	15158.4	84.8788	85.8873	86.9061	87.9353	88.9747	90.0243	91.084	92.1539	93.2339	94.324	95.424	96.534	97.6538	98.7835	99.9231	-0.215869	-0.160512	-0.111284	-0.0683184	-0.0317496	-0.00171064	0.0216654	0.0382456	0.0478975	0.0504886	0.0458872	0.0339614	0.0145799	-0.0123884	-0.047074	-0.693252	601.043
8.45	-0.0590758	10.0002	2.16551	-2.34502	-0.245319	83.9792	67.9796	15158.4	84.9787	85.9873	87.0062	88.0353	89.0747	90.1243	91.1841	92.254	93.334	94.4241	95.5241	96.6341	97.7539	98.8837	100.023	-0.213435	-0.158701	-0.110027	-0.067546	-0.0313892	-0.00168878	0.0214237	0.0378168	0.0473596	0.0499212	0.0453712	0.0335792	0.0144155	-0.0122496	-0.0465453	-0.681219	601.043
8.46	-0.0586153	10.0002	2.14215	-2.32735	-0.242553	84.0792	69.0796	15158.4	85.0787	86.0873	87.1062	88.1354	89.1748	90.2244	91.2842	92.3541	93.4341	94.5242	95.6242	96.7342	97.8541	98.9838	100.123	-0.211031	-0.156913	-0.108788	-0.0667842	-0.0310337	-0.0016666	0.0211871	0.0373976	0.0468353	0.0493709	0.0448753	0.0332198	0.014276	-0.0120843	-0.0459889	-0.681215	601.043
8.47	-0.0581529	10.0002	2.11897	-2.30922	-0.23982	84.1791	69.1796	15158.4	85.1787	86.1873	87.2062	88.2354	89.2749	90.3245	91.3843	92.4542	93.5342	94.6243	95.7243	96.8343	97.9542	99.0839	100.223	-0.208656	-0.155148	-0.107563	-0.0660319	-0.030683	-0.00164512	0.020953	0.0369831	0.0463169	0.0488268	0.0443851	0.0328644	0.0141379	-0.0119212	-0.0454393	-0.668752	601.043
8.48	-0.0576855	10.0002	2.09597	-2.2905	-0.23712	84.2791	69.2795	15158.4	85.2787	86.2873	87.3063	88.3355	89.375	90.4246	91.4844	92.5543	93.6343	94.7244	95.8244	96.9344	98.0543	99.184	100.324	-0.20631	-0.153403	-0.106354	-0.0652889	-0.0303366	-0.00162417	0.0207214	0.0365731	0.0458044	0.0482888	0.0439003	0.0325129	0.0140011	-0.0117604	-0.0448966	-0.668807	601.043
8.49	-0.0572161	10.0003	2.07317	-2.27134	-0.234451	84.3791	69.3795	15158.4	85.3787	86.3873	87.4063	88.4356	89.475	90.5247	91.5845	92.6544	93.7344	94.8245	95.9245	97.0345	98.1544	99.2841	100.424	-0.203992	-0.151678	-0.105155	-0.0645501	-0.0299891	-0.00159788	0.0204979	0.0361727	0.0453015	0.0477591	0.043421	0.0321625	0.0138596	-0.0116117	-0.0443749	-0.656019	601.043
8.5	-0.0567417	10.0003	2.05055	-2.25163	-0.231813	84.479	69.4794	15158.4	85.4786	86.4874	87.5064	88.5356	89.5751	90.6248	91.6846	92.7545	93.8345	94.9246	96.0246	97.1346	98.2545	99.3842	100.524	-0.201701	-0.149974	-0.103974	-0.0638246	-0.029651	-0.00157758	0.0202714	0.0357719	0.0448001	0.0472325	0.0429458	0.0318169	0.0137229	-0.0114585	-0.0438498	-0.656075	601.043
8.51	-0.0562654	10.0003	2.02814	-2.23155	-0.229206	84.579	69.5794	15158.4	85.5786	86.5874	87.6064	88.6357	89.6752	90.7248	91.7847	92.8546	93.9346	95.0246	96.1247	97.2347	98.3546	99.4843	100.624	-0.199438	-0.148291	-0.102807	-0.0631077	-0.029317	-0.00155769	0.0200473	0.0353754	0.0443043	0.0467117	0.0424757	0.0314746	0.0135871	-0.0113082	-0.0433319	-0.64306	601.043
8.52	-0.0557841	10.0003	2.00593	-2.21101	-0.226629	84.679	69.6794	15158.4	85.6786	86.6874	87.7064	88.7357	89.7752	90.8249	91.8847	92.9547	94.0347	95.1247	96.2248	97.3348	98.4547	99.5844	100.724	-0.1972	-0.146628	-0.101653	-0.0623992	-0.0289869	-0.00153812	0.0198257	0.0349834	0.0438139	0.0461964	0.0420104	0.0311356	0.0134519	-0.0111606	-0.0428214	-0.643114	601.043
8.53	-0.0553009	10.0003	1.98392	-2.19019	-0.224083	84.779	69.7793	15158.4	85.7786	86.7874	87.8065	88.8358	89.8753	90.925	91.9848	93.0548	94.1348	95.2248	96.3249	97.4348	98.5548	99.6845	100.824	-0.194989	-0.144984	-0.100514	-0.0616998	-0.0286617	-0.00152002	0.0196052	0.0345942	0.0433273	0.045685	0.0415482	0.0307979	0.0133154	-0.0110178	-0.0423201	-0.630035	601.043
8.54	-0.054813	10.0003	1.96213	-2.16902	-0.221565	84.8789	69.8793	15158.4	85.8786	86.8874	87.9065	88.9358	89.9754	91.0251	92.0849	93.1548	94.2349	95.3249	96.4249	97.5349	98.6548	99.7846	100.924	-0.192803	-0.143359	-0.0993871	-0.0610077	-0.0283394	-0.00150122	0.0193883	0.0342105	0.0428474	0.0451807	0.0410925	0.0304653	0.0131817	-0.0108756	-0.0418235	-0.630083	601.043
8.55	-0.0543237	10.0003	1.94055	-2.14769	-0.219077	84.9789	70.9793	15158.4	85.9786	86.9874	88.0065	89.0359	90.0754	91.1251	92.185	93.2549	94.3349	95.425	96.525	97.635	98.7549	99.8847	101.024	-0.190643	-0.141752	-0.0982733	-0.0603237	-0.028021	-0.00148286	0.0191735	0.033831	0.0423727	0.0446817	0.0406416	0.0301361	0.013049	-0.0107356	-0.0413332	-0.617038	601.043
8.56	-0.0538301	10.0003	1.91918	-2.12613	-0.216617	85.0789	71.0792	15158.4	86.0785	87.0874	88.1066	89.1359	90.1755	91.2252	92.2851	93.355	94.435	95.5251	96.6251	97.7351	98.855	99.9848	101.124	-0.188506	-0.140164	-0.0971721	-0.0596475	-0.0277064	-0.0014649	0.018961	0.0334555	0.041903	0.044188	0.0401953	0.02981	0.0129171	-0.0105979	-0.0408493	-0.617077	601.043
8.57	-0.0533359	10.0003	1.89803	-2.10452	-0.214186	85.1789	71.1792	15158.4	86.1785	87.1874	88.2066	89.236	90.2755	91.3253	92.3851	93.4551	94.5351	95.6251	96.7252	97.8352	98.9551	100.085	101.225	-0.186394	-0.138594	-0.0960835	-0.0589791	-0.0273954	-0.00144724	0.0187508	0.0330841	0.0414384	0.0436997	0.0397539	0.0294873	0.0127864	-0.0104622	-0.0403714	-0.604135	601.043
8.58	-0.0528381	10.0003	1.8771	-2.08279	-0.211782	85.2788	71.2792	15158.4	86.2785	87.2875	88.3066	89.336	90.3756	91.4253	92.4852	93.5551	94.6352	95.7252	96.8252	97.9352	99.0552	100.185	101.325	-0.184306	-0.137041	-0.0950072	-0.0583183	-0.0270881	-0.00142997	0.0185426	0.0327166	0.0409788	0.0432164	0.0393169	0.0291677	0.0126566	-0.0103286	-0.0398995	-0.604182	601.043
8.59	-0.0523403	10.0003	1.85638	-2.06113	-0.209405	85.3788	71.3791	15158.4	86.3785	87.3875	88.4067	89.4361	90.4757	91.5254	92.5853	93.6552	94.7352	95.8253	96.9253	98.0353	99.1552	100.285	101.425	-0.182241	-0.135506	-0.0939432	-0.0576652	-0.0267844	-0.00141314	0.0183366	0.0323529	0.040524	0.0427384	0.0388846	0.0288514	0.012528	-0.0101967	-0.0394331	-0.591407	601.043
8.6	-0.0518397	10.0003	1.83588	-2.03943	-0.207056	85.4788	71.4791	15158.4	86.4785	87.4875	88.5067	89.5361	90.5757	91.6255	92.6853	93.7553	94.8353	95.9254	97.0254	98.1354	99.2553	100.385	101.525	-0.1802	-0.133988	-0.0928911	-0.0570194	-0.0264843	-0.00139669	0.0181326	0.031993	0.040074	0.0422653	0.0384568	0.0285384	0.0124004	-0.0100667	-0.0389723	-0.591381	601.043
8.61	-0.0513399	10.0003	1.81559	-2.01789	-0.204733	85.5788	71.5791	15158.4	86.5785	87.5875	88.6067	89.6362	90.6758	91.7255	92.7854	93.8554	94.9354	96.0254	97.1255	98.2355	99.3554	100.485	101.625	-0.178181	-0.132486	-0.091849	-0.0563787	-0.0261853	-0.00137854	0.0179321	0.0316371	0.0396274	0.0417939	0.0380276	0.0282198	0.0122619	-0.00995433	-0.0385372	-0.578858	601.043
8.62	-0.0508383	10.0004	1.79553	-1.99639	-0.202437	85.6788	71.679	15158.4	86.6785	87.6875	88.7068	89.7362	90.7758	91.8256	92.8855	93.9554	95.0354	96.1255	97.2255	98.3355	99.4555	100.585	101.725	-0.176185	-0.131001	-0.0908187	-0.0557449	-0.0258887	-0.00135862	0.0177372	0.0312905	0.0391933	0.0413378	0.0376162	0.0279211	0.0121451	-0.00981889	-0.0380779	-0.578835	601.043
8.63	-0.0503382	10.0004	1.77567	-1.97511	-0.200167	85.7787	71.779	15158.4	86.7784	87.7875	88.8068	89.8362	90.8759	91.9256	92.9855	94.0555	95.1355	96.2256	97.3256	98.4356	99.5555	100.685	101.825	-0.174211	-0.129535	-0.0898029	-0.0551224	-0.0256006	-0.00134483	0.017538	0.0309408	0.0387569	0.0408797	0.0372026	0.0276195	0.012024	-0.00968968	-0.0376274	-0.56649	601.043
8.64	-0.049837	10.0004	1.75603	-1.95392	-0.197922	85.8787	71.879	15158.4	86.8784	87.8875	88.9068	89.9363	90.9759	92.0257	93.0856	94.1556	95.2356	96.3256	97.4257	98.5357	99.6556	100.785	101.925	-0.172259	-0.128087	-0.088803	-0.0545129	-0.0253226	-0.00133826	0.0173344	0.0305896	0.0383219	0.0404257	0.036796	0.0273275	0.0119153	-0.00954527	-0.0371589	-0.566462	601.043
8.65	-0.0493383	10.0004	1.7366	-1.93299	-0.195703	85.9787	72.979	15158.4	86.9784	87.9875	89.0068	90.0363	91.076	92.1258	93.1856	94.2556	95.3356	96.4257	97.5257	98.6357	99.7557	100.886	102.025	-0.170329	-0.126647	-0.0877993	-0.0538906	-0.0250256	-0.00130926	0.0171538	0.0302591	0.0379023	0.039979	0.0363852	0.027017	0.0117705	-0.00945793	-0.0367717	-0.554471	601.043
8.66	-0.0488394	10.0004	1.71737	-1.91221	-0.193509	86.0787	73.0789	15158.4	87.0784	88.0875	89.1069	90.1364	91.176	92.2258	93.2857	94.3557	95.4357	96.5257	97.6258	98.7358	99.8557	100.986	102.125	-0.16842	-0.125228	-0.0868152	-0.0532861	-0.0247443	-0.00129322	0.0169636	0.0299228	0.0374813	0.0395358	0.0359835	0.0267217	0.0116476	-0.00934123	-0.0363471	-0.554439	601.043
8.67	-0.0483437	10.0004	1.69836	-1.8917	-0.191339	86.1787	73.1789	15158.4	87.1784	88.1875	89.2069	90.2364	91.2761	92.3259	93.3858	94.4557	95.5358	96.6258	97.7258	98.8359	99.9558	101.086	102.225	-0.166533	-0.123828	-0.0858483	-0.0526976	-0.0244779	-0.00129175	0.0167587	0.0295712	0.0370438	0.0390745	0.0355616	0.0264034	0.0114986	-0.00925437	-0.0359565	-0.542534	601.043
8.68	-0.0478484	10.0004	1.67954	-1.87135	-0.189194	86.2786	73.2789	15158.4	87.2784	88.2876	89.3069	90.3364	91.3761	92.4259	93.4858	94.5558	95.6358	96.7259	97.8259	98.9359	100.056	101.186	102.325	-0.164667	-0.122437	-0.0848798	-0.0520974	-0.0241909	-0.00126145	0.0165898	0.0292618	0.0366537	0.0386647	0.0351941	0.0261415	0.0114065	-0.00911105	-0.0355113	-0.542501	601.043
8.69	-0.0473566	10.0004	1.66093	-1.85128	-0.187074	86.3786	73.3789	15158.4	87.3784	88.3876	89.4069	90.4365	91.4762	92.526	93.5859	94.6558	95.7359	96.8259	97.926	99.036	100.156	101.286	102.426	-0.162821	-0.121064	-0.0839278	-0.0515124	-0.0239182	-0.00124539	0.0164061	0.0289364	0.0362458	0.0382346	0.0348032	0.0258524	0.0112829	-0.00900449	-0.0351086	-0.530846	601.043
8.7	-0.0468656	10.0004	1.64252	-1.83135	-0.184977	86.4786	73.4788	15158.4	87.4784	88.4876	89.507	90.5365	91.5762	92.626	93.6859	94.7559	95.8359	96.926	98.026	99.136	100.256	101.386	102.526	-0.160997	-0.119708	-0.0829877	-0.0509355	-0.0236503	-0.00123117	0.0162232	0.0286139	0.0358425	0.0378103	0.0344189	0.0255702	0.011166	-0.00889174	-0.0347008	-0.530755	601.043
8.71	-0.0463787	10.0004	1.62431	-1.8117	-0.182903	86.5786	73.5788	15158.4	87.5784	88.5876	89.607	90.6365	91.6762	92.7261	93.786	94.8559	95.936	97.026	98.1261	99.2361	100.356	101.486	102.626	-0.159193	-0.118366	-0.0820573	-0.050364	-0.0233843	-0.00121583	0.0160435	0.0282961	0.0354445	0.0373912	0.0340389	0.0252906	0.0110491	-0.00878246	-0.0343008	-0.519396	601.043
8.72	-0.0458933	10.0004	1.60629	-1.7922	-0.180854	86.6786	73.6788	15158.4	87.6784	88.6876	89.707	90.7366	91.7763	92.8261	93.886	94.956	96.036	97.1261	98.2261	99.3361	100.456	101.586	102.726	-0.157409	-0.11704	-0.0811375	-0.0497992	-0.0231214	-0.00120093	0.0158656	0.0279817	0.0350508	0.0369768	0.0336634	0.0250144	0.0109341	-0.00867348	-0.033904	-0.519305	601.043
8.73	-0.0454124	10.0004	1.58847	-1.77296	-0.178827	86.7786	73.7788	15158.4	87.7783	88.7876	89.807	90.8366	91.8763	92.9262	93.9861	95.056	96.1361	97.2261	98.3262	99.4362	100.556	101.686	102.826	-0.155645	-0.115729	-0.080229	-0.0492417	-0.0228626	-0.00118715	0.015689	0.0276705	0.034662	0.0365682	0.0332941	0.0247445	0.0108248	-0.00855996	-0.0335043	-0.508167	601.043
8.74	-0.0449335	10.0004	1.57084	-1.75386	-0.176823	86.8786	73.8788	15158.4	87.8783	88.8876	89.9071	90.9367	91.9764	93.0262	94.0861	95.1561	96.2361	97.3262	98.4262	99.5362	100.656	101.786	102.926	-0.153901	-0.114433	-0.0793326	-0.048693	-0.0226093	-0.00117596	0.0155125	0.0273619	0.0342778	0.0361661	0.0329328	0.024484	0.0107259	-0.00843533	-0.0330931	-0.508077	601.043
8.75	-0.0444596	10.0004	1.5534	-1.73503	-0.174842	86.9785	74.9787	15158.4	87.9783	88.9876	90.0071	91.0367	92.0764	93.1262	94.1862	95.2561	96.3362	97.4262	98.5263	99.6363	100.756	101.886	103.026	-0.152176	-0.113149	-0.0784396	-0.0481423	-0.0223505	-0.00115761	0.0153429	0.0270579	0.0338939	0.0357581	0.0325573	0.0241987	0.0105895	-0.00836297	-0.0327512	-0.497193	601.043
8.76	-0.0439881	10.0004	1.53614	-1.71633	-0.172883	87.0785	75.0787	15158.4	88.0783	89.0876	90.1071	91.1367	92.1764	93.2263	94.2862	95.3562	96.4362	97.5263	98.6263	99.7363	100.856	101.986	103.126	-0.150471	-0.111881	-0.0775604	-0.0476024	-0.0220993	-0.00114346	0.0151727	0.0267569	0.0335171	0.0353612	0.0321971	0.0239332	0.0104777	-0.00826119	-0.0323748	-0.497104	601.043
8.77	-0.043522	10.0004	1.51907	-1.69789	-0.170946	87.1785	75.1787	15158.4	88.1783	89.1876	90.2071	91.2367	92.2765	93.3263	94.3863	95.4562	96.5363	97.6263	98.7264	99.8364	100.956	102.086	103.226	-0.148786	-0.110627	-0.0766914	-0.0470687	-0.021851	-0.00112954	0.0150043	0.0264594	0.0331446	0.0349689	0.0318413	0.0236711	0.0103676	-0.00815998	-0.032002	-0.486307	601.043
8.78	-0.0430585	10.0004	1.50219	-1.67957	-0.16903	87.2785	75.2787	15158.4	88.2783	89.2876	90.3071	91.3368	92.3765	93.4264	94.4863	95.5563	96.6363	97.7264	98.8264	99.9364	101.056	102.186	103.326	-0.147119	-0.109388	-0.0758323	-0.0465417	-0.0216068	-0.00111776	0.014835	0.0261615	0.0327714	0.0345749	0.031482	0.0234029	0.010248	-0.00807247	-0.0316478	-0.486286	601.043
8.79	-0.0426004	10.0004	1.48548	-1.6615	-0.167137	87.3785	75.3787	15158.4	88.3783	89.3877	90.4072	91.4368	92.4766	93.5264	94.5863	95.6563	96.7364	97.8264	98.9264	100.036	101.156	102.286	103.426	-0.145471	-0.108163	-0.0749822	-0.0460191	-0.0213626	-0.00110216	0.0146731	0.0258739	0.0324113	0.0341963	0.0311399	0.0231534	0.010148	-0.00796479	-0.0312735	-0.475691	601.043
8.8	-0.0421451	10.0004	1.46896	-1.64354	-0.165265	87.4785	75.4787	15158.4	88.4783	89.4877	90.5072	91.5368	92.5766	93.6264	94.6864	95.7564	96.8364	97.9264	99.0265	100.137	101.256	102.386	103.526	-0.143841	-0.106951	-0.0741422	-0.0455035	-0.0211231	-0.00108933	0.0145095	0.0255853	0.0320499	0.0338155	0.030794	0.0228977	0.0100389	-0.00787001	-0.0309166	-0.475669	601.043
8.81	-0.0416951	10.0004	1.45262	-1.62581	-0.163413	87.5785	75.5786	15158.4	88.5783	89.5877	90.6072	91.6369	92.6766	93.7265	94.7864	95.8564	96.9364	98.0265	99.1265	100.237	101.357	102.486	103.626	-0.14223	-0.105753	-0.0733122	-0.0449944	-0.0208874	-0.00107833	0.0143454	0.0252968	0.0316886	0.0334339	0.0304459	0.0226376	0.00992236	-0.00778647	-0.0305754	-0.46528	601.043
8.82	-0.041248	10.0004	1.43645	-1.60819	-0.161583	87.6784	75.6786	15158.4	88.6783	89.6877	90.7072	91.7369	92.7767	93.8265	94.8865	95.9565	97.0365	98.1265	99.2266	100.337	101.457	102.586	103.726	-0.140637	-0.104568	-0.0724891	-0.0444874	-0.0206492	-0.00106084	0.0141914	0.0250214	0.0313429	0.0330701	0.0301169	0.0223975	0.00982616	-0.00768285	-0.0302151	-0.465258	601.043
8.83	-0.0408063	10.0004	1.42046	-1.5908	-0.159773	87.7784	75.7786	15158.4	88.7783	89.7877	90.8072	91.8369	92.8767	93.9266	94.9865	96.0565	97.1365	98.2266	99.3266	100.437	101.557	102.687	103.826	-0.139063	-0.103398	-0.0716792	-0.0439917	-0.020421	-0.00105229	0.014029	0.0247377	0.0309888	0.0326971	0.0297776	0.0221456	0.0097161	-0.00759552	-0.0298739	-0.455031	601.043
8.84	-0.0403674	10.0004	1.40464	-1.5735	-0.157984	87.8784	75.8786	15158.4	88.8783	89.8877	90.9073	91.9369	92.9767	94.0266	95.0865	96.1565	97.2366	98.3266	99.4266	100.537	101.657	102.787	103.926	-0.137506	-0.10224	-0.070876	-0.0434981	-0.0201908	-0.00103835	0.0138748	0.0244645	0.0306466	0.0323368	0.0294513	0.0219061	0.0096173	-0.00749887	-0.0295261	-0.45501	601.043
8.85	-0.0399339	10.0004	1.38899	-1.55642	-0.156215	87.9784	75.9786	15158.4	88.9783	89.9877	91.0073	92.037	93.0768	94.1266	95.1866	96.2566	97.3366	98.4266	99.5267	100.637	101.757	102.887	104.026	-0.135966	-0.101095	-0.070082	-0.0430114	-0.0199663	-0.00103024	0.0137134	0.0241814	0.0302905	0.0319575	0.0290994	0.021633	0.0094756	-0.00745578	-0.0292439	-0.445012	601.043
8.86	-0.0395033	10.0004	1.37351	-1.53945	-0.154466	88.0784	77.0786	15158.4	89.0782	90.0877	91.1073	92.137	93.1768	94.2267	95.2866	96.3566	97.4366	98.5267	99.6267	100.737	101.857	102.987	104.126	-0.134444	-0.099964	-0.0692986	-0.0425302	-0.0197414	-0.00101465	0.0135676	0.0239231	0.0299695	0.0316245	0.028806	0.021432	0.00942047	-0.00731055	-0.0288429	-0.444988	601.043
8.87	-0.0390781	10.0004	1.3582	-1.52268	-0.152736	88.1784	77.1785	15158.4	89.1782	90.1877	91.2073	92.237	93.2768	94.3267	95.3866	96.4566	97.5367	98.6267	99.7268	100.837	101.957	103.087	104.227	-0.132939	-0.0988435	-0.0685205	-0.0420517	-0.0195187	-0.00100291	0.013414	0.0236508	0.0296259	0.0312581	0.0284661	0.0211688	0.00928515	-0.00726594	-0.0285654	-0.435176	601.043
8.88	-0.0386557	10.0004	1.34306	-1.50602	-0.151026	88.2784	77.2785	15158.4	89.2782	90.2877	91.3073	92.337	93.3768	94.4267	95.4867	96.5567	97.6367	98.7267	99.8268	100.937	102.057	103.187	104.327	-0.131451	-0.0977381	-0.0677551	-0.0415825	-0.0193009	-0.000991042	0.0132666	0.0233914	0.0293029	0.0309209	0.0281649	0.0209547	0.00921016	-0.00714886	-0.0282024	-0.435154	601.043
8.89	-0.0382388	10.0004	1.32809	-1.48956	-0.149335	88.3784	77.3785	15158.4	89.3782	90.3877	91.4073	92.4371	93.4769	94.5268	95.5867	96.6567	97.7367	98.8268	99.9268	101.037	102.157	103.287	104.427	-0.12998	-0.0966449	-0.0669981	-0.0411188	-0.019087	-0.000982257	0.0131157	0.0231273	0.028973	0.0305733	0.0278488	0.02072	0.00910789	-0.00706693	-0.0278835	-0.425517	601.043
8.9	-0.0378247	10.0004	1.31328	-1.47321	-0.147663	88.4784	77.4785	15158.4	89.4782	90.4877	91.5074	92.5371	93.5769	94.6268	95.6867	96.7567	97.8368	98.9268	100.027	101.137	102.257	103.387	104.527	-0.128525	-0.095562	-0.066246	-0.0406555	-0.0188695	-0.00096683	0.0129738	0.0228737	0.0286542	0.0302366	0.0275425	0.0204934	0.00901088	-0.00698339	-0.0275677	-0.425495	601.043
8.91	-0.0374159	10.0004	1.29863	-1.45707	-0.14601	88.5784	77.5785	15158.4	89.5782	90.5877	91.6074	92.6371	93.6769	94.7268	95.7868	96.8568	97.9368	99.0268	100.127	101.237	102.357	103.487	104.627	-0.127086	-0.0944926	-0.0655046	-0.0402004	-0.0186581	-0.000955505	0.0128294	0.0226188	0.028335	0.0299002	0.0272368	0.0202672	0.00891385	-0.00690069	-0.0272538	-0.416036	601.043
8.92	-0.0370099	10.0004	1.28414	-1.44103	-0.144375	88.6783	77.6785	15158.4	89.6782	90.6877	91.7074	92.7371	93.777	94.8268	95.8868	96.9568	98.0368	99.1269	100.227	101.337	102.457	103.587	104.727	-0.125664	-0.0934352	-0.0647716	-0.0397505	-0.0184489	-0.000944081	0.0126871	0.0223677	0.0280208	0.0295695	0.0269371	0.0200469	0.00882207	-0.00681383	-0.0269374	-0.416015	601.043
8.93	-0.0366091	10.0004	1.26981	-1.42519	-0.142759	88.7783	77.7785	15158.4	89.7782	90.7878	91.8074	92.8371	93.877	94.9269	95.9868	97.0568	98.1369	99.2269	100.327	101.437	102.557	103.687	104.827	-0.124258	-0.0923896	-0.0640466	-0.0393052	-0.0182419	-0.000932574	0.0125465	0.0221191	0.0277095	0.0292414	0.0266391	0.0198267	0.00872827	-0.00673182	-0.0266293	-0.406748	601.043
8.94	-0.036211	10.0004	1.25564	-1.40946	-0.141161	88.8783	77.8785	15158.4	89.8782	90.8878	91.9074	92.9372	93.977	95.0269	96.0869	97.1569	98.2369	99.3269	100.427	101.537	102.657	103.787	104.927	-0.122868	-0.0913558	-0.0633299	-0.0388654	-0.0180376	-0.000921853	0.0124066	0.0218725	0.0274007	0.0289161	0.0263435	0.019608	0.00863459	-0.00665161	-0.0263254	-0.406728	601.043
8.95	-0.035818	10.0004	1.24162	-1.39393	-0.139581	88.9783	78.9784	15158.4	89.9782	90.9878	92.0074	93.0372	94.077	95.1269	96.1869	97.2569	98.3369	99.427	100.527	101.637	102.757	103.887	105.027	-0.121493	-0.0903337	-0.0626214	-0.0384306	-0.0178357	-0.00091124	0.0122684	0.0216287	0.0270955	0.0285945	0.0260513	0.0193919	0.00854205	-0.00657222	-0.0260249	-0.397658	601.043
8.96	-0.0354278	10.0004	1.22776	-1.3785	-0.138019	89.0783	79.0784	15158.4	90.0782	91.0878	92.1074	93.1372	94.1771	95.227	96.2869	97.3569	98.437	99.527	100.627	101.737	102.857	103.987	105.127	-0.120133	-0.0893233	-0.0619217	-0.0380022	-0.0176386	-0.000904434	0.0121267	0.0213813	0.0267857	0.0282667	0.0257507	0.0191645	0.00843478	-0.00651173	-0.0257482	-0.397582	601.043
8.97	-0.0350425	10.0004	1.21406	-1.36328	-0.136474	89.1783	79.1784	15158.4	90.1782	91.1878	92.2075	93.2372	94.2771	95.327	96.387	97.457	98.537	99.627	100.727	101.837	102.957	104.087	105.227	-0.118789	-0.0883232	-0.0612276	-0.0375754	-0.0174394	-0.000892529	0.0119926	0.0211431	0.0264865	0.02795	0.0254612	0.0189474	0.00833622	-0.00644477	-0.0254679	-0.38876	601.043
8.98	-0.03466	10.0004	1.2005	-1.34816	-0.134947	89.2783	79.2784	15158.4	90.2782	91.2878	92.3075	93.3372	94.3771	95.427	96.487	97.557	98.637	99.7271	100.827	101.937	103.057	104.187	105.327	-0.11746	-0.0873339	-0.0605405	-0.0371522	-0.017241	-0.000878918	0.0118622	0.0209103	0.0261937	0.0276404	0.0251788	0.0187371	0.00824362	-0.00637322	-0.025185	-0.388685	601.043
8.99	-0.0342824	10.0004	1.1871	-1.33325	-0.133437	89.3783	79.3784	15158.4	90.3782	91.3878	92.4075	93.4373	94.4771	95.527	96.587	97.657	98.737	99.8271	100.927	102.037	103.157	104.287	105.427	-0.116146	-0.0863583	-0.0598655	-0.0367389	-0.0170499	-0.000869505	0.011731	0.0206807	0.0259083	0.027343	0.0249137	0.0185496	0.00817978	-0.00626661	-0.0248603	-0.380005	601.043
9	-0.0339075	10.0004	1.17384	-1.31843	-0.131943	89.4783	79.4784	15158.4	90.4782	91.4878	92.5075	93.5373	94.5771	95.6271	96.687	97.757	98.8371	99.9271	101.027	102.137	103.257	104.387	105.527	-0.114847	-0.0853921	-0.0591956	-0.0363277	-0.0168588	-0.000859327	0.0116005	0.0204503	0.0256198	0.0270388	0.0246372	0.0183448	0.00809157	-0.00619254	-0.0245775	-0.379931	601.043
9.01	-0.0335374	10.0004	1.16073	-1.30382	-0.130467	89.5783	79.5784	15158.4	90.5782	91.5878	92.6075	93.6373	94.6772	95.7271	96.7871	97.8571	98.9371	100.027	101.127	102.237	103.357	104.487	105.627	-0.113562	-0.084437	-0.0585337	-0.0359216	-0.0166705	-0.000849915	0.0114706	0.0202216	0.0253335	0.0267369	0.0243625	0.018141	0.00800291	-0.00612086	-0.0242995	-0.371469	601.043
9.02	-0.0331699	10.0004	1.14777	-1.28931	-0.129007	89.6783	79.6784	15158.4	90.6782	91.6878	92.7075	93.7373	94.7772	95.8271	96.8871	97.9571	99.0371	100.127	101.227	102.337	103.457	104.587	105.727	-0.112292	-0.0834898	-0.0578743	-0.0355139	-0.0164774	-0.000833737	0.0113484	0.0200003	0.0250532	0.0264384	0.0240874	0.0179316	0.00790233	-0.00606874	-0.0240501	-0.371396	601.043
9.03	-0.0328072	10.0004	1.13495	-1.275	-0.127563	89.7783	79.7784	15158.4	90.7782	91.7878	92.8075	93.8373	94.8772	95.9271	96.9871	98.0571	99.1371	100.227	101.327	102.437	103.557	104.687	105.827	-0.111035	-0.0825574	-0.0572298	-0.0351205	-0.0162978	-0.000829557	0.0112162	0.0197714	0.0247682	0.0261388	0.0238152	0.0177297	0.00781451	-0.0059981	-0.0237758	-0.363065	601.043
9.04	-0.0324471	10.0003	1.12227	-1.26079	-0.126136	89.8783	79.8784	15158.4	90.8782	91.8878	92.9075	93.9374	94.9772	96.0272	97.0871	98.1571	99.2372	100.327	101.427	102.537	103.657	104.787	105.927	-0.109793	-0.0816346	-0.0565907	-0.0347288	-0.0161161	-0.000819934	0.0110925	0.019554	0.0244973	0.0258555	0.0235614	0.0175479	0.00774811	-0.00590496	-0.0234782	-0.362993	601.043
9.05	-0.0320916	10.0003	1.10973	-1.24677	-0.124724	89.9783	80.9783	15158.4	90.9782	91.9878	93.0076	94.0374	95.0772	96.1272	97.1871	98.2572	99.3372	100.427	101.527	102.637	103.757	104.887	106.027	-0.108565	-0.0807215	-0.0559578	-0.0343404	-0.0159358	-0.000810675	0.0109687	0.0193357	0.0242241	0.0255674	0.0232994	0.0173537	0.00766412	-0.00583559	-0.0232116	-0.354908	601.043
9.06	-0.0317389	10.0003	1.09734	-1.23286	-0.123329	90.0782	81.0783	15158.4	91.0782	92.0878	93.1076	94.1374	95.1773	96.2272	97.2872	98.3572	99.4372	100.527	101.627	102.737	103.857	104.987	106.127	-0.107351	-0.0798186	-0.0553319	-0.0339564	-0.0157577	-0.000801604	0.0108461	0.0191198	0.0239538	0.0252826	0.0230404	0.0171617	0.00758113	-0.00576688	-0.0229477	-0.354837	601.043
9.07	-0.0313908	10.0003	1.08508	-1.21915	-0.121949	90.1782	81.1783	15158.4	91.1782	92.1878	93.2076	94.2374	95.2773	96.3272	97.3872	98.4572	99.5372	100.627	101.727	102.837	103.957	105.087	106.227	-0.10615	-0.0789258	-0.0547131	-0.0335766	-0.0155813	-0.000792352	0.0107253	0.0189068	0.0236871	0.0250014	0.0227849	0.0169726	0.00749985	-0.00569809	-0.0226859	-0.346922	601.043
9.08	-0.0310456	10.0003	1.07296	-1.20554	-0.120584	90.2782	81.2783	15158.4	91.2782	92.2878	93.3076	94.3374	95.3773	96.4272	97.4872	98.5572	99.6373	100.727	101.827	102.937	104.057	105.187	106.327	-0.104962	-0.0780426	-0.0541005	-0.0332002	-0.0154059	-0.000782051	0.0106072	0.0186975	0.0234248	0.0247249	0.0225336	0.016787	0.00742078	-0.00562889	-0.022426	-0.346852	601.043
9.09	-0.030705	10.0003	1.06097	-1.19214	-0.119235	90.3782	81.3783	15158.4	91.3781	92.3878	93.4076	94.4374	95.4773	96.5273	97.5872	98.6572	99.7373	100.827	101.927	103.037	104.157	105.287	106.427	-0.103788	-0.0771693	-0.0534947	-0.0328279	-0.0152327	-0.000772491	0.0104891	0.0184887	0.0231627	0.0244477	0.0222803	0.0165971	0.00733479	-0.00556994	-0.0221804	-0.339097	601.043
9.1	-0.0303671	10.0003	1.04912	-1.17884	-0.117901	90.4782	81.4783	15158.4	91.4781	92.4878	93.5076	94.5374	95.5773	96.6273	97.6873	98.7573	99.8373	100.927	102.027	103.137	104.257	105.387	106.527	-0.102627	-0.0763082	-0.0529005	-0.0324668	-0.0150701	-0.000773093	0.0103613	0.0182703	0.0228911	0.0241611	0.0220176	0.0163979	0.00723927	-0.00552073	-0.0219447	-0.339029	601.043
9.11	-0.0300338	10.0003	1.0374	-1.16573	-0.116582	90.5782	81.5783	15158.4	91.5781	92.5878	93.6076	94.6375	95.6774	96.7273	97.7873	98.8573	99.9373	101.027	102.127	103.237	104.357	105.487	106.627	-0.101479	-0.0754529	-0.0523052	-0.0320982	-0.0148941	-0.000755223	0.0102565	0.0180789	0.02265	0.0239076	0.0217899	0.0162349	0.00718056	-0.00543495	-0.0216735	-0.331442	601.043
9.12	-0.0297034	10.0003	1.02581	-1.15274	-0.115278	90.6782	81.6783	15158.4	91.6781	92.6878	93.7076	94.7375	95.7774	96.8273	97.8873	98.9573	100.037	101.127	102.227	103.337	104.457	105.587	106.727	-0.100344	-0.0746117	-0.0517257	-0.0317478	-0.0147393	-0.000761676	0.0101236	0.0178552	0.0223717	0.0236119	0.0215144	0.0160179	0.00706124	-0.00541679	-0.0214774	-0.331437	601.043
9.13	-0.0293776	10.0003	1.01434	-1.13994	-0.113988	90.7782	81.7783	15158.4	91.7781	92.7879	93.8076	94.8375	95.8774	96.9273	97.9873	99.0573	100.137	101.227	102.327	103.437	104.557	105.687	106.827	-0.099222	-0.0737761	-0.0511447	-0.0313888	-0.014569	-0.000746133	0.0100191	0.0176661	0.022134	0.0233624	0.0212905	0.0158578	0.00700373	-0.00533221	-0.0212105	-0.323998	601.043
9.14	-0.0290545	10.0003	1.00301	-1.12726	-0.112713	90.8782	81.8783	15158.4	91.8781	92.8879	93.9076	94.9375	95.9774	97.0273	98.0873	99.1573	100.237	101.327	102.427	103.537	104.657	105.787	106.927	-0.0981123	-0.0729475	-0.0505663	-0.0310289	-0.0143954	-0.000725776	0.00991982	0.0174814	0.0218989	0.0231125	0.021062	0.0156877	0.00692967	-0.00527202	-0.0209772	-0.323993	601.043
9.15	-0.0287358	10.0003	0.991802	-1.11476	-0.111452	90.9782	82.9783	15158.4	91.9781	92.9879	94.0077	95.0375	96.0774	97.1274	98.1874	99.2574	100.337	101.427	102.527	103.637	104.757	105.887	107.027	-0.0970151	-0.0721323	-0.0500022	-0.0306842	-0.0142377	-0.000722198	0.009803	0.0172785	0.021645	0.0228433	0.0208139	0.0154977	0.00683546	-0.00523202	-0.0207639	-0.316584	601.043
9.16	-0.0284194	10.0003	0.980718	-1.10235	-0.110205	91.0782	83.0783	15158.4	92.0781	93.0879	94.1077	95.1375	96.1774	97.2274	98.2874	99.3574	100.437	101.527	102.627	103.737	104.858	105.987	107.127	-0.0959302	-0.071327	-0.0494448	-0.0303425	-0.0140788	-0.000712402	0.009698	0.0170937	0.0214161	0.0226064	0.0206062	0.0153569	0.0067998	-0.00512352	-0.0204716	-0.316581	601.043
9.17	-0.0281071	10.0003	0.969758	-1.09011	-0.108972	91.1782	83.1783	15158.4	92.1781	93.1879	94.2077	95.2375	96.2774	97.3274	98.3874	99.4574	100.537	101.627	102.727	103.838	104.958	106.087	107.227	-0.0948575	-0.0705294	-0.0488919	-0.0300032	-0.0139212	-0.000704142	0.00959003	0.0169033	0.0211776	0.022355	0.0203775	0.0151873	0.00672632	-0.00506315	-0.020239	-0.309398	601.043
9.18	-0.027797	10.0003	0.958919	-1.07795	-0.107753	91.2782	83.2783	15158.4	92.2781	93.2879	94.3077	95.3375	96.3775	97.4274	98.4874	99.5574	100.637	101.727	102.828	103.938	105.058	106.188	107.327	-0.0937967	-0.0697407	-0.0483452	-0.0296676	-0.0137654	-0.000695993	0.00948323	0.0167149	0.0209416	0.0221062	0.0201512	0.0150193	0.00665346	-0.0050037	-0.0200093	-0.309396	601.043
9.19	-0.0274911	10.0003	0.948201	-1.06596	-0.106548	91.3782	83.3782	15158.4	92.3781	93.3879	94.4077	95.4376	96.4775	97.5274	98.5874	99.6574	100.737	101.827	102.928	104.038	105.158	106.288	107.427	-0.0927479	-0.0689609	-0.0478046	-0.0293358	-0.0136113	-0.000687945	0.00937759	0.0165286	0.0207083	0.02186	0.0199271	0.014853	0.00658105	-0.00494538	-0.0197828	-0.302371	601.043
9.2	-0.0271874	10.0003	0.937603	-1.05406	-0.105356	91.4782	83.4782	15158.4	92.4781	93.4879	94.5077	95.5376	96.5775	97.6274	98.6874	99.7574	100.837	101.928	103.028	104.138	105.258	106.388	107.527	-0.0917107	-0.0681866	-0.047265	-0.0290021	-0.0134541	-0.000677115	0.00927275	0.0163394	0.0204667	0.0215986	0.019679	0.0146521	0.00646165	-0.00494818	-0.0196334	-0.302368	601.043
9.21	-0.0268878	10.0003	0.927122	-1.04231	-0.104178	91.5782	83.5782	15158.4	92.5781	93.5879	94.6077	95.6376	96.6775	97.7275	98.7875	99.8575	100.937	102.028	103.128	104.238	105.358	106.488	107.628	-0.0906853	-0.0674272	-0.0467414	-0.0286832	-0.0133083	-0.000672153	0.0091698	0.0161621	0.0202492	0.0213758	0.0194864	0.0145258	0.00643839	-0.00483098	-0.0193377	-0.295446	601.043
9.22	-0.0265903	10.0003	0.91676	-1.03064	-0.103013	91.6782	83.6782	15158.4	92.6781	93.6879	94.7077	95.7376	96.7775	97.8275	98.8875	99.9575	101.038	102.128	103.228	104.338	105.458	106.588	107.728	-0.0896711	-0.0666748	-0.0462215	-0.0283664	-0.0131642	-0.000669912	0.00906173	0.0159759	0.0200176	0.0211323	0.019265	0.0143611	0.00636576	-0.00477566	-0.0191179	-0.295443	601.043
9.23	-0.0262969	10.0003	0.906512	-1.01913	-0.101861	91.7782	83.7782	15158.4	92.7781	93.7879	94.8077	95.8376	96.8775	97.9275	98.9875	100.057	101.138	102.228	103.328	104.438	105.558	106.688	107.828	-0.0886685	-0.0659297	-0.0457056	-0.0280504	-0.0130185	-0.000663924	0.00895892	0.0157959	0.0197927	0.0208953	0.0190494	0.0142009	0.00629577	-0.00472018	-0.018901	-0.288782	601.043
9.24	-0.0260059	10.0003	0.89638	-1.0077	-0.100721	91.8782	83.8782	15158.4	92.8781	93.8879	94.9077	95.9376	96.9775	98.0275	99.0875	100.158	101.238	102.328	103.428	104.538	105.658	106.788	107.928	-0.0876769	-0.0651905	-0.0451909	-0.0277317	-0.0128667	-0.000649353	0.00886656	0.0156275	0.0195798	0.0206699	0.0188442	0.0140493	0.0062315	-0.00466257	-0.0186864	-0.288782	601.043
9.25	-0.025719	10.0003	0.88636	-0.996446	-0.0995947	91.9782	84.9782	15158.4	92.9781	93.9879	95.0077	96.0376	97.0776	98.1275	99.1875	100.258	101.338	102.428	103.528	104.638	105.758	106.888	108.028	-0.0866966	-0.0644646	-0.0446911	-0.0274293	-0.0127321	-0.000652657	0.00875605	0.015441	0.0193493	0.0204278	0.0186237	0.013884	0.00615576	-0.00461382	-0.0184776	-0.282211	601.043
9.26	-0.0254346	10.0003	0.876453	-0.985278	-0.0984808	92.0782	85.0782	15158.4	93.0781	94.0879	95.1077	96.1376	97.1776	98.2275	99.2875	100.358	101.438	102.528	103.628	104.738	105.858	106.988	108.128	-0.0857271	-0.0637412	-0.0441867	-0.0271159	-0.0125815	-0.000635879	0.00866859	0.0152794	0.0191443	0.0202107	0.0184264	0.013739	0.00609613	-0.00455448	-0.0182651	-0.282211	601.043
9.27	-0.0251541	10.0003	0.866657	-0.974272	-0.0973793	92.1782	85.1782	15158.4	93.1781	94.1879	95.2078	96.2376	97.2776	98.3275	99.3875	100.458	101.538	102.628	103.728	104.838	105.958	107.088	108.228	-0.0847686	-0.0630314	-0.0436981	-0.0268204	-0.0124502	-0.00063947	0.00856007	0.0150966	0.0189182	0.0199732	0.0182097	0.0135761	0.00602061	-0.00450853	-0.018063	-0.275794	601.043
9.28	-0.024876	10.0003	0.856971	-0.963357	-0.0962902	92.2781	85.2782	15158.4	93.2781	94.2879	95.3078	96.3377	97.3776	98.4276	99.4876	100.558	101.638	102.728	103.828	104.938	106.058	107.188	108.328	-0.0838207	-0.0623253	-0.0432068	-0.0265168	-0.0123063	-0.00062675	0.00847065	0.0149346	0.018714	0.0197575	0.0180139	0.0134322	0.00596103	-0.00445064	-0.0178539	-0.275797	601.043
9.29	-0.0246019	10.0003	0.847392	-0.952606	-0.0952133	92.3781	85.3782	15158.4	93.3781	94.3879	95.4078	96.4377	97.4776	98.5276	99.5876	100.658	101.738	102.828	103.928	105.038	106.158	107.288	108.428	-0.0828836	-0.0616263	-0.0427196	-0.0262145	-0.0121614	-0.000611293	0.00838529	0.0147776	0.0185151	0.0195469	0.0178226	0.0132914	0.00590283	-0.00439373	-0.0176488	-0.269549	601.043
9.3	-0.02433	10.0003	0.837921	-0.941947	-0.0941485	92.4781	85.4782	15158.4	93.4781	94.4879	95.5078	96.5377	97.5776	98.6276	99.6876	100.758	101.838	102.928	104.028	105.138	106.258	107.388	108.528	-0.0819568	-0.0609375	-0.0422424	-0.025922	-0.0120262	-0.000605264	0.00829071	0.0146116	0.0183073	0.0193278	0.0176229	0.0131427	0.00583704	-0.00434402	-0.0174505	-0.269551	601.043
9.31	-0.0240621	10.0003	0.828555	-0.931448	-0.0930956	92.5781	85.5782	15158.4	93.5781	94.5879	95.6078	96.6377	97.6776	98.7276	99.7876	100.858	101.938	103.028	104.128	105.238	106.358	107.488	108.628	-0.0810406	-0.0602563	-0.0417704	-0.0256325	-0.0118921	-0.000598877	0.00819763	0.0144479	0.0181023	0.0191114	0.0174257	0.0129957	0.00577187	-0.00429519	-0.0172549	-0.263391	601.043
9.32	-0.0237962	10.0003	0.819295	-0.921032	-0.0920545	92.6781	85.6782	15158.4	93.6781	94.6879	95.7078	96.7377	97.7776	98.8276	99.8876	100.958	102.038	103.128	104.228	105.338	106.458	107.588	108.728	-0.0801346	-0.0595859	-0.0413096	-0.0253545	-0.0117697	-0.000604186	0.00809299	0.0142729	0.0178865	0.0188849	0.0172192	0.0128405	0.00569971	-0.0042519	-0.0170632	-0.263335	601.043
9.33	-0.023534	10.0003	0.810137	-0.91077	-0.0910251	92.7781	85.7782	15158.4	93.7781	94.7879	95.8078	96.8377	97.8776	98.9276	99.9876	101.058	102.138	103.228	104.328	105.438	106.558	107.688	108.828	-0.0792388	-0.0589165	-0.0408414	-0.0250621	-0.0116269	-0.000584469	0.00801685	0.0141286	0.0177023	0.0186895	0.017042	0.0127111	0.00564872	-0.00419368	-0.0168644	-0.257443	601.043
9.34	-0.023274	10.0003	0.801082	-0.900597	-0.0900072	92.8781	85.8782	15158.4	93.8781	94.8879	95.9078	96.9377	97.9777	99.0276	100.088	101.158	102.238	103.328	104.428	105.538	106.658	107.788	108.928	-0.0783529	-0.0582577	-0.0403846	-0.0247815	-0.0114964	-0.000577236	0.00792814	0.0139718	0.0175058	0.0184824	0.0168536	0.0125715	0.00558845	-0.00414348	-0.0166721	-0.257388	601.043
9.35	-0.0230176	10.0003	0.792127	-0.890572	-0.0890007	92.9781	85.9782	15158.4	93.9781	94.9879	96.0078	97.0377	98.0777	99.1276	100.188	101.258	102.338	103.428	104.528	105.638	106.758	107.888	109.028	-0.0774771	-0.0576075	-0.039935	-0.0245071	-0.0113711	-0.000574396	0.00783563	0.0138116	0.0173062	0.0182721	0.016662	0.0124285	0.00552437	-0.00409767	-0.0164849	-0.251519	601.043
9.36	-0.0227632	10.0003	0.783273	-0.880623	-0.0880055	93.0781	87.0782	15158.4	94.0781	95.0879	96.1078	97.1377	98.1777	99.2277	100.288	101.358	102.438	103.528	104.628	105.738	106.858	107.988	109.128	-0.076611	-0.0569633	-0.0394881	-0.0242323	-0.0112428	-0.000566379	0.00775006	0.0136597	0.0171157	0.0180713	0.0164796	0.012294	0.00546753	-0.00404644	-0.0162947	-0.251465	601.043
9.37	-0.0225123	10.0003	0.774517	-0.870812	-0.0870215	93.1781	87.1782	15158.4	94.1781	95.1879	96.2078	97.2377	98.2777	99.3277	100.388	101.458	102.538	103.628	104.728	105.838	106.958	108.088	109.228	-0.0757547	-0.056327	-0.0390475	-0.0239625	-0.0111182	-0.00056113	0.00766249	0.0135063	0.0169241	0.0178695	0.0162963	0.0121582	0.00540901	-0.00399757	-0.0161077	-0.245758	601.043
9.38	-0.0222632	10.0003	0.765859	-0.861073	-0.0860485	93.2781	87.2782	15158.4	94.2781	95.2879	96.3078	97.3377	98.3777	99.4277	100.488	101.558	102.638	103.728	104.828	105.938	107.058	108.188	109.328	-0.0749079	-0.0556978	-0.0386117	-0.0236954	-0.0109949	-0.000555824	0.00757597	0.0133547	0.0167346	0.0176698	0.0161147	0.0120235	0.00535045	-0.00395014	-0.015924	-0.245705	601.043
9.39	-0.0220175	10.0003	0.757297	-0.851469	-0.0850863	93.3781	87.3782	15158.4	94.3781	95.3879	96.4078	97.4378	98.4777	99.5277	100.588	101.658	102.738	103.828	104.928	106.038	107.158	108.288	109.428	-0.0740706	-0.0550757	-0.0381809	-0.0234316	-0.0108732	-0.000550765	0.00749024	0.0132046	0.016547	0.0174723	0.0159352	0.0118904	0.00529279	-0.00390288	-0.0157418	-0.240143	601.043
9.4	-0.0217738	10.0003	0.748832	-0.841937	-0.084135	93.4781	87.4782	15158.4	94.4781	95.4879	96.5078	97.5378	98.5777	99.6277	100.688	101.758	102.838	103.928	105.028	106.138	107.258	108.388	109.528	-0.0732426	-0.0544605	-0.037755	-0.0231708	-0.0107528	-0.000545839	0.00740541	0.0130561	0.0163616	0.017277	0.0157577	0.011759	0.005236	-0.00385582	-0.0155612	-0.240091	601.043
9.41	-0.0215335	10.0003	0.74046	-0.83254	-0.0831943	93.5781	87.5782	15158.4	94.5781	95.5879	96.6078	97.6378	98.6777	99.7277	100.788	101.858	102.938	104.028	105.128	106.238	107.358	108.488	109.628	-0.072424	-0.0538523	-0.0373339	-0.022913	-0.0106339	-0.000540997	0.00732153	0.0129094	0.0161783	0.0170841	0.0155825	0.0116293	0.00518029	-0.00380874	-0.015382	-0.234664	601.043
9.42	-0.0212953	10.0003	0.732183	-0.823217	-0.0822642	93.6781	87.6782	15158.4	94.6781	95.6879	96.7078	97.7378	98.7777	99.8277	100.888	101.958	103.038	104.128	105.228	106.338	107.458	108.588	109.728	-0.0716145	-0.0532509	-0.0369174	-0.0226579	-0.0105162	-0.000536087	0.00723873	0.0127644	0.0159973	0.0168936	0.0154095	0.0115014	0.00512548	-0.00376188	-0.0152044	-0.234613	601.043
9.43	-0.0210604	10.0003	0.723998	-0.81403	-0.0813444	93.7781	87.7781	15158.4	94.7781	95.7879	96.8078	97.8378	98.8777	99.9277	100.988	102.058	103.138	104.228	105.328	106.438	107.558	108.688	109.828	-0.0708142	-0.0526562	-0.0365056	-0.0224056	-0.0103997	-0.000530992	0.00715713	0.0126214	0.0158186	0.0167055	0.0152387	0.0113751	0.00507153	-0.00371534	-0.0150287	-0.229314	601.043
9.44	-0.0208276	10.0003	0.715905	-0.80492	-0.080435	93.8781	87.8781	15158.4	94.8781	95.888	96.9079	97.9378	98.9777	100.028	101.088	102.158	103.238	104.328	105.428	106.538	107.658	108.788	109.928	-0.0700227	-0.052068	-0.0360981	-0.0221559	-0.0102841	-0.000525629	0.00707677	0.0124803	0.0156422	0.0165197	0.01507	0.0112504	0.00501815	-0.00366948	-0.0148552	-0.229264	601.043
9.45	-0.0205981	10.0003	0.707902	-0.795945	-0.0795358	93.9781	88.9781	15158.4	94.9781	95.988	97.0079	98.0378	99.0778	100.128	101.188	102.258	103.338	104.428	105.528	106.638	107.758	108.888	110.028	-0.0692402	-0.0514864	-0.0356951	-0.0219087	-0.0101696	-0.000520032	0.00699762	0.0123411	0.015468	0.0163362	0.0149033	0.0111271	0.00496533	-0.00362431	-0.014684	-0.224087	601.043
9.46	-0.0203707	10.0003	0.699988	-0.787047	-0.0786466	94.0781	89.0781	15158.4	95.0781	96.088	97.1079	98.1378	99.1778	100.228	101.288	102.358	103.438	104.528	105.628	106.738	107.858	108.988	110.128	-0.0684664	-0.0509111	-0.0352964	-0.0216641	-0.0100561	-0.000514259	0.00691959	0.0122036	0.015296	0.0161549	0.0147386	0.0110052	0.0049129	-0.00357997	-0.0145152	-0.224039	601.043
9.47	-0.0201465	10.0003	0.692162	-0.778282	-0.0777675	94.1781	89.1781	15158.4	95.1781	96.188	97.2079	98.2378	99.2778	100.328	101.388	102.458	103.538	104.628	105.728	106.838	107.958	109.088	110.228	-0.0677014	-0.0503424	-0.0349021	-0.0214221	-0.00994377	-0.000508404	0.00684259	0.0120678	0.015126	0.0159757	0.0145757	0.0108845	0.00486096	-0.00353633	-0.0143486	-0.218959	601.043
9.48	-0.0199241	10.0002	0.684424	-0.769591	-0.0768981	94.2781	89.2781	15158.4	95.2781	96.288	97.3079	98.3378	99.3778	100.428	101.488	102.558	103.638	104.728	105.828	106.938	108.058	109.188	110.328	-0.0669449	-0.0497799	-0.0345122	-0.0211828	-0.00983259	-0.000502515	0.00676653	0.0119336	0.0149579	0.0157985	0.0144145	0.0107651	0.0048094	-0.00349346	-0.0141843	-0.218911	601.043
9.49	-0.0197049	10.0002	0.676772	-0.761028	-0.0760386	94.3781	89.3781	15158.4	95.3781	96.388	97.4079	98.4378	99.4778	100.528	101.588	102.658	103.738	104.828	105.928	107.038	108.158	109.288	110.428	-0.066197	-0.0492236	-0.0341263	-0.0209457	-0.00972203	-0.000495924	0.00669222	0.011802	0.0147928	0.0156245	0.0142564	0.0106483	0.00475966	-0.00344984	-0.0140206	-0.213931	601.043
9.5	-0.0194875	10.0002	0.669206	-0.752534	-0.0751887	94.4781	89.4781	15158.4	95.4781	96.488	97.5079	98.5378	99.5778	100.628	101.688	102.758	103.838	104.928	106.028	107.138	108.258	109.388	110.528	-0.0654574	-0.0486735	-0.0337448	-0.0207111	-0.00961267	-0.000489355	0.00661881	0.0116718	0.0146297	0.0154526	0.0141003	0.0105331	0.00471086	-0.00340624	-0.0138582	-0.213885	601.043
9.51	-0.019273	10.0002	0.661724	-0.744159	-0.0743483	94.5781	89.5781	15158.4	95.5781	96.588	97.6079	98.6378	99.6778	100.728	101.788	102.858	103.938	105.028	106.128	107.238	108.358	109.488	110.628	-0.0647262	-0.0481297	-0.0333676	-0.0204794	-0.00950468	-0.000482996	0.0065461	0.0115431	0.0144684	0.0152825	0.0139459	0.0104191	0.00466265	-0.00336305	-0.0136974	-0.208999	601.043
9.52	-0.0190601	10.0002	0.654325	-0.735847	-0.0735174	94.6781	89.6781	15158.4	95.6781	96.688	97.7079	98.7378	99.7778	100.828	101.888	102.958	104.038	105.128	106.228	107.338	108.458	109.588	110.728	-0.0640031	-0.0475932	-0.032997	-0.0202538	-0.00940261	-0.000482546	0.00646729	0.0114078	0.0142999	0.0151045	0.0137825	0.010295	0.00460273	-0.00333325	-0.013552	-0.208953	601.043
9.53	-0.0188502	10.0002	0.647008	-0.72765	-0.0726957	94.7781	89.7781	15158.4	95.7781	96.788	97.8079	98.8378	99.8778	100.928	101.988	103.058	104.138	105.228	106.328	107.438	108.558	109.688	110.828	-0.0632882	-0.047057	-0.0326204	-0.0200171	-0.00928575	-0.000465037	0.00640634	0.0112897	0.0141464	0.0149377	0.013625	0.0101696	0.00453295	-0.00332366	-0.0134388	-0.204196	601.043
9.54	-0.0186418	10.0002	0.639774	-0.719514	-0.0718833	94.8781	89.8781	15158.4	95.8781	96.888	97.9079	98.9378	99.9778	101.028	102.088	103.158	104.238	105.328	106.428	107.538	108.658	109.788	110.928	-0.0625812	-0.0465314	-0.0322561	-0.0197935	-0.00918199	-0.000459761	0.00633492	0.0111638	0.0139887	0.0147713	0.0134734	0.0100568	0.00448324	-0.00328541	-0.0132874	-0.204151	601.043
9.55	-0.0184362	10.0002	0.63262	-0.711485	-0.07108	94.9781	90.9781	15158.4	95.9781	96.988	98.0079	99.0379	100.078	101.128	102.188	103.258	104.338	105.428	106.528	107.638	108.758	109.888	111.028	-0.0618822	-0.0460117	-0.0318958	-0.0195724	-0.0090794	-0.000454547	0.00626431	0.0110393	0.0138328	0.0146067	0.0133235	0.00994519	0.0044341	-0.00324758	-0.0131376	-0.199398	601.043
9.56	-0.018232	10.0002	0.625546	-0.703504	-0.0702857	95.0781	91.0781	15158.4	96.0781	97.088	98.1079	99.1379	100.178	101.228	102.288	103.358	104.438	105.528	106.628	107.738	108.858	109.988	111.128	-0.0611909	-0.0454977	-0.0315395	-0.0193538	-0.00897793	-0.000449383	0.00619448	0.0109163	0.0136785	0.014444	0.0131752	0.00983479	0.00438542	-0.00321027	-0.0129896	-0.199354	601.043
9.57	-0.0180303	10.0002	0.618551	-0.69562	-0.0695003	95.1781	91.1781	15158.4	96.1781	97.188	98.2079	99.2379	100.278	101.328	102.388	103.458	104.538	105.628	106.728	107.838	108.958	110.088	111.228	-0.0605074	-0.0449895	-0.0311872	-0.0191376	-0.00887761	-0.000444279	0.00612543	0.0107945	0.0135261	0.0142831	0.0130286	0.00972563	0.0043373	-0.00317338	-0.0128433	-0.194741	601.043
9.58	-0.01783	10.0002	0.611636	-0.687782	-0.0687236	95.2781	91.2781	15158.4	96.2781	97.288	98.3079	99.3379	100.378	101.428	102.488	103.558	104.638	105.728	106.828	107.938	109.058	110.188	111.328	-0.0598314	-0.0444869	-0.0308388	-0.0189238	-0.00877838	-0.000439222	0.00605715	0.0106742	0.0133753	0.0141239	0.0128835	0.00961763	0.00428963	-0.00313697	-0.0126987	-0.194698	601.043
9.59	-0.0176323	10.0002	0.604798	-0.680042	-0.0679556	95.3781	91.3781	15158.4	96.3781	97.388	98.4079	99.4379	100.478	101.528	102.588	103.658	104.738	105.828	106.928	108.038	109.158	110.288	111.428	-0.059163	-0.0439899	-0.0304943	-0.0187123	-0.00868026	-0.000434218	0.00598964	0.0105551	0.0132262	0.0139666	0.0127402	0.00951086	0.00424253	-0.00310095	-0.0125557	-0.190215	601.043
9.6	-0.017436	10.0002	0.598037	-0.672352	-0.0671962	95.4781	91.4781	15158.4	96.4781	97.488	98.5079	99.5379	100.578	101.628	102.688	103.758	104.838	105.928	107.028	108.138	109.258	110.388	111.528	-0.058502	-0.0434984	-0.0301535	-0.0185032	-0.00858319	-0.000429236	0.0059229	0.0104375	0.0130787	0.0138109	0.0125983	0.00940525	0.00419591	-0.00306538	-0.0124143	-0.190173	601.043
9.61	-0.0172425	10.0002	0.591352	-0.664766	-0.0664453	95.5781	91.5781	15158.4	96.5781	97.588	98.6079	99.6379	100.678	101.728	102.788	103.858	104.938	106.028	107.128	108.238	109.358	110.488	111.628	-0.0578484	-0.0430135	-0.0298184	-0.0182986	-0.00848938	-0.000426088	0.00585592	0.0103213	0.0129347	0.0136608	0.0124642	0.00930974	0.00416198	-0.00301437	-0.0122546	-0.1858	601.043
9.62	-0.0170505	10.0002	0.584743	-0.657236	-0.0657028	95.6781	91.6781	15158.4	96.6781	97.688	98.7079	99.7379	100.778	101.828	102.888	103.958	105.038	106.128	107.228	108.338	109.458	110.588	111.728	-0.057202	-0.0425316	-0.0294831	-0.0180915	-0.00839157	-0.000418434	0.00579299	0.0102077	0.0127909	0.0135074	0.0123225	0.00920109	0.00410833	-0.00299072	-0.012131	-0.185759	601.043
9.63	-0.0168613	10.0002	0.578209	-0.649814	-0.0649685	95.7781	91.7781	15158.4	96.7781	97.788	98.8079	99.8379	100.878	101.928	102.988	104.058	105.138	106.228	107.328	108.438	109.558	110.688	111.828	-0.0565629	-0.0420565	-0.0291538	-0.0178894	-0.00829774	-0.000413511	0.00572875	0.0100945	0.0126491	0.0133581	0.012187	0.00910104	0.00406585	-0.00295313	-0.0119904	-0.181492	601.043
9.64	-0.0166737	10.0002	0.571749	-0.642454	-0.0642425	95.8781	91.8781	15158.4	96.8781	97.888	98.9079	99.9379	100.978	102.028	103.088	104.158	105.238	106.328	107.428	108.538	109.658	110.788	111.928	-0.0559308	-0.0415866	-0.0288282	-0.0176897	-0.00820529	-0.000409195	0.00566443	0.00998139	0.0125075	0.0132087	0.0120507	0.00899933	0.00402053	-0.00291987	-0.011856	-0.181451	601.043
9.65	-0.0164887	10.0002	0.565361	-0.635206	-0.0635245	95.9781	92.9781	15158.4	96.9781	97.988	99.0079	100.038	101.078	102.128	103.188	104.258	105.338	106.428	107.528	108.638	109.758	110.888	112.028	-0.0553058	-0.0411218	-0.0285059	-0.0174919	-0.00811358	-0.000404738	0.00560081	0.00986928	0.0123669	0.0130598	0.0119142	0.0088965	0.00397275	-0.00289076	-0.0117278	-0.177299	601.043
9.66	-0.0163055	10.0002	0.559046	-0.628024	-0.0628145	96.0781	93.0781	15158.4	97.0781	98.088	99.1079	100.138	101.178	102.228	103.288	104.358	105.438	106.528	107.628	108.738	109.858	110.988	112.128	-0.0546878	-0.0406627	-0.0281883	-0.017298	-0.00802513	-0.000403178	0.00553444	0.00975432	0.012223	0.0129072	0.0117734	0.00878817	0.00391822	-0.00286987	-0.0116095	-0.177259	601.043
9.67	-0.0161249	10.0002	0.552802	-0.620957	-0.0621125	96.1781	93.1781	15158.4	97.1781	98.188	99.2079	100.238	101.278	102.328	103.388	104.458	105.538	106.628	107.728	108.838	109.958	111.088	112.228	-0.0540767	-0.0402081	-0.0278728	-0.0171037	-0.00793397	-0.000396618	0.0054753	0.00964875	0.0120907	0.0127681	0.0116479	0.00869707	0.00388264	-0.00282843	-0.0114691	-0.173212	601.043
9.68	-0.015946	10.0002	0.546629	-0.613959	-0.0614184	96.2781	93.2781	15158.4	97.2781	98.288	99.3079	100.338	101.378	102.428	103.488	104.558	105.638	106.728	107.828	108.938	110.058	111.188	112.328	-0.0534724	-0.0397595	-0.0275627	-0.0169147	-0.00784824	-0.00039593	0.00540953	0.00953546	0.0119492	0.0126181	0.0115095	0.00859065	0.00382901	-0.00280809	-0.0113533	-0.173173	601.043
9.69	-0.0157698	10.0002	0.540525	-0.607076	-0.060732	96.3781	93.3781	15158.4	97.3781	98.388	99.4079	100.438	101.478	102.528	103.588	104.658	105.738	106.828	107.928	109.038	110.158	111.288	112.428	-0.0528749	-0.0393157	-0.0272555	-0.0167266	-0.00776138	-0.000392098	0.00534893	0.00942939	0.011817	0.0124794	0.0113844	0.00849969	0.00379294	-0.0027681	-0.0112157	-0.169225	601.043
9.7	-0.0155952	10.0002	0.534489	-0.600262	-0.0600532	96.4781	93.4781	15158.4	97.4781	98.488	99.508	100.538	101.578	102.628	103.688	104.758	105.838	106.928	108.028	109.138	110.258	111.388	112.528	-0.052284	-0.0388755	-0.0269494	-0.0165376	-0.00767218	-0.000385008	0.00529195	0.00932673	0.0116874	0.012342	0.0112587	0.00840542	0.00375032	-0.00273854	-0.0110931	-0.169187	601.043
9.71	-0.0154232	10.0002	0.528521	-0.593559	-0.0593821	96.5781	93.5781	15158.4	97.5781	98.588	99.608	100.638	101.678	102.728	103.788	104.858	105.938	107.028	108.128	109.238	110.358	111.488	112.628	-0.0516999	-0.038441	-0.0266479	-0.0163522	-0.00758555	-0.00037943	0.00523451	0.00922468	0.0115595	0.0122074	0.0111368	0.00831604	0.00371368	-0.0027019	-0.0109623	-0.165317	601.043
9.72	-0.0152526	10.0002	0.52262	-0.586921	-0.0587185	96.6781	93.6781	15158.4	97.6781	98.688	99.708	100.738	101.778	102.828	103.888	104.958	106.038	107.128	108.228	109.338	110.458	111.588	112.728	-0.0511222	-0.0380119	-0.026351	-0.0161707	-0.00750231	-0.000377045	0.00517385	0.00911915	0.0114276	0.012068	0.0110092	0.00821978	0.00366869	-0.00267533	-0.0108435	-0.165279	601.043
9.73	-0.0150846	10.0002	0.516784	-0.580388	-0.0580623	96.7781	93.7781	15158.4	97.7781	98.788	99.808	100.838	101.878	102.928	103.988	105.058	106.138	107.228	108.328	109.438	110.558	111.688	112.828	-0.0505511	-0.0375871	-0.0260564	-0.0159897	-0.00741811	-0.000372391	0.00511654	0.00901778	0.0113005	0.0119337	0.0108867	0.0081284	0.00362809	-0.00264513	-0.0107221	-0.161496	601.043
9.74	-0.014918	10.0002	0.511013	-0.573913	-0.0574135	96.8781	93.8781	15158.4	97.8781	98.888	99.908	100.938	101.978	103.028	104.088	105.158	106.238	107.328	108.428	109.538	110.658	111.788	112.928	-0.0499863	-0.0371668	-0.0257645	-0.0158099	-0.00733363	-0.0003662	0.00506183	0.00891993	0.0111776	0.0118042	0.0107693	0.00804226	0.00359267	-0.00261002	-0.0105963	-0.161459	601.043
9.75	-0.0147538	10.0002	0.505307	-0.567538	-0.056772	96.9781	94.9781	15158.4	97.9781	98.988	100.008	101.038	102.078	103.128	104.188	105.258	106.338	107.428	108.528	109.638	110.758	111.888	113.028	-0.0494279	-0.0367512	-0.0254756	-0.0156313	-0.00724864	-0.000357756	0.00501114	0.00882785	0.0110622	0.0116839	0.0106628	0.00796884	0.00357168	-0.00255881	-0.0104528	-0.157744	601.043
9.76	-0.0145909	10.0002	0.499664	-0.561213	-0.0561376	97.0781	95.0781	15158.4	98.0781	99.088	100.108	101.138	102.178	103.228	104.288	105.358	106.438	107.528	108.628	109.738	110.858	111.988	113.128	-0.0488758	-0.0363404	-0.0251906	-0.0154563	-0.00716738	-0.000353694	0.00495489	0.0087285	0.0109373	0.0115514	0.0105409	0.00787604	0.00352694	-0.00253626	-0.0103434	-0.157708	601.043
9.77	-0.0144302	10.0002	0.494084	-0.554978	-0.0555103	97.1781	95.1781	15158.4	98.1781	99.188	100.208	101.238	102.278	103.328	104.388	105.458	106.538	107.628	108.728	109.838	110.958	112.088	113.228	-0.0483298	-0.0359351	-0.0249107	-0.0152859	-0.00709048	-0.000353857	0.00489441	0.00862478	0.0108077	0.0114138	0.0104134	0.00777696	0.00347509	-0.00252178	-0.0102431	-0.154058	601.043
9.78	-0.0142708	10.0002	0.488566	-0.548788	-0.0548901	97.2781	95.2781	15158.4	98.2781	99.288	100.308	101.338	102.378	103.428	104.488	105.558	106.638	107.728	108.828	109.938	111.058	112.188	113.328	-0.04779	-0.0355325	-0.0246301	-0.0151118	-0.00700693	-0.000344672	0.00484578	0.00853524	0.0106945	0.0112944	0.0103057	0.00769926	0.00344588	-0.0024836	-0.0101184	-0.154023	601.043
9.79	-0.0141136	10.0002	0.48311	-0.542681	-0.0542768	97.3781	95.3781	15158.4	98.3781	99.388	100.408	101.438	102.478	103.528	104.588	105.658	106.738	107.828	108.928	110.038	111.158	112.288	113.428	-0.0472562	-0.0351375	-0.0243586	-0.0149485	-0.00693596	-0.000349888	0.00478084	0.00842737	0.0105608	0.0111524	0.0101731	0.00759421	0.00338682	-0.0024779	-0.0100288	-0.150453	601.043
9.8	-0.0139576	10.0002	0.477714	-0.536613	-0.0536704	97.4781	95.4781	15158.4	98.4781	99.488	100.508	101.538	102.578	103.628	104.688	105.758	106.838	107.928	109.028	110.138	111.258	112.388	113.528	-0.0467283	-0.0347445	-0.0240854	-0.0147797	-0.00685599	-0.000342709	0.00473154	0.0083382	0.0104487	0.0110346	0.0100673	0.00751818	0.00335882	-0.00243936	-0.00990488	-0.150418	601.043
9.81	-0.0138037	10.0002	0.472379	-0.530628	-0.0530708	97.5781	95.5781	15158.4	98.5781	99.588	100.608	101.638	102.678	103.728	104.788	105.858	106.938	108.028	109.128	110.238	111.358	112.488	113.628	-0.0462064	-0.0343562	-0.023816	-0.014614	-0.00677847	-0.00033762	0.0046803	0.00824707	0.0103344	0.0109142	0.00995814	0.00743801	0.00332561	-0.00240727	-0.00978885	-0.14691	601.043
9.82	-0.0136511	10.0002	0.467103	-0.524687	-0.0524778	97.6781	95.6781	15158.4	98.6781	99.688	100.708	101.738	102.778	103.828	104.888	105.958	107.038	108.128	109.228	110.338	111.458	112.588	113.728	-0.0456903	-0.0339725	-0.02355	-0.0144507	-0.00670269	-0.000333739	0.00462818	0.00815517	0.0102193	0.0107927	0.00984736	0.00735547	0.00328911	-0.00237962	-0.00967863	-0.146935	601.043
9.83	-0.0135008	10.0002	0.461886	-0.518829	-0.0518915	97.7781	95.7781	15158.4	98.7781	99.788	100.808	101.838	102.878	103.928	104.988	106.058	107.138	108.228	109.328	110.438	111.558	112.688	113.828	-0.0451801	-0.0335932	-0.0232871	-0.0142895	-0.00662808	-0.000330304	0.00457616	0.00806372	0.0101048	0.0106717	0.00973696	0.00727291	0.00325198	-0.00235343	-0.00957089	-0.143488	601.043
9.84	-0.0133517	10.0002	0.456728	-0.513016	-0.0513118	97.8781	95.8781	15158.4	98.8781	99.888	100.908	101.938	102.978	104.028	105.088	106.158	107.238	108.328	109.428	110.538	111.658	112.788	113.928	-0.0446755	-0.033218	-0.023027	-0.0141299	-0.00655398	-0.000326503	0.00452522	0.00797388	0.00999221	0.0105529	0.00962866	0.00719223	0.0032163	-0.00232639	-0.00946312	-0.143513	601.043
9.85	-0.0132048	10.0002	0.451627	-0.507286	-0.0507386	97.9781	95.9781	15158.4	98.9781	99.988	101.008	102.038	103.078	104.128	105.188	106.258	107.338	108.428	109.528	110.638	111.758	112.888	114.028	-0.0441766	-0.0328474	-0.0227705	-0.0139731	-0.00648211	-0.000324463	0.00447281	0.00788273	0.0098783	0.0104326	0.00951849	0.00710915	0.00317754	-0.00230329	-0.00936033	-0.140141	601.043
9.86	-0.0130591	10.0002	0.446584	-0.5016	-0.0501717	98.0781	97.0781	15158.4	99.0781	100.088	101.108	102.138	103.178	104.228	105.288	106.358	107.438	108.528	109.628	110.738	111.858	112.988	114.128	-0.0436832	-0.0324801	-0.0225154	-0.0138159	-0.00640824	-0.000319111	0.00442479	0.00779676	0.00977014	0.0103182	0.00941434	0.00703181	0.00314395	-0.00227591	-0.00925443	-0.140167	601.043
9.87	-0.0129155	10.0002	0.441596	-0.495998	-0.0496113	98.1781	97.1781	15158.4	99.1781	100.188	101.208	102.238	103.278	104.328	105.388	106.458	107.538	108.628	109.728	110.838	111.958	113.088	114.228	-0.0431954	-0.032117	-0.0222634	-0.0136609	-0.00633591	-0.000314842	0.00437592	0.00770997	0.00966093	0.0102024	0.00930802	0.00695139	0.00310613	-0.00225414	-0.00915579	-0.136864	601.043
9.88	-0.0127731	10.0002	0.436665	-0.490439	-0.0490571	98.2781	97.2781	15158.4	99.2781	100.288	101.308	102.338	103.378	104.428	105.488	106.558	107.638	108.728	109.828	110.938	112.058	113.188	114.328	-0.042713	-0.031758	-0.0220141	-0.0135075	-0.00626434	-0.000310643	0.00432746	0.00762387	0.0095525	0.0100872	0.00920201	0.00687072	0.00306728	-0.00223439	-0.00906038	-0.13689	601.043
9.89	-0.0126327	10.0002	0.431789	-0.484961	-0.0485091	98.3781	97.3781	15158.4	99.3781	100.388	101.408	102.438	103.478	104.528	105.588	106.658	107.738	108.828	109.928	111.038	112.158	113.288	114.428	-0.0422361	-0.031403	-0.0217676	-0.0133559	-0.00619353	-0.000306423	0.00427964	0.00753885	0.00944541	0.00997351	0.00909734	0.00679112	0.00302903	-0.0022147	-0.00896589	-0.133646	601.043
9.9	-0.0124933	10.0002	0.426967	-0.479523	-0.0479672	98.4781	97.4781	15158.4	99.4781	100.488	101.508	102.538	103.578	104.628	105.688	106.758	107.838	108.928	110.028	111.138	112.258	113.388	114.528	-0.0417645	-0.031052	-0.0215244	-0.013207	-0.00612551	-0.000305345	0.00422794	0.00744882	0.00933177	0.00985128	0.00898183	0.00669791	0.00297401	-0.00221539	-0.00889579	-0.133674	601.043
9.91	-0.0123559	10.0002	0.4222	-0.474162	-0.0474314	98.5781	97.5781	15158.4	99.5781	100.588	101.608	102.638	103.678	104.728	105.788	106.858	107.938	109.028	110.128	111.238	112.358	113.488	114.628	-0.0412982	-0.0307071	-0.0212867	-0.0130623	-0.0060591	-0.000302279	0.00418289	0.00737119	0.00923739	0.00975625	0.00890257	0.00665112	0.00297667	-0.00214598	-0.00874205	-0.130499	601.043
9.92	-0.0122195	10.0002	0.417485	-0.46884	-0.0469016	98.6781	97.6781	15158.4	99.6781	100.688	101.708	102.738	103.778	104.828	105.888	106.958	108.038	109.128	110.228	111.338	112.458	113.588	114.728	-0.040837	-0.0303666	-0.0210543	-0.012925	-0.0060036	-0.000315076	0.00411564	0.0072636	0.00910388	0.00961153	0.00876163	0.00652925	0.00288945	-0.00218269	-0.0087121	-0.130527	601.043
9.93	-0.0120851	10.0002	0.412824	-0.463599	-0.0463778	98.7781	97.7781	15158.4	99.7781	100.788	101.808	102.838	103.878	104.928	105.988	107.058	108.138	109.228	110.328	111.438	112.558	113.688	114.828	-0.0403811	-0.0300279	-0.0208196	-0.0127808	-0.00593609	-0.000310211	0.00407219	0.00718647	0.00900796	0.00951201	0.00867396	0.00646917	0.002873	-0.00213922	-0.00859212	-0.127524	601.043
9.94	-0.011952	10.0002	0.408215	-0.458406	-0.0458598	98.8781	97.8781	15158.4	99.8781	100.888	101.908	102.938	103.978	105.028	106.088	107.158	108.238	109.328	110.428	111.538	112.658	113.788	114.928	-0.0399302	-0.0296907	-0.0205833	-0.0126325	-0.00586272	-0.000298249	0.00403648	0.00711707	0.00891915	0.00941831	0.00859018	0.00641038	0.00285452	-0.00210178	-0.00848288	-0.127552	601.043
0	0	0	0	0	0	0	0	0	0	0	0	0	0	0	0	0	0	0	0	0	0	0	0	0	0	0	0	0	0	0	0	0	0	0	0	0	0	0	0	0
0	0	0	0	0	0	0	0	0	0	0	0	0	0	0	0	0	0	0	0	0	0	0	0	0	0	0	0	0	0	0	0	0	0	0	0	0	0	0	0	0
0	0	0	0	0	0	0	0	0	0	0	0	0	0	0	0	0	0	0	0	0	0	0	0	0	0	0	0	0	0	0	0	0	0	0	0	0	0	0	0	0
0	0	0	0	0	0	0	0	0	0	0	0	0	0	0	0	0	0	0	0	0	0	0	0	0	0	0	0	0	0	0	0	0	0	0	0	0	0	0	0	0
0	0	0	0	0	0	0	0	0	0	0	0	0	0	0	0	0	0	0	0	0	0	0	0	0	0	0	0	0	0	0	0	0	0	0	0	0	0	0	0	0
1	-0.00409665	9.7823	-0.00657169	-0.00297774	-0.0410737	9.84897	33.101	0.0166607	10.8272	11.815	12.812	13.818	14.833	15.857	16.8899	17.9318	18.9825	20.042	21.1103	22.1874	23.2732	24.3677	25.4709	-0.0479119	-0.0670181	-0.0787984	-0.0831973	-0.0801591	-0.0696286	-0.0515505	-0.0258698	0.0074684	0.0485189	0.0973361	0.153975	0.218489	0.290932	0.37136	0	0
0	0	0	0	0	0	0	0	0	0	0	0	0	0	0	0	0	0	0	0	0	0	0	0	0	0	0	0	0	0	0	0	0	0	0	0	0	0	0	0	0
0	0	0	0	0	0	0	0	0	0	0	0	0	0	0	0	0	0	0	0	0	0	0	0	0	0	0	0	0	0	0	0	0	0	0	0	0	0	0	0	0
0	0	0	0	0	0	0	0	0	0	0	0	0	0	0	0	0	0	0	0	0	0	0	0	0	0	0	0	0	0	0	0	0	0	0	0	0	0	0	0	0
0	0	0	0	0	0	0	0	0	0	0	0	0	0	0	0	0	0	0	0	0	0	0	0	0	0	0	0	0	0	0	0	0	0	0	0	0	0	0	0	0
0	0	0	0	0	0	0	0	0	0	0	0	0	0	0	0	0	0	0	0	0	0	0	0	0	0	0	0	0	0	0	0	0	0	0	0	0	0	0	0	0
0	0	0	0	0	0	0	0	0	0	0	0	0	0	0	0	0	0	0	0	0	0	0	0	0	0	0	0	0	0	0	0	0	0	0	0	0	0	0	0	0
0	0	0	0	0	0	0	0	0	0	0	0	0	0	0	0	0	0	0	0	0	0	0	0	0	0	0	0	0	0	0	0	0	0	0	0	0	0	0	0	0
0	0	0	0	0	0	0	0	0	0	0	0	0	0	0	0	0	0	0	0	0	0	0	0	0	0	0	0	0	0	0	0	0	0	0	0	0	0	0	0	0
0	0	0	0	0	0	0	0	0	0	0	0	0	0	0	0	0	0	0	0	0	0	0	0	0	0	0	0	0	0	0	0	0	0	0	0	0	0	0	0	0
0	0	0	0	0	0	0	0	0	0	0	0	0	0	0	0	0	0	0	0	0	0	0	0	0	0	0	0	0	0	0	0	0	0	0	0	0	0	0	0	0
0	0	0	0	0	0	0	0	0	0	0	0	0	0	0	0	0	0	0	0	0	0	0	0	0	0	0	0	0	0	0	0	0	0	0	0	0	0	0	0	0
0	0	0	0	0	0	0	0	0	0	0	0	0	0	0	0	0	0	0	0	0	0	0	0	0	0	0	0	0	0	0	0	0	0	0	0	0	0	0	0	0
0	0	0	0	0	0	0	0	0	0	0	0	0	0	0	0	0	0	0	0	0	0	0	0	0	0	0	0	0	0	0	0	0	0	0	0	0	0	0	0	0
0	0	0	0	0	0	0	0	0	0	0	0	0	0	0	0	0	0	0	0	0	0	0	0	0	0	0	0	0	0	0	0	0	0	0	0	0	0	0	0	0
0	0	0	0	0	0	0	0	0	0	0	0	0	0	0	0	0	0	0	0	0	0	0	0	0	0	0	0	0	0	0	0	0	0	0	0	0	0	0	0	0
0	0	0	0	0	0	0	0	0	0	0	0	0	0	0	0	0	0	0	0	0	0	0	0	0	0	0	0	0	0	0	0	0	0	0	0	0	0	0	0	0
0	0	0	0	0	0	0	0	0	0	0	0	0	0	0	0	0	0	0	0	0	0	0	0	0	0	0	0	0	0	0	0	0	0	0	0	0	0	0	0	0
0	0	0	0	0	0	0	0	0	0	0	0	0	0	0	0	0	0	0	0	0	0	0	0	0	0	0	0	0	0	0	0	0	0	0	0	0	0	0	0	0
0	0	0	0	0	0	0	0	0	0	0	0	0	0	0	0	0	0	0	0	0	0	0	0	0	0	0	0	0	0	0	0	0	0	0	0	0	0	0	0	0
0	0	0	0	0	0	0	0	0	0	0	0	0	0	0	0	0	0	0	0	0	0	0	0	0	0	0	0	0	0	0	0	0	0	0	0	0	0	0	0	0
0	0	0	0	0	0	0	0	0	0	0	0	0	0	0	0	0	0	0	0	0	0	0	0	0	0	0	0	0	0	0	0	0	0	0	0	0	0	0	0	0
0	0	0	0	0	0	0	0	0	0	0	0	0	0	0	0	0	0	0	0	0	0	0	0	0	0	0	0	0	0	0	0	0	0	0	0	0	0	0	0	0
0	0	0	0	0	0	0	0	0	0	0	0	0	0	0	0	0	0	0	0	0	0	0	0	0	0	0	0	0	0	0	0	0	0	0	0	0	0	0	0	0
0	0	0	0	0	0	0	0	0	0	0	0	0	0	0	0	0	0	0	0	0	0	0	0	0	0	0	0	0	0	0	0	0	0	0	0	0	0	0	0	0
0	0	0	0	0	0	0	0	0	0	0	0	0	0	0	0	0	0	0	0	0	0	0	0	0	0	0	0	0	0	0	0	0	0	0	0	0	0	0	0	0
0	0	0	0	0	0	0	0	0	0	0	0	0	0	0	0	0	0	0	0	0	0	0	0	0	0	0	0	0	0	0	0	0	0	0	0	0	0	0	0	0
0	0	0	0	0	0	0	0	0	0	0	0	0	0	0	0	0	0	0	0	0	0	0	0	0	0	0	0	0	0	0	0	0	0	0	0	0	0	0	0	0
0	0	0	0	0	0	0	0	0	0	0	0	0	0	0	0	0	0	0	0	0	0	0	0	0	0	0	0	0	0	0	0	0	0	0	0	0	0	0	0	0
0	0	0	0	0	0	0	0	0	0	0	0	0	0	0	0	0	0	0	0	0	0	0	0	0	0	0	0	0	0	0	0	0	0	0	0	0	0	0	0	0
0	0	0	0	0	0	0	0	0	0	0	0	0	0	0	0	0	0	0	0	0	0	0	0	0	0	0	0	0	0	0	0	0	0	0	0	0	0	0	0	0
0	0	0	0	0	0	0	0	0	0	0	0	0	0	0	0	0	0	0	0	0	0	0	0	0	0	0	0	0	0	0	0	0	0	0	0	0	0	0	0	0
0	0	0	0	0	0	0	0	0	0	0	0	0	0	0	0	0	0	0	0	0	0	0	0	0	0	0	0	0	0	0	0	0	0	0	0	0	0	0	0	0
0	0	0	0	0	0	0	0	0	0	0	0	0	0	0	0	0	0	0	0	0	0	0	0	0	0	0	0	0	0	0	0	0	0	0	0	0	0	0	0	0
0	0	0	0	0	0	0	0	0	0	0	0	0	0	0	0	0	0	0	0	0	0	0	0	0	0	0	0	0	0	0	0	0	0	0	0	0	0	0	0	0
0	0	0	0	0	0	0	0	0	0	0	0	0	0	0	0	0	0	0	0	0	0	0	0	0	0	0	0	0	0	0	0	0	0	0	0	0	0	0	0	0
0	0	0	0	0	0	0	0	0	0	0	0	0	0	0	0	0	0	0	0	0	0	0	0	0	0	0	0	0	0	0	0	0	0	0	0	0	0	0	0	0
0	0	0	0	0	0	0	0	0	0	0	0	0	0	0	0	0	0	0	0	0	0	0	0	0	0	0	0	0	0	0	0	0	0	0	0	0	0	0	0	0
0	0	0	0	0	0	0	0	0	0	0	0	0	0	0	0	0	0	0	0	0	0	0	0	0	0	0	0	0	0	0	0	0	0	0	0	0	0	0	0	0
0	0	0	0	0	0	0	0	0	0	0	0	0	0	0	0	0	0	0	0	0	0	0	0	0	0	0	0	0	0	0	0	0	0	0	0	0	0	0	0	0
0	0	0	0	0	0	0	0	0	0	0	0	0	0	0	0	0	0	0	0	0	0	0	0	0	0	0	0	0	0	0	0	0	0	0	0	0	0	0	0	0
0	0	0	0	0	0	0	0	0	0	0	0	0	0	0	0	0	0	0	0	0	0	0	0	0	0	0	0	0	0	0	0	0	0	0	0	0	0	0	0	0
0	0	0	0	0	0	0	0	0	0	0	0	0	0	0	0	0	0	0	0	0	0	0	0	0	0	0	0	0	0	0	0	0	0	0	0	0	0	0	0	0
0	0	0	0	0	0	0	0	0	0	0	0	0	0	0	0	0	0	0	0	0	0	0	0	0	0	0	0	0	0	0	0	0	0	0	0	0	0	0	0	0
0	0	0	0	0	0	0	0	0	0	0	0	0	0	0	0	0	0	0	0	0	0	0	0	0	0	0	0	0	0	0	0	0	0	0	0	0	0	0	0	0
0	0	0	0	0	0	0	0	0	0	0	0	0	0	0	0	0	0	0	0	0	0	0	0	0	0	0	0	0	0	0	0	0	0	0	0	0	0	0	0	0
0	0	0	0	0	0	0	0	0	0	0	0	0	0	0	0	0	0	0	0	0	0	0	0	0	0	0	0	0	0	0	0	0	0	0	0	0	0	0	0	0
0	0	0	0	0	0	0	0	0	0	0	0	0	0	0	0	0	0	0	0	0	0	0	0	0	0	0	0	0	0	0	0	0	0	0	0	0	0	0	0	0
0	0	0	0	0	0	0	0	0	0	0	0	0	0	0	0	0	0	0	0	0	0	0	0	0	0	0	0	0	0	0	0	0	0	0	0	0	0	0	0	0
0	0	0	0	0	0	0	0	0	0	0	0	0	0	0	0	0	0	0	0	0	0	0	0	0	0	0	0	0	0	0	0	0	0	0	0	0	0	0	0	0
0	0	0	0	0	0	0	0	0	0	0	0	0	0	0	0	0	0	0	0	0	0	0	0	0	0	0	0	0	0	0	0	0	0	0	0	0	0	0	0	0
0	0	0	0	0	0	0	0	0	0	0	0	0	0	0	0	0	0	0	0	0	0	0	0	0	0	0	0	0	0	0	0	0	0	0	0	0	0	0	0	0
0	0	0	0	0	0	0	0	0	0	0	0	0	0	0	0	0	0	0	0	0	0	0	0	0	0	0	0	0	0	0	0	0	0	0	0	0	0	0	0	0
0	0	0	0	0	0	0	0	0	0	0	0	0	0	0	0	0	0	0	0	0	0	0	0	0	0	0	0	0	0	0	0	0	0	0	0	0	0	0	0	0
0	0	0	0	0	0	0	0	0	0	0	0	0	0	0	0	0	0	0	0	0	0	0	0	0	0	0	0	0	0	0	0	0	0	0	0	0	0	0	0	0
0	0	0	0	0	0	0	0	0	0	0	0	0	0	0	0	0	0	0	0	0	0	0	0	0	0	0	0	0	0	0	0	0	0	0	0	0	0	0	0	0
0	0	0	0	0	0	0	0	0	0	0	0	0	0	0	0	0	0	0	0	0	0	0	0	0	0	0	0	0	0	0	0	0	0	0	0	0	0	0	0	0
0	0	0	0	0	0	0	0	0	0	0	0	0	0	0	0	0	0	0	0	0	0	0	0	0	0	0	0	0	0	0	0	0	0	0	0	0	0	0	0	0
0	0	0	0	0	0	0	0	0	0	0	0	0	0	0	0	0	0	0	0	0	0	0	0	0	0	0	0	0	0	0	0	0	0	0	0	0	0	0	0	0
0	0	0	0	0	0	0	0	0	0	0	0	0	0	0	0	0	0	0	0	0	0	0	0	0	0	0	0	0	0	0	0	0	0	0	0	0	0	0	0	0
0	0	0	0	0	0	0	0	0	0	0	0	0	0	0	0	0	0	0	0	0	0	0	0	0	0	0	0	0	0	0	0	0	0	0	0	0	0	0	0	0
0	0	0	0	0	0	0	0	0	0	0	0	0	0	0	0	0	0	0	0	0	0	0	0	0	0	0	0	0	0	0	0	0	0	0	0	0	0	0	0	0
0	0	0	0	0	0	0	0	0	0	0	0	0	0	0	0	0	0	0	0	0	0	0	0	0	0	0	0	0	0	0	0	0	0	0	0	0	0	0	0	0
0	0	0	0	0	0	0	0	0	0	0	0	0	0	0	0	0	0	0	0	0	0	0	0	0	0	0	0	0	0	0	0	0	0	0	0	0	0	0	0	0
0	0	0	0	0	0	0	0	0	0	0	0	0	0	0	0	0	0	0	0	0	0	0	0	0	0	0	0	0	0	0	0	0	0	0	0	0	0	0	0	0
0	0	0	0	0	0	0	0	0	0	0	0	0	0	0	0	0	0	0	0	0	0	0	0	0	0	0	0	0	0	0	0	0	0	0	0	0	0	0	0	0
0	0	0	0	0	0	0	0	0	0	0	0	0	0	0	0	0	0	0	0	0	0	0	0	0	0	0	0	0	0	0	0	0	0	0	0	0	0	0	0	0
0	0	0	0	0	0	0	0	0	0	0	0	0	0	0	0	0	0	0	0	0	0	0	0	0	0	0	0	0	0	0	0	0	0	0	0	0	0	0	0	0
0	0	0	0	0	0	0	0	0	0	0	0	0	0	0	0	0	0	0	0	0	0	0	0	0	0	0	0	0	0	0	0	0	0	0	0	0	0	0	0	0
0	0	0	0	0	0	0	0	0	0	0	0	0	0	0	0	0	0	0	0	0	0	0	0	0	0	0	0	0	0	0	0	0	0	0	0	0	0	0	0	0
0	0	0	0	0	0	0	0	0	0	0	0	0	0	0	0	0	0	0	0	0	0	0	0	0	0	0	0	0	0	0	0	0	0	0	0	0	0	0	0	0
0	0	0	0	0	0	0	0	0	0	0	0	0	0	0	0	0	0	0	0	0	0	0	0	0	0	0	0	0	0	0	0	0	0	0	0	0	0	0	0	0
0	0	0	0	0	0	0	0	0	0	0	0	0	0	0	0	0	0	0	0	0	0	0	0	0	0	0	0	0	0	0	0	0	0	0	0	0	0	0	0	0
0	0	0	0	0	0	0	0	0	0	0	0	0	0	0	0	0	0	0	0	0	0	0	0	0	0	0	0	0	0	0	0	0	0	0	0	0	0	0	0	0
0	0	0	0	0	0	0	0	0	0	0	0	0	0	0	0	0	0	0	0	0	0	0	0	0	0	0	0	0	0	0	0	0	0	0	0	0	0	0	0	0
0	0	0	0	0	0	0	0	0	0	0	0	0	0	0	0	0	0	0	0	0	0	0	0	0	0	0	0	0	0	0	0	0	0	0	0	0	0	0	0	0
0	0	0	0	0	0	0	0	0	0	0	0	0	0	0	0	0	0	0	0	0	0	0	0	0	0	0	0	0	0	0	0	0	0	0	0	0	0	0	0	0
0	0	0	0	0	0	0	0	0	0	0	0	0	0	0	0	0	0	0	0	0	0	0	0	0	0	0	0	0	0	0	0	0	0	0	0	0	0	0	0	0
0	0	0	0	0	0	0	0	0	0	0	0	0	0	0	0	0	0	0	0	0	0	0	0	0	0	0	0	0	0	0	0	0	0	0	0	0	0	0	0	0
0	0	0	0	0	0	0	0	0	0	0	0	0	0	0	0	0	0	0	0	0	0	0	0	0	0	0	0	0	0	0	0	0	0	0	0	0	0	0	0	0
0	0	0	0	0	0	0	0	0	0	0	0	0	0	0	0	0	0	0	0	0	0	0	0	0	0	0	0	0	0	0	0	0	0	0	0	0	0	0	0	0
0	0	0	0	0	0	0	0	0	0	0	0	0	0	0	0	0	0	0	0	0	0	0	0	0	0	0	0	0	0	0	0	0	0	0	0	0	0	0	0	0
0	0	0	0	0	0	0	0	0	0	0	0	0	0	0	0	0	0	0	0	0	0	0	0	0	0	0	0	0	0	0	0	0	0	0	0	0	0	0	0	0
0	0	0	0	0	0	0	0	0	0	0	0	0	0	0	0	0	0	0	0	0	0	0	0	0	0	0	0	0	0	0	0	0	0	0	0	0	0	0	0	0
0	0	0	0	0	0	0	0	0	0	0	0	0	0	0	0	0	0	0	0	0	0	0	0	0	0	0	0	0	0	0	0	0	0	0	0	0	0	0	0	0
0	0	0	0	0	0	0	0	0	0	0	0	0	0	0	0	0	0	0	0	0	0	0	0	0	0	0	0	0	0	0	0	0	0	0	0	0	0	0	0	0
0	0	0	0	0	0	0	0	0	0	0	0	0	0	0	0	0	0	0	0	0	0	0	0	0	0	0	0	0	0	0	0	0	0	0	0	0	0	0	0	0
0	0	0	0	0	0	0	0	0	0	0	0	0	0	0	0	0	0	0	0	0	0	0	0	0	0	0	0	0	0	0	0	0	0	0	0	0	0	0	0	0
0	0	0	0	0	0	0	0	0	0	0	0	0	0	0	0	0	0	0	0	0	0	0	0	0	0	0	0	0	0	0	0	0	0	0	0	0	0	0	0	0
0	0	0	0	0	0	0	0	0	0	0	0	0	0	0	0	0	0	0	0	0	0	0	0	0	0	0	0	0	0	0	0	0	0	0	0	0	0	0	0	0
0	0	0	0	0	0	0	0	0	0	0	0	0	0	0	0	0	0	0	0	0	0	0	0	0	0	0	0	0	0	0	0	0	0	0	0	0	0	0	0	0
0	0	0	0	0	0	0	0	0	0	0	0	0	0	0	0	0	0	0	0	0	0	0	0	0	0	0	0	0	0	0	0	0	0	0	0	0	0	0	0	0
0	0	0	0	0	0	0	0	0	0	0	0	0	0	0	0	0	0	0	0	0	0	0	0	0	0	0	0	0	0	0	0	0	0	0	0	0	0	0	0	0
0	0	0	0	0	0	0	0	0	0	0	0	0	0	0	0	0	0	0	0	0	0	0	0	0	0	0	0	0	0	0	0	0	0	0	0	0	0	0	0	0
0	0	0	0	0	0	0	0	0	0	0	0	0	0	0	0	0	0	0	0	0	0	0	0	0	0	0	0	0	0	0	0	0	0	0	0	0	0	0	0	0
0	0	0	0	0	0	0	0	0	0	0	0	0	0	0	0	0	0	0	0	0	0	0	0	0	0	0	0	0	0	0	0	0	0	0	0	0	0	0	0	0
0	0	0	0	0	0	0	0	0	0	0	0	0	0	0	0	0	0	0	0	0	0	0	0	0	0	0	0	0	0	0	0	0	0	0	0	0	0	0	0	0
0	0	0	0	0	0	0	0	0	0	0	0	0	0	0	0	0	0	0	0	0	0	0	0	0	0	0	0	0	0	0	0	0	0	0	0	0	0	0	0	0
0	0	0	0	0	0	0	0	0	0	0	0	0	0	0	0	0	0	0	0	0	0	0	0	0	0	0	0	0	0	0	0	0	0	0	0	0	0	0	0	0
0	0	0	0	0	0	0	0	0	0	0	0	0	0	0	0	0	0	0	0	0	0	0	0	0	0	0	0	0	0	0	0	0	0	0	0	0	0	0	0	0
1.1	-0.00530805	9.78752	-0.00690892	-0.00381695	-0.0484949	10.8274	31.5391	0.0200877	11.8061	12.7944	13.7915	14.7973	15.8119	16.8352	17.8671	18.9076	19.9566	21.0141	22.0801	23.1545	24.2372	25.3283	26.4275	-0.0557878	-0.0767987	-0.0895509	-0.0939834	-0.0900358	-0.0776476	-0.0567588	-0.0273094	0.0107602	0.0575097	0.112998	0.177284	0.250428	0.332486	0.423518	0	0
0	0	0	0	0	0	0	0	0	0	0	0	0	0	0	0	0	0	0	0	0	0	0	0	0	0	0	0	0	0	0	0	0	0	0	0	0	0	0	0	0
0	0	0	0	0	0	0	0	0	0	0	0	0	0	0	0	0	0	0	0	0	0	0	0	0	0	0	0	0	0	0	0	0	0	0	0	0	0	0	0	0
0	0	0	0	0	0	0	0	0	0	0	0	0	0	0	0	0	0	0	0	0	0	0	0	0	0	0	0	0	0	0	0	0	0	0	0	0	0	0	0	0
0	0	0	0	0	0	0	0	0	0	0	0	0	0	0	0	0	0	0	0	0	0	0	0	0	0	0	0	0	0	0	0	0	0	0	0	0	0	0	0	0
0	0	0	0	0	0	0	0	0	0	0	0	0	0	0	0	0	0	0	0	0	0	0	0	0	0	0	0	0	0	0	0	0	0	0	0	0	0	0	0	0
0	0	0	0	0	0	0	0	0	0	0	0	0	0	0	0	0	0	0	0	0	0	0	0	0	0	0	0	0	0	0	0	0	0	0	0	0	0	0	0	0
0	0	0	0	0	0	0	0	0	0	0	0	0	0	0	0	0	0	0	0	0	0	0	0	0	0	0	0	0	0	0	0	0	0	0	0	0	0	0	0	0
0	0	0	0	0	0	0	0	0	0	0	0	0	0	0	0	0	0	0	0	0	0	0	0	0	0	0	0	0	0	0	0	0	0	0	0	0	0	0	0	0
0	0	0	0	0	0	0	0	0	0	0	0	0	0	0	0	0	0	0	0	0	0	0	0	0	0	0	0	0	0	0	0	0	0	0	0	0	0	0	0	0
0	0	0	0	0	0	0	0	0	0	0	0	0	0	0	0	0	0	0	0	0	0	0	0	0	0	0	0	0	0	0	0	0	0	0	0	0	0	0	0	0
0	0	0	0	0	0	0	0	0	0	0	0	0	0	0	0	0	0	0	0	0	0	0	0	0	0	0	0	0	0	0	0	0	0	0	0	0	0	0	0	0
0	0	0	0	0	0	0	0	0	0	0	0	0	0	0	0	0	0	0	0	0	0	0	0	0	0	0	0	0	0	0	0	0	0	0	0	0	0	0	0	0
0	0	0	0	0	0	0	0	0	0	0	0	0	0	0	0	0	0	0	0	0	0	0	0	0	0	0	0	0	0	0	0	0	0	0	0	0	0	0	0	0
0	0	0	0	0	0	0	0	0	0	0	0	0	0	0	0	0	0	0	0	0	0	0	0	0	0	0	0	0	0	0	0	0	0	0	0	0	0	0	0	0
0	0	0	0	0	0	0	0	0	0	0	0	0	0	0	0	0	0	0	0	0	0	0	0	0	0	0	0	0	0	0	0	0	0	0	0	0	0	0	0	0
0	0	0	0	0	0	0	0	0	0	0	0	0	0	0	0	0	0	0	0	0	0	0	0	0	0	0	0	0	0	0	0	0	0	0	0	0	0	0	0	0
0	0	0	0	0	0	0	0	0	0	0	0	0	0	0	0	0	0	0	0	0	0	0	0	0	0	0	0	0	0	0	0	0	0	0	0	0	0	0	0	0
0	0	0	0	0	0	0	0	0	0	0	0	0	0	0	0	0	0	0	0	0	0	0	0	0	0	0	0	0	0	0	0	0	0	0	0	0	0	0	0	0
0	0	0	0	0	0	0	0	0	0	0	0	0	0	0	0	0	0	0	0	0	0	0	0	0	0	0	0	0	0	0	0	0	0	0	0	0	0	0	0	0
0	0	0	0	0	0	0	0	0	0	0	0	0	0	0	0	0	0	0	0	0	0	0	0	0	0	0	0	0	0	0	0	0	0	0	0	0	0	0	0	0
0	0	0	0	0	0	0	0	0	0	0	0	0	0	0	0	0	0	0	0	0	0	0	0	0	0	0	0	0	0	0	0	0	0	0	0	0	0	0	0	0
0	0	0	0	0	0	0	0	0	0	0	0	0	0	0	0	0	0	0	0	0	0	0	0	0	0	0	0	0	0	0	0	0	0	0	0	0	0	0	0	0
0	0	0	0	0	0	0	0	0	0	0	0	0	0	0	0	0	0	0	0	0	0	0	0	0	0	0	0	0	0	0	0	0	0	0	0	0	0	0	0	0
0	0	0	0	0	0	0	0	0	0	0	0	0	0	0	0	0	0	0	0	0	0	0	0	0	0	0	0	0	0	0	0	0	0	0	0	0	0	0	0	0
0	0	0	0	0	0	0	0	0	0	0	0	0	0	0	0	0	0	0	0	0	0	0	0	0	0	0	0	0	0	0	0	0	0	0	0	0	0	0	0	0
0	0	0	0	0	0	0	0	0	0	0	0	0	0	0	0	0	0	0	0	0	0	0	0	0	0	0	0	0	0	0	0	0	0	0	0	0	0	0	0	0
0	0	0	0	0	0	0	0	0	0	0	0	0	0	0	0	0	0	0	0	0	0	0	0	0	0	0	0	0	0	0	0	0	0	0	0	0	0	0	0	0
0	0	0	0	0	0	0	0	0	0	0	0	0	0	0	0	0	0	0	0	0	0	0	0	0	0	0	0	0	0	0	0	0	0	0	0	0	0	0	0	0
0	0	0	0	0	0	0	0	0	0	0	0	0	0	0	0	0	0	0	0	0	0	0	0	0	0	0	0	0	0	0	0	0	0	0	0	0	0	0	0	0
0	0	0	0	0	0	0	0	0	0	0	0	0	0	0	0	0	0	0	0	0	0	0	0	0	0	0	0	0	0	0	0	0	0	0	0	0	0	0	0	0
0	0	0	0	0	0	0	0	0	0	0	0	0	0	0	0	0	0	0	0	0	0	0	0	0	0	0	0	0	0	0	0	0	0	0	0	0	0	0	0	0
0	0	0	0	0	0	0	0	0	0	0	0	0	0	0	0	0	0	0	0	0	0	0	0	0	0	0	0	0	0	0	0	0	0	0	0	0	0	0	0	0
0	0	0	0	0	0	0	0	0	0	0	0	0	0	0	0	0	0	0	0	0	0	0	0	0	0	0	0	0	0	0	0	0	0	0	0	0	0	0	0	0
0	0	0	0	0	0	0	0	0	0	0	0	0	0	0	0	0	0	0	0	0	0	0	0	0	0	0	0	0	0	0	0	0	0	0	0	0	0	0	0	0
0	0	0	0	0	0	0	0	0	0	0	0	0	0	0	0	0	0	0	0	0	0	0	0	0	0	0	0	0	0	0	0	0	0	0	0	0	0	0	0	0
0	0	0	0	0	0	0	0	0	0	0	0	0	0	0	0	0	0	0	0	0	0	0	0	0	0	0	0	0	0	0	0	0	0	0	0	0	0	0	0	0
0	0	0	0	0	0	0	0	0	0	0	0	0	0	0	0	0	0	0	0	0	0	0	0	0	0	0	0	0	0	0	0	0	0	0	0	0	0	0	0	0
0	0	0	0	0	0	0	0	0	0	0	0	0	0	0	0	0	0	0	0	0	0	0	0	0	0	0	0	0	0	0	0	0	0	0	0	0	0	0	0	0
0	0	0	0	0	0	0	0	0	0	0	0	0	0	0	0	0	0	0	0	0	0	0	0	0	0	0	0	0	0	0	0	0	0	0	0	0	0	0	0	0
0	0	0	0	0	0	0	0	0	0	0	0	0	0	0	0	0	0	0	0	0	0	0	0	0	0	0	0	0	0	0	0	0	0	0	0	0	0	0	0	0
0	0	0	0	0	0	0	0	0	0	0	0	0	0	0	0	0	0	0	0	0	0	0	0	0	0	0	0	0	0	0	0	0	0	0	0	0	0	0	0	0
0	0	0	0	0	0	0	0	0	0	0	0	0	0	0	0	0	0	0	0	0	0	0	0	0	0	0	0	0	0	0	0	0	0	0	0	0	0	0	0	0
0	0	0	0	0	0	0	0	0	0	0	0	0	0	0	0	0	0	0	0	0	0	0	0	0	0	0	0	0	0	0	0	0	0	0	0	0	0	0	0	0
0	0	0	0	0	0	0	0	0	0	0	0	0	0	0	0	0	0	0	0	0	0	0	0	0	0	0	0	0	0	0	0	0	0	0	0	0	0	0	0	0
0	0	0	0	0	0	0	0	0	0	0	0	0	0	0	0	0	0	0	0	0	0	0	0	0	0	0	0	0	0	0	0	0	0	0	0	0	0	0	0	0
0	0	0	0	0	0	0	0	0	0	0	0	0	0	0	0	0	0	0	0	0	0	0	0	0	0	0	0	0	0	0	0	0	0	0	0	0	0	0	0	0
0	0	0	0	0	0	0	0	0	0	0	0	0	0	0	0	0	0	0	0	0	0	0	0	0	0	0	0	0	0	0	0	0	0	0	0	0	0	0	0	0
0	0	0	0	0	0	0	0	0	0	0	0	0	0	0	0	0	0	0	0	0	0	0	0	0	0	0	0	0	0	0	0	0	0	0	0	0	0	0	0	0
0	0	0	0	0	0	0	0	0	0	0	0	0	0	0	0	0	0	0	0	0	0	0	0	0	0	0	0	0	0	0	0	0	0	0	0	0	0	0	0	0
0	0	0	0	0	0	0	0	0	0	0	0	0	0	0	0	0	0	0	0	0	0	0	0	0	0	0	0	0	0	0	0	0	0	0	0	0	0	0	0	0
0	0	0	0	0	0	0	0	0	0	0	0	0	0	0	0	0	0	0	0	0	0	0	0	0	0	0	0	0	0	0	0	0	0	0	0	0	0	0	0	0
0	0	0	0	0	0	0	0	0	0	0	0	0	0	0	0	0	0	0	0	0	0	0	0	0	0	0	0	0	0	0	0	0	0	0	0	0	0	0	0	0
0	0	0	0	0	0	0	0	0	0	0	0	0	0	0	0	0	0	0	0	0	0	0	0	0	0	0	0	0	0	0	0	0	0	0	0	0	0	0	0	0
0	0	0	0	0	0	0	0	0	0	0	0	0	0	0	0	0	0	0	0	0	0	0	0	0	0	0	0	0	0	0	0	0	0	0	0	0	0	0	0	0
0	0	0	0	0	0	0	0	0	0	0	0	0	0	0	0	0	0	0	0	0	0	0	0	0	0	0	0	0	0	0	0	0	0	0	0	0	0	0	0	0
0	0	0	0	0	0	0	0	0	0	0	0	0	0	0	0	0	0	0	0	0	0	0	0	0	0	0	0	0	0	0	0	0	0	0	0	0	0	0	0	0
0	0	0	0	0	0	0	0	0	0	0	0	0	0	0	0	0	0	0	0	0	0	0	0	0	0	0	0	0	0	0	0	0	0	0	0	0	0	0	0	0
0	0	0	0	0	0	0	0	0	0	0	0	0	0	0	0	0	0	0	0	0	0	0	0	0	0	0	0	0	0	0	0	0	0	0	0	0	0	0	0	0
0	0	0	0	0	0	0	0	0	0	0	0	0	0	0	0	0	0	0	0	0	0	0	0	0	0	0	0	0	0	0	0	0	0	0	0	0	0	0	0	0
0	0	0	0	0	0	0	0	0	0	0	0	0	0	0	0	0	0	0	0	0	0	0	0	0	0	0	0	0	0	0	0	0	0	0	0	0	0	0	0	0
0	0	0	0	0	0	0	0	0	0	0	0	0	0	0	0	0	0	0	0	0	0	0	0	0	0	0	0	0	0	0	0	0	0	0	0	0	0	0	0	0
0	0	0	0	0	0	0	0	0	0	0	0	0	0	0	0	0	0	0	0	0	0	0	0	0	0	0	0	0	0	0	0	0	0	0	0	0	0	0	0	0
0	0	0	0	0	0	0	0	0	0	0	0	0	0	0	0	0	0	0	0	0	0	0	0	0	0	0	0	0	0	0	0	0	0	0	0	0	0	0	0	0
0	0	0	0	0	0	0	0	0	0	0	0	0	0	0	0	0	0	0	0	0	0	0	0	0	0	0	0	0	0	0	0	0	0	0	0	0	0	0	0	0
0	0	0	0	0	0	0	0	0	0	0	0	0	0	0	0	0	0	0	0	0	0	0	0	0	0	0	0	0	0	0	0	0	0	0	0	0	0	0	0	0
0	0	0	0	0	0	0	0	0	0	0	0	0	0	0	0	0	0	0	0	0	0	0	0	0	0	0	0	0	0	0	0	0	0	0	0	0	0	0	0	0
0	0	0	0	0	0	0	0	0	0	0	0	0	0	0	0	0	0	0	0	0	0	0	0	0	0	0	0	0	0	0	0	0	0	0	0	0	0	0	0	0
0	0	0	0	0	0	0	0	0	0	0	0	0	0	0	0	0	0	0	0	0	0	0	0	0	0	0	0	0	0	0	0	0	0	0	0	0	0	0	0	0
0	0	0	0	0	0	0	0	0	0	0	0	0	0	0	0	0	0	0	0	0	0	0	0	0	0	0	0	0	0	0	0	0	0	0	0	0	0	0	0	0
0	0	0	0	0	0	0	0	0	0	0	0	0	0	0	0	0	0	0	0	0	0	0	0	0	0	0	0	0	0	0	0	0	0	0	0	0	0	0	0	0
0	0	0	0	0	0	0	0	0	0	0	0	0	0	0	0	0	0	0	0	0	0	0	0	0	0	0	0	0	0	0	0	0	0	0	0	0	0	0	0	0
0	0	0	0	0	0	0	0	0	0	0	0	0	0	0	0	0	0	0	0	0	0	0	0	0	0	0	0	0	0	0	0	0	0	0	0	0	0	0	0	0
0	0	0	0	0	0	0	0	0	0	0	0	0	0	0	0	0	0	0	0	0	0	0	0	0	0	0	0	0	0	0	0	0	0	0	0	0	0	0	0	0
0	0	0	0	0	0	0	0	0	0	0	0	0	0	0	0	0	0	0	0	0	0	0	0	0	0	0	0	0	0	0	0	0	0	0	0	0	0	0	0	0
0	0	0	0	0	0	0	0	0	0	0	0	0	0	0	0	0	0	0	0	0	0	0	0	0	0	0	0	0	0	0	0	0	0	0	0	0	0	0	0	0
0	0	0	0	0	0	0	0	0	0	0	0	0	0	0	0	0	0	0	0	0	0	0	0	0	0	0	0	0	0	0	0	0	0	0	0	0	0	0	0	0
0	0	0	0	0	0	0	0	0	0	0	0	0	0	0	0	0	0	0	0	0	0	0	0	0	0	0	0	0	0	0	0	0	0	0	0	0	0	0	0	0
0	0	0	0	0	0	0	0	0	0	0	0	0	0	0	0	0	0	0	0	0	0	0	0	0	0	0	0	0	0	0	0	0	0	0	0	0	0	0	0	0
0	0	0	0	0	0	0	0	0	0	0	0	0	0	0	0	0	0	0	0	0	0	0	0	0	0	0	0	0	0	0	0	0	0	0	0	0	0	0	0	0
0	0	0	0	0	0	0	0	0	0	0	0	0	0	0	0	0	0	0	0	0	0	0	0	0	0	0	0	0	0	0	0	0	0	0	0	0	0	0	0	0
0	0	0	0	0	0	0	0	0	0	0	0	0	0	0	0	0	0	0	0	0	0	0	0	0	0	0	0	0	0	0	0	0	0	0	0	0	0	0	0	0
0	0	0	0	0	0	0	0	0	0	0	0	0	0	0	0	0	0	0	0	0	0	0	0	0	0	0	0	0	0	0	0	0	0	0	0	0	0	0	0	0
0	0	0	0	0	0	0	0	0	0	0	0	0	0	0	0	0	0	0	0	0	0	0	0	0	0	0	0	0	0	0	0	0	0	0	0	0	0	0	0	0
0	0	0	0	0	0	0	0	0	0	0	0	0	0	0	0	0	0	0	0	0	0	0	0	0	0	0	0	0	0	0	0	0	0	0	0	0	0	0	0	0
0	0	0	0	0	0	0	0	0	0	0	0	0	0	0	0	0	0	0	0	0	0	0	0	0	0	0	0	0	0	0	0	0	0	0	0	0	0	0	0	0
0	0	0	0	0	0	0	0	0	0	0	0	0	0	0	0	0	0	0	0	0	0	0	0	0	0	0	0	0	0	0	0	0	0	0	0	0	0	0	0	0
0	0	0	0	0	0	0	0	0	0	0	0	0	0	0	0	0	0	0	0	0	0	0	0	0	0	0	0	0	0	0	0	0	0	0	0	0	0	0	0	0
0	0	0	0	0	0	0	0	0	0	0	0	0	0	0	0	0	0	0	0	0	0	0	0	0	0	0	0	0	0	0	0	0	0	0	0	0	0	0	0	0
0	0	0	0	0	0	0	0	0	0	0	0	0	0	0	0	0	0	0	0	0	0	0	0	0	0	0	0	0	0	0	0	0	0	0	0	0	0	0	0	0
0	0	0	0	0	0	0	0	0	0	0	0	0	0	0	0	0	0	0	0	0	0	0	0	0	0	0	0	0	0	0	0	0	0	0	0	0	0	0	0	0
0	0	0	0	0	0	0	0	0	0	0	0	0	0	0	0	0	0	0	0	0	0	0	0	0	0	0	0	0	0	0	0	0	0	0	0	0	0	0	0	0
0	0	0	0	0	0	0	0	0	0	0	0	0	0	0	0	0	0	0	0	0	0	0	0	0	0	0	0	0	0	0	0	0	0	0	0	0	0	0	0	0
0	0	0	0	0	0	0	0	0	0	0	0	0	0	0	0	0	0	0	0	0	0	0	0	0	0	0	0	0	0	0	0	0	0	0	0	0	0	0	0	0
0	0	0	0	0	0	0	0	0	0	0	0	0	0	0	0	0	0	0	0	0	0	0	0	0	0	0	0	0	0	0	0	0	0	0	0	0	0	0	0	0
0	0	0	0	0	0	0	0	0	0	0	0	0	0	0	0	0	0	0	0	0	0	0	0	0	0	0	0	0	0	0	0	0	0	0	0	0	0	0	0	0
0	0	0	0	0	0	0	0	0	0	0	0	0	0	0	0	0	0	0	0	0	0	0	0	0	0	0	0	0	0	0	0	0	0	0	0	0	0	0	0	0
0	0	0	0	0	0	0	0	0	0	0	0	0	0	0	0	0	0	0	0	0	0	0	0	0	0	0	0	0	0	0	0	0	0	0	0	0	0	0	0	0
0	0	0	0	0	0	0	0	0	0	0	0	0	0	0	0	0	0	0	0	0	0	0	0	0	0	0	0	0	0	0	0	0	0	0	0	0	0	0	0	0
0	0	0	0	0	0	0	0	0	0	0	0	0	0	0	0	0	0	0	0	0	0	0	0	0	0	0	0	0	0	0	0	0	0	0	0	0	0	0	0	0
1.2	-0.00685233	9.80539	-0.00733353	-0.00486754	-0.0565213	11.8071	30.0023	0.0243674	12.7876	13.7775	14.7759	15.7827	16.7979	17.8214	18.8532	19.8932	20.9413	21.9976	23.0618	24.134	25.2141	26.3021	27.3978	-0.0643972	-0.0877029	-0.101715	-0.106368	-0.101595	-0.08733	-0.0635089	-0.030066	0.0130634	0.0659435	0.128638	0.201212	0.283728	0.376248	0.478837	0	0
0	0	0	0	0	0	0	0	0	0	0	0	0	0	0	0	0	0	0	0	0	0	0	0	0	0	0	0	0	0	0	0	0	0	0	0	0	0	0	0	0
0	0	0	0	0	0	0	0	0	0	0	0	0	0	0	0	0	0	0	0	0	0	0	0	0	0	0	0	0	0	0	0	0	0	0	0	0	0	0	0	0
0	0	0	0	0	0	0	0	0	0	0	0	0	0	0	0	0	0	0	0	0	0	0	0	0	0	0	0	0	0	0	0	0	0	0	0	0	0	0	0	0
0	0	0	0	0	0	0	0	0	0	0	0	0	0	0	0	0	0	0	0	0	0	0	0	0	0	0	0	0	0	0	0	0	0	0	0	0	0	0	0	0
0	0	0	0	0	0	0	0	0	0	0	0	0	0	0	0	0	0	0	0	0	0	0	0	0	0	0	0	0	0	0	0	0	0	0	0	0	0	0	0	0
0	0	0	0	0	0	0	0	0	0	0	0	0	0	0	0	0	0	0	0	0	0	0	0	0	0	0	0	0	0	0	0	0	0	0	0	0	0	0	0	0
0	0	0	0	0	0	0	0	0	0	0	0	0	0	0	0	0	0	0	0	0	0	0	0	0	0	0	0	0	0	0	0	0	0	0	0	0	0	0	0	0
0	0	0	0	0	0	0	0	0	0	0	0	0	0	0	0	0	0	0	0	0	0	0	0	0	0	0	0	0	0	0	0	0	0	0	0	0	0	0	0	0
0	0	0	0	0	0	0	0	0	0	0	0	0	0	0	0	0	0	0	0	0	0	0	0	0	0	0	0	0	0	0	0	0	0	0	0	0	0	0	0	0
0	0	0	0	0	0	0	0	0	0	0	0	0	0	0	0	0	0	0	0	0	0	0	0	0	0	0	0	0	0	0	0	0	0	0	0	0	0	0	0	0
0	0	0	0	0	0	0	0	0	0	0	0	0	0	0	0	0	0	0	0	0	0	0	0	0	0	0	0	0	0	0	0	0	0	0	0	0	0	0	0	0
0	0	0	0	0	0	0	0	0	0	0	0	0	0	0	0	0	0	0	0	0	0	0	0	0	0	0	0	0	0	0	0	0	0	0	0	0	0	0	0	0
0	0	0	0	0	0	0	0	0	0	0	0	0	0	0	0	0	0	0	0	0	0	0	0	0	0	0	0	0	0	0	0	0	0	0	0	0	0	0	0	0
0	0	0	0	0	0	0	0	0	0	0	0	0	0	0	0	0	0	0	0	0	0	0	0	0	0	0	0	0	0	0	0	0	0	0	0	0	0	0	0	0
0	0	0	0	0	0	0	0	0	0	0	0	0	0	0	0	0	0	0	0	0	0	0	0	0	0	0	0	0	0	0	0	0	0	0	0	0	0	0	0	0
0	0	0	0	0	0	0	0	0	0	0	0	0	0	0	0	0	0	0	0	0	0	0	0	0	0	0	0	0	0	0	0	0	0	0	0	0	0	0	0	0
0	0	0	0	0	0	0	0	0	0	0	0	0	0	0	0	0	0	0	0	0	0	0	0	0	0	0	0	0	0	0	0	0	0	0	0	0	0	0	0	0
0	0	0	0	0	0	0	0	0	0	0	0	0	0	0	0	0	0	0	0	0	0	0	0	0	0	0	0	0	0	0	0	0	0	0	0	0	0	0	0	0
0	0	0	0	0	0	0	0	0	0	0	0	0	0	0	0	0	0	0	0	0	0	0	0	0	0	0	0	0	0	0	0	0	0	0	0	0	0	0	0	0
0	0	0	0	0	0	0	0	0	0	0	0	0	0	0	0	0	0	0	0	0	0	0	0	0	0	0	0	0	0	0	0	0	0	0	0	0	0	0	0	0
0	0	0	0	0	0	0	0	0	0	0	0	0	0	0	0	0	0	0	0	0	0	0	0	0	0	0	0	0	0	0	0	0	0	0	0	0	0	0	0	0
0	0	0	0	0	0	0	0	0	0	0	0	0	0	0	0	0	0	0	0	0	0	0	0	0	0	0	0	0	0	0	0	0	0	0	0	0	0	0	0	0
0	0	0	0	0	0	0	0	0	0	0	0	0	0	0	0	0	0	0	0	0	0	0	0	0	0	0	0	0	0	0	0	0	0	0	0	0	0	0	0	0
0	0	0	0	0	0	0	0	0	0	0	0	0	0	0	0	0	0	0	0	0	0	0	0	0	0	0	0	0	0	0	0	0	0	0	0	0	0	0	0	0
0	0	0	0	0	0	0	0	0	0	0	0	0	0	0	0	0	0	0	0	0	0	0	0	0	0	0	0	0	0	0	0	0	0	0	0	0	0	0	0	0
0	0	0	0	0	0	0	0	0	0	0	0	0	0	0	0	0	0	0	0	0	0	0	0	0	0	0	0	0	0	0	0	0	0	0	0	0	0	0	0	0
0	0	0	0	0	0	0	0	0	0	0	0	0	0	0	0	0	0	0	0	0	0	0	0	0	0	0	0	0	0	0	0	0	0	0	0	0	0	0	0	0
0	0	0	0	0	0	0	0	0	0	0	0	0	0	0	0	0	0	0	0	0	0	0	0	0	0	0	0	0	0	0	0	0	0	0	0	0	0	0	0	0
0	0	0	0	0	0	0	0	0	0	0	0	0	0	0	0	0	0	0	0	0	0	0	0	0	0	0	0	0	0	0	0	0	0	0	0	0	0	0	0	0
0	0	0	0	0	0	0	0	0	0	0	0	0	0	0	0	0	0	0	0	0	0	0	0	0	0	0	0	0	0	0	0	0	0	0	0	0	0	0	0	0
0	0	0	0	0	0	0	0	0	0	0	0	0	0	0	0	0	0	0	0	0	0	0	0	0	0	0	0	0	0	0	0	0	0	0	0	0	0	0	0	0
0	0	0	0	0	0	0	0	0	0	0	0	0	0	0	0	0	0	0	0	0	0	0	0	0	0	0	0	0	0	0	0	0	0	0	0	0	0	0	0	0
0	0	0	0	0	0	0	0	0	0	0	0	0	0	0	0	0	0	0	0	0	0	0	0	0	0	0	0	0	0	0	0	0	0	0	0	0	0	0	0	0
0	0	0	0	0	0	0	0	0	0	0	0	0	0	0	0	0	0	0	0	0	0	0	0	0	0	0	0	0	0	0	0	0	0	0	0	0	0	0	0	0
0	0	0	0	0	0	0	0	0	0	0	0	0	0	0	0	0	0	0	0	0	0	0	0	0	0	0	0	0	0	0	0	0	0	0	0	0	0	0	0	0
0	0	0	0	0	0	0	0	0	0	0	0	0	0	0	0	0	0	0	0	0	0	0	0	0	0	0	0	0	0	0	0	0	0	0	0	0	0	0	0	0
0	0	0	0	0	0	0	0	0	0	0	0	0	0	0	0	0	0	0	0	0	0	0	0	0	0	0	0	0	0	0	0	0	0	0	0	0	0	0	0	0
0	0	0	0	0	0	0	0	0	0	0	0	0	0	0	0	0	0	0	0	0	0	0	0	0	0	0	0	0	0	0	0	0	0	0	0	0	0	0	0	0
0	0	0	0	0	0	0	0	0	0	0	0	0	0	0	0	0	0	0	0	0	0	0	0	0	0	0	0	0	0	0	0	0	0	0	0	0	0	0	0	0
0	0	0	0	0	0	0	0	0	0	0	0	0	0	0	0	0	0	0	0	0	0	0	0	0	0	0	0	0	0	0	0	0	0	0	0	0	0	0	0	0
0	0	0	0	0	0	0	0	0	0	0	0	0	0	0	0	0	0	0	0	0	0	0	0	0	0	0	0	0	0	0	0	0	0	0	0	0	0	0	0	0
0	0	0	0	0	0	0	0	0	0	0	0	0	0	0	0	0	0	0	0	0	0	0	0	0	0	0	0	0	0	0	0	0	0	0	0	0	0	0	0	0
0	0	0	0	0	0	0	0	0	0	0	0	0	0	0	0	0	0	0	0	0	0	0	0	0	0	0	0	0	0	0	0	0	0	0	0	0	0	0	0	0
0	0	0	0	0	0	0	0	0	0	0	0	0	0	0	0	0	0	0	0	0	0	0	0	0	0	0	0	0	0	0	0	0	0	0	0	0	0	0	0	0
0	0	0	0	0	0	0	0	0	0	0	0	0	0	0	0	0	0	0	0	0	0	0	0	0	0	0	0	0	0	0	0	0	0	0	0	0	0	0	0	0
0	0	0	0	0	0	0	0	0	0	0	0	0	0	0	0	0	0	0	0	0	0	0	0	0	0	0	0	0	0	0	0	0	0	0	0	0	0	0	0	0
0	0	0	0	0	0	0	0	0	0	0	0	0	0	0	0	0	0	0	0	0	0	0	0	0	0	0	0	0	0	0	0	0	0	0	0	0	0	0	0	0
0	0	0	0	0	0	0	0	0	0	0	0	0	0	0	0	0	0	0	0	0	0	0	0	0	0	0	0	0	0	0	0	0	0	0	0	0	0	0	0	0
0	0	0	0	0	0	0	0	0	0	0	0	0	0	0	0	0	0	0	0	0	0	0	0	0	0	0	0	0	0	0	0	0	0	0	0	0	0	0	0	0
0	0	0	0	0	0	0	0	0	0	0	0	0	0	0	0	0	0	0	0	0	0	0	0	0	0	0	0	0	0	0	0	0	0	0	0	0	0	0	0	0
0	0	0	0	0	0	0	0	0	0	0	0	0	0	0	0	0	0	0	0	0	0	0	0	0	0	0	0	0	0	0	0	0	0	0	0	0	0	0	0	0
0	0	0	0	0	0	0	0	0	0	0	0	0	0	0	0	0	0	0	0	0	0	0	0	0	0	0	0	0	0	0	0	0	0	0	0	0	0	0	0	0
0	0	0	0	0	0	0	0	0	0	0	0	0	0	0	0	0	0	0	0	0	0	0	0	0	0	0	0	0	0	0	0	0	0	0	0	0	0	0	0	0
0	0	0	0	0	0	0	0	0	0	0	0	0	0	0	0	0	0	0	0	0	0	0	0	0	0	0	0	0	0	0	0	0	0	0	0	0	0	0	0	0
0	0	0	0	0	0	0	0	0	0	0	0	0	0	0	0	0	0	0	0	0	0	0	0	0	0	0	0	0	0	0	0	0	0	0	0	0	0	0	0	0
0	0	0	0	0	0	0	0	0	0	0	0	0	0	0	0	0	0	0	0	0	0	0	0	0	0	0	0	0	0	0	0	0	0	0	0	0	0	0	0	0
0	0	0	0	0	0	0	0	0	0	0	0	0	0	0	0	0	0	0	0	0	0	0	0	0	0	0	0	0	0	0	0	0	0	0	0	0	0	0	0	0
0	0	0	0	0	0	0	0	0	0	0	0	0	0	0	0	0	0	0	0	0	0	0	0	0	0	0	0	0	0	0	0	0	0	0	0	0	0	0	0	0
0	0	0	0	0	0	0	0	0	0	0	0	0	0	0	0	0	0	0	0	0	0	0	0	0	0	0	0	0	0	0	0	0	0	0	0	0	0	0	0	0
0	0	0	0	0	0	0	0	0	0	0	0	0	0	0	0	0	0	0	0	0	0	0	0	0	0	0	0	0	0	0	0	0	0	0	0	0	0	0	0	0
0	0	0	0	0	0	0	0	0	0	0	0	0	0	0	0	0	0	0	0	0	0	0	0	0	0	0	0	0	0	0	0	0	0	0	0	0	0	0	0	0
0	0	0	0	0	0	0	0	0	0	0	0	0	0	0	0	0	0	0	0	0	0	0	0	0	0	0	0	0	0	0	0	0	0	0	0	0	0	0	0	0
0	0	0	0	0	0	0	0	0	0	0	0	0	0	0	0	0	0	0	0	0	0	0	0	0	0	0	0	0	0	0	0	0	0	0	0	0	0	0	0	0
0	0	0	0	0	0	0	0	0	0	0	0	0	0	0	0	0	0	0	0	0	0	0	0	0	0	0	0	0	0	0	0	0	0	0	0	0	0	0	0	0
0	0	0	0	0	0	0	0	0	0	0	0	0	0	0	0	0	0	0	0	0	0	0	0	0	0	0	0	0	0	0	0	0	0	0	0	0	0	0	0	0
0	0	0	0	0	0	0	0	0	0	0	0	0	0	0	0	0	0	0	0	0	0	0	0	0	0	0	0	0	0	0	0	0	0	0	0	0	0	0	0	0
0	0	0	0	0	0	0	0	0	0	0	0	0	0	0	0	0	0	0	0	0	0	0	0	0	0	0	0	0	0	0	0	0	0	0	0	0	0	0	0	0
0	0	0	0	0	0	0	0	0	0	0	0	0	0	0	0	0	0	0	0	0	0	0	0	0	0	0	0	0	0	0	0	0	0	0	0	0	0	0	0	0
0	0	0	0	0	0	0	0	0	0	0	0	0	0	0	0	0	0	0	0	0	0	0	0	0	0	0	0	0	0	0	0	0	0	0	0	0	0	0	0	0
0	0	0	0	0	0	0	0	0	0	0	0	0	0	0	0	0	0	0	0	0	0	0	0	0	0	0	0	0	0	0	0	0	0	0	0	0	0	0	0	0
0	0	0	0	0	0	0	0	0	0	0	0	0	0	0	0	0	0	0	0	0	0	0	0	0	0	0	0	0	0	0	0	0	0	0	0	0	0	0	0	0
0	0	0	0	0	0	0	0	0	0	0	0	0	0	0	0	0	0	0	0	0	0	0	0	0	0	0	0	0	0	0	0	0	0	0	0	0	0	0	0	0
0	0	0	0	0	0	0	0	0	0	0	0	0	0	0	0	0	0	0	0	0	0	0	0	0	0	0	0	0	0	0	0	0	0	0	0	0	0	0	0	0
0	0	0	0	0	0	0	0	0	0	0	0	0	0	0	0	0	0	0	0	0	0	0	0	0	0	0	0	0	0	0	0	0	0	0	0	0	0	0	0	0
0	0	0	0	0	0	0	0	0	0	0	0	0	0	0	0	0	0	0	0	0	0	0	0	0	0	0	0	0	0	0	0	0	0	0	0	0	0	0	0	0
0	0	0	0	0	0	0	0	0	0	0	0	0	0	0	0	0	0	0	0	0	0	0	0	0	0	0	0	0	0	0	0	0	0	0	0	0	0	0	0	0
0	0	0	0	0	0	0	0	0	0	0	0	0	0	0	0	0	0	0	0	0	0	0	0	0	0	0	0	0	0	0	0	0	0	0	0	0	0	0	0	0
0	0	0	0	0	0	0	0	0	0	0	0	0	0	0	0	0	0	0	0	0	0	0	0	0	0	0	0	0	0	0	0	0	0	0	0	0	0	0	0	0
0	0	0	0	0	0	0	0	0	0	0	0	0	0	0	0	0	0	0	0	0	0	0	0	0	0	0	0	0	0	0	0	0	0	0	0	0	0	0	0	0
0	0	0	0	0	0	0	0	0	0	0	0	0	0	0	0	0	0	0	0	0	0	0	0	0	0	0	0	0	0	0	0	0	0	0	0	0	0	0	0	0
0	0	0	0	0	0	0	0	0	0	0	0	0	0	0	0	0	0	0	0	0	0	0	0	0	0	0	0	0	0	0	0	0	0	0	0	0	0	0	0	0
0	0	0	0	0	0	0	0	0	0	0	0	0	0	0	0	0	0	0	0	0	0	0	0	0	0	0	0	0	0	0	0	0	0	0	0	0	0	0	0	0
0	0	0	0	0	0	0	0	0	0	0	0	0	0	0	0	0	0	0	0	0	0	0	0	0	0	0	0	0	0	0	0	0	0	0	0	0	0	0	0	0
0	0	0	0	0	0	0	0	0	0	0	0	0	0	0	0	0	0	0	0	0	0	0	0	0	0	0	0	0	0	0	0	0	0	0	0	0	0	0	0	0
0	0	0	0	0	0	0	0	0	0	0	0	0	0	0	0	0	0	0	0	0	0	0	0	0	0	0	0	0	0	0	0	0	0	0	0	0	0	0	0	0
0	0	0	0	0	0	0	0	0	0	0	0	0	0	0	0	0	0	0	0	0	0	0	0	0	0	0	0	0	0	0	0	0	0	0	0	0	0	0	0	0
0	0	0	0	0	0	0	0	0	0	0	0	0	0	0	0	0	0	0	0	0	0	0	0	0	0	0	0	0	0	0	0	0	0	0	0	0	0	0	0	0
0	0	0	0	0	0	0	0	0	0	0	0	0	0	0	0	0	0	0	0	0	0	0	0	0	0	0	0	0	0	0	0	0	0	0	0	0	0	0	0	0
0	0	0	0	0	0	0	0	0	0	0	0	0	0	0	0	0	0	0	0	0	0	0	0	0	0	0	0	0	0	0	0	0	0	0	0	0	0	0	0	0
0	0	0	0	0	0	0	0	0	0	0	0	0	0	0	0	0	0	0	0	0	0	0	0	0	0	0	0	0	0	0	0	0	0	0	0	0	0	0	0	0
0	0	0	0	0	0	0	0	0	0	0	0	0	0	0	0	0	0	0	0	0	0	0	0	0	0	0	0	0	0	0	0	0	0	0	0	0	0	0	0	0
0	0	0	0	0	0	0	0	0	0	0	0	0	0	0	0	0	0	0	0	0	0	0	0	0	0	0	0	0	0	0	0	0	0	0	0	0	0	0	0	0
0	0	0	0	0	0	0	0	0	0	0	0	0	0	0	0	0	0	0	0	0	0	0	0	0	0	0	0	0	0	0	0	0	0	0	0	0	0	0	0	0
0	0	0	0	0	0	0	0	0	0	0	0	0	0	0	0	0	0	0	0	0	0	0	0	0	0	0	0	0	0	0	0	0	0	0	0	0	0	0	0	0
0	0	0	0	0	0	0	0	0	0	0	0	0	0	0	0	0	0	0	0	0	0	0	0	0	0	0	0	0	0	0	0	0	0	0	0	0	0	0	0	0
0	0	0	0	0	0	0	0	0	0	0	0	0	0	0	0	0	0	0	0	0	0	0	0	0	0	0	0	0	0	0	0	0	0	0	0	0	0	0	0	0
0	0	0	0	0	0	0	0	0	0	0	0	0	0	0	0	0	0	0	0	0	0	0	0	0	0	0	0	0	0	0	0	0	0	0	0	0	0	0	0	0
0	0	0	0	0	0	0	0	0	0	0	0	0	0	0	0	0	0	0	0	0	0	0	0	0	0	0	0	0	0	0	0	0	0	0	0	0	0	0	0	0
0	0	0	0	0	0	0	0	0	0	0	0	0	0	0	0	0	0	0	0	0	0	0	0	0	0	0	0	0	0	0	0	0	0	0	0	0	0	0	0	0
1.3	-0.00875718	9.8282	-0.00788431	-0.00633393	-0.0653468	12.7888	28.4915	0.0297499	13.7716	14.7636	15.7636	16.7716	17.7876	18.8114	19.843	20.8824	21.9293	22.9838	24.0458	25.1151	26.1918	27.2757	28.3668	-0.0739713	-0.0999769	-0.11551	-0.120499	-0.114873	-0.0985613	-0.071493	-0.0335986	0.0151913	0.0749455	0.145732	0.22762	0.320676	0.424967	0.54056	0	0
0	0	0	0	0	0	0	0	0	0	0	0	0	0	0	0	0	0	0	0	0	0	0	0	0	0	0	0	0	0	0	0	0	0	0	0	0	0	0	0	0
0	0	0	0	0	0	0	0	0	0	0	0	0	0	0	0	0	0	0	0	0	0	0	0	0	0	0	0	0	0	0	0	0	0	0	0	0	0	0	0	0
0	0	0	0	0	0	0	0	0	0	0	0	0	0	0	0	0	0	0	0	0	0	0	0	0	0	0	0	0	0	0	0	0	0	0	0	0	0	0	0	0
0	0	0	0	0	0	0	0	0	0	0	0	0	0	0	0	0	0	0	0	0	0	0	0	0	0	0	0	0	0	0	0	0	0	0	0	0	0	0	0	0
0	0	0	0	0	0	0	0	0	0	0	0	0	0	0	0	0	0	0	0	0	0	0	0	0	0	0	0	0	0	0	0	0	0	0	0	0	0	0	0	0
0	0	0	0	0	0	0	0	0	0	0	0	0	0	0	0	0	0	0	0	0	0	0	0	0	0	0	0	0	0	0	0	0	0	0	0	0	0	0	0	0
0	0	0	0	0	0	0	0	0	0	0	0	0	0	0	0	0	0	0	0	0	0	0	0	0	0	0	0	0	0	0	0	0	0	0	0	0	0	0	0	0
0	0	0	0	0	0	0	0	0	0	0	0	0	0	0	0	0	0	0	0	0	0	0	0	0	0	0	0	0	0	0	0	0	0	0	0	0	0	0	0	0
0	0	0	0	0	0	0	0	0	0	0	0	0	0	0	0	0	0	0	0	0	0	0	0	0	0	0	0	0	0	0	0	0	0	0	0	0	0	0	0	0
0	0	0	0	0	0	0	0	0	0	0	0	0	0	0	0	0	0	0	0	0	0	0	0	0	0	0	0	0	0	0	0	0	0	0	0	0	0	0	0	0
0	0	0	0	0	0	0	0	0	0	0	0	0	0	0	0	0	0	0	0	0	0	0	0	0	0	0	0	0	0	0	0	0	0	0	0	0	0	0	0	0
0	0	0	0	0	0	0	0	0	0	0	0	0	0	0	0	0	0	0	0	0	0	0	0	0	0	0	0	0	0	0	0	0	0	0	0	0	0	0	0	0
0	0	0	0	0	0	0	0	0	0	0	0	0	0	0	0	0	0	0	0	0	0	0	0	0	0	0	0	0	0	0	0	0	0	0	0	0	0	0	0	0
0	0	0	0	0	0	0	0	0	0	0	0	0	0	0	0	0	0	0	0	0	0	0	0	0	0	0	0	0	0	0	0	0	0	0	0	0	0	0	0	0
0	0	0	0	0	0	0	0	0	0	0	0	0	0	0	0	0	0	0	0	0	0	0	0	0	0	0	0	0	0	0	0	0	0	0	0	0	0	0	0	0
0	0	0	0	0	0	0	0	0	0	0	0	0	0	0	0	0	0	0	0	0	0	0	0	0	0	0	0	0	0	0	0	0	0	0	0	0	0	0	0	0
0	0	0	0	0	0	0	0	0	0	0	0	0	0	0	0	0	0	0	0	0	0	0	0	0	0	0	0	0	0	0	0	0	0	0	0	0	0	0	0	0
0	0	0	0	0	0	0	0	0	0	0	0	0	0	0	0	0	0	0	0	0	0	0	0	0	0	0	0	0	0	0	0	0	0	0	0	0	0	0	0	0
0	0	0	0	0	0	0	0	0	0	0	0	0	0	0	0	0	0	0	0	0	0	0	0	0	0	0	0	0	0	0	0	0	0	0	0	0	0	0	0	0
0	0	0	0	0	0	0	0	0	0	0	0	0	0	0	0	0	0	0	0	0	0	0	0	0	0	0	0	0	0	0	0	0	0	0	0	0	0	0	0	0
0	0	0	0	0	0	0	0	0	0	0	0	0	0	0	0	0	0	0	0	0	0	0	0	0	0	0	0	0	0	0	0	0	0	0	0	0	0	0	0	0
0	0	0	0	0	0	0	0	0	0	0	0	0	0	0	0	0	0	0	0	0	0	0	0	0	0	0	0	0	0	0	0	0	0	0	0	0	0	0	0	0
0	0	0	0	0	0	0	0	0	0	0	0	0	0	0	0	0	0	0	0	0	0	0	0	0	0	0	0	0	0	0	0	0	0	0	0	0	0	0	0	0
0	0	0	0	0	0	0	0	0	0	0	0	0	0	0	0	0	0	0	0	0	0	0	0	0	0	0	0	0	0	0	0	0	0	0	0	0	0	0	0	0
0	0	0	0	0	0	0	0	0	0	0	0	0	0	0	0	0	0	0	0	0	0	0	0	0	0	0	0	0	0	0	0	0	0	0	0	0	0	0	0	0
0	0	0	0	0	0	0	0	0	0	0	0	0	0	0	0	0	0	0	0	0	0	0	0	0	0	0	0	0	0	0	0	0	0	0	0	0	0	0	0	0
0	0	0	0	0	0	0	0	0	0	0	0	0	0	0	0	0	0	0	0	0	0	0	0	0	0	0	0	0	0	0	0	0	0	0	0	0	0	0	0	0
0	0	0	0	0	0	0	0	0	0	0	0	0	0	0	0	0	0	0	0	0	0	0	0	0	0	0	0	0	0	0	0	0	0	0	0	0	0	0	0	0
0	0	0	0	0	0	0	0	0	0	0	0	0	0	0	0	0	0	0	0	0	0	0	0	0	0	0	0	0	0	0	0	0	0	0	0	0	0	0	0	0
0	0	0	0	0	0	0	0	0	0	0	0	0	0	0	0	0	0	0	0	0	0	0	0	0	0	0	0	0	0	0	0	0	0	0	0	0	0	0	0	0
0	0	0	0	0	0	0	0	0	0	0	0	0	0	0	0	0	0	0	0	0	0	0	0	0	0	0	0	0	0	0	0	0	0	0	0	0	0	0	0	0
0	0	0	0	0	0	0	0	0	0	0	0	0	0	0	0	0	0	0	0	0	0	0	0	0	0	0	0	0	0	0	0	0	0	0	0	0	0	0	0	0
0	0	0	0	0	0	0	0	0	0	0	0	0	0	0	0	0	0	0	0	0	0	0	0	0	0	0	0	0	0	0	0	0	0	0	0	0	0	0	0	0
0	0	0	0	0	0	0	0	0	0	0	0	0	0	0	0	0	0	0	0	0	0	0	0	0	0	0	0	0	0	0	0	0	0	0	0	0	0	0	0	0
0	0	0	0	0	0	0	0	0	0	0	0	0	0	0	0	0	0	0	0	0	0	0	0	0	0	0	0	0	0	0	0	0	0	0	0	0	0	0	0	0
0	0	0	0	0	0	0	0	0	0	0	0	0	0	0	0	0	0	0	0	0	0	0	0	0	0	0	0	0	0	0	0	0	0	0	0	0	0	0	0	0
0	0	0	0	0	0	0	0	0	0	0	0	0	0	0	0	0	0	0	0	0	0	0	0	0	0	0	0	0	0	0	0	0	0	0	0	0	0	0	0	0
0	0	0	0	0	0	0	0	0	0	0	0	0	0	0	0	0	0	0	0	0	0	0	0	0	0	0	0	0	0	0	0	0	0	0	0	0	0	0	0	0
0	0	0	0	0	0	0	0	0	0	0	0	0	0	0	0	0	0	0	0	0	0	0	0	0	0	0	0	0	0	0	0	0	0	0	0	0	0	0	0	0
0	0	0	0	0	0	0	0	0	0	0	0	0	0	0	0	0	0	0	0	0	0	0	0	0	0	0	0	0	0	0	0	0	0	0	0	0	0	0	0	0
0	0	0	0	0	0	0	0	0	0	0	0	0	0	0	0	0	0	0	0	0	0	0	0	0	0	0	0	0	0	0	0	0	0	0	0	0	0	0	0	0
0	0	0	0	0	0	0	0	0	0	0	0	0	0	0	0	0	0	0	0	0	0	0	0	0	0	0	0	0	0	0	0	0	0	0	0	0	0	0	0	0
0	0	0	0	0	0	0	0	0	0	0	0	0	0	0	0	0	0	0	0	0	0	0	0	0	0	0	0	0	0	0	0	0	0	0	0	0	0	0	0	0
0	0	0	0	0	0	0	0	0	0	0	0	0	0	0	0	0	0	0	0	0	0	0	0	0	0	0	0	0	0	0	0	0	0	0	0	0	0	0	0	0
0	0	0	0	0	0	0	0	0	0	0	0	0	0	0	0	0	0	0	0	0	0	0	0	0	0	0	0	0	0	0	0	0	0	0	0	0	0	0	0	0
0	0	0	0	0	0	0	0	0	0	0	0	0	0	0	0	0	0	0	0	0	0	0	0	0	0	0	0	0	0	0	0	0	0	0	0	0	0	0	0	0
0	0	0	0	0	0	0	0	0	0	0	0	0	0	0	0	0	0	0	0	0	0	0	0	0	0	0	0	0	0	0	0	0	0	0	0	0	0	0	0	0
0	0	0	0	0	0	0	0	0	0	0	0	0	0	0	0	0	0	0	0	0	0	0	0	0	0	0	0	0	0	0	0	0	0	0	0	0	0	0	0	0
0	0	0	0	0	0	0	0	0	0	0	0	0	0	0	0	0	0	0	0	0	0	0	0	0	0	0	0	0	0	0	0	0	0	0	0	0	0	0	0	0
0	0	0	0	0	0	0	0	0	0	0	0	0	0	0	0	0	0	0	0	0	0	0	0	0	0	0	0	0	0	0	0	0	0	0	0	0	0	0	0	0
0	0	0	0	0	0	0	0	0	0	0	0	0	0	0	0	0	0	0	0	0	0	0	0	0	0	0	0	0	0	0	0	0	0	0	0	0	0	0	0	0
0	0	0	0	0	0	0	0	0	0	0	0	0	0	0	0	0	0	0	0	0	0	0	0	0	0	0	0	0	0	0	0	0	0	0	0	0	0	0	0	0
0	0	0	0	0	0	0	0	0	0	0	0	0	0	0	0	0	0	0	0	0	0	0	0	0	0	0	0	0	0	0	0	0	0	0	0	0	0	0	0	0
0	0	0	0	0	0	0	0	0	0	0	0	0	0	0	0	0	0	0	0	0	0	0	0	0	0	0	0	0	0	0	0	0	0	0	0	0	0	0	0	0
0	0	0	0	0	0	0	0	0	0	0	0	0	0	0	0	0	0	0	0	0	0	0	0	0	0	0	0	0	0	0	0	0	0	0	0	0	0	0	0	0
0	0	0	0	0	0	0	0	0	0	0	0	0	0	0	0	0	0	0	0	0	0	0	0	0	0	0	0	0	0	0	0	0	0	0	0	0	0	0	0	0
0	0	0	0	0	0	0	0	0	0	0	0	0	0	0	0	0	0	0	0	0	0	0	0	0	0	0	0	0	0	0	0	0	0	0	0	0	0	0	0	0
0	0	0	0	0	0	0	0	0	0	0	0	0	0	0	0	0	0	0	0	0	0	0	0	0	0	0	0	0	0	0	0	0	0	0	0	0	0	0	0	0
0	0	0	0	0	0	0	0	0	0	0	0	0	0	0	0	0	0	0	0	0	0	0	0	0	0	0	0	0	0	0	0	0	0	0	0	0	0	0	0	0
0	0	0	0	0	0	0	0	0	0	0	0	0	0	0	0	0	0	0	0	0	0	0	0	0	0	0	0	0	0	0	0	0	0	0	0	0	0	0	0	0
0	0	0	0	0	0	0	0	0	0	0	0	0	0	0	0	0	0	0	0	0	0	0	0	0	0	0	0	0	0	0	0	0	0	0	0	0	0	0	0	0
0	0	0	0	0	0	0	0	0	0	0	0	0	0	0	0	0	0	0	0	0	0	0	0	0	0	0	0	0	0	0	0	0	0	0	0	0	0	0	0	0
0	0	0	0	0	0	0	0	0	0	0	0	0	0	0	0	0	0	0	0	0	0	0	0	0	0	0	0	0	0	0	0	0	0	0	0	0	0	0	0	0
0	0	0	0	0	0	0	0	0	0	0	0	0	0	0	0	0	0	0	0	0	0	0	0	0	0	0	0	0	0	0	0	0	0	0	0	0	0	0	0	0
0	0	0	0	0	0	0	0	0	0	0	0	0	0	0	0	0	0	0	0	0	0	0	0	0	0	0	0	0	0	0	0	0	0	0	0	0	0	0	0	0
0	0	0	0	0	0	0	0	0	0	0	0	0	0	0	0	0	0	0	0	0	0	0	0	0	0	0	0	0	0	0	0	0	0	0	0	0	0	0	0	0
[truncated: 8,534 more rows]
